# Supplementary material for: Analysing omics data sets with weighted nodes networks (WNNets)
Source: Sci Rep. 2021 Jul 14;11:14447. doi: 10.1038/s41598-021-93699-3 (PMC8280138; doi:10.1038/s41598-021-93699-3)
Supplement: Supplementary file 1 — Supplementary Information 1. [file 41598_2021_93699_MOESM1_ESM.zip]

Archive with 14 entries (14 files):
- 01_data_setup.R
- 02_computing_degree.R
- 03_results_analysis.R
- 04_plotting_networks.R
- 05_random_comparison.R
- FC_FDR_threshold.csv
- README.md
- SpC_data_no_normalisation.csv
- after_non_zero_and_normalisation.csv
- before_non_zero_and_normalisation.csv
- master_string_networks.cys
- string_interactions_over400_experimental.tsv
- tableExampleDeg.csv
- tableExampleDeg_APPENDIX_B.csv
