# Supplementary material for: Analysing omics data sets with weighted nodes networks (WNNets)
Source: Sci Rep. 2021 Jul 14;11:14447. doi: 10.1038/s41598-021-93699-3 (PMC8280138; doi:10.1038/s41598-021-93699-3)
Supplement: Supplementary file 1 — Supplementary Information 1. [file 41598_2021_93699_MOESM1_ESM.zip › FC_FDR_threshold.csv]

foldC	FDR
1	0.1
