# Supplementary material for: Analysing omics data sets with weighted nodes networks (WNNets)
Source: Sci Rep. 2021 Jul 14;11:14447. doi: 10.1038/s41598-021-93699-3 (PMC8280138; doi:10.1038/s41598-021-93699-3)
Supplement: Supplementary file 1 — Supplementary Information 1. [file 41598_2021_93699_MOESM1_ESM.zip › SpC_data_no_normalisation.csv]

gene sus	MW	N	N 2	N 3	N 4	N 5	N 6	N 7	N 8	N 9	N 10	N 11	N 12	N 13	N 14	N 15	N 16	N 17	N 18	U	U 2	U 3	U 4	U 5	U 6	H	H 2	H 3	H 4	H 5	H 6	F	F 2	F 3	F 4	F 5	F 6
MYH7	223110	416,3	386,3	305,0	280,5	357,4	376,9	319,8	302,0	316,3	335,7	378,6	354,4	80,4	81,0	298,3	258,3	362,2	358,1	78,8	78,1	379,4	372,2	146,0	141,5	289,5	281,1	467,6	443,2	265,5	260,6	409,1	448,8	611,1	596,7	24,8	33,8
MYH6	223705	392,1	359,0	273,4	256,6	349,1	383,2	288,4	265,4	302,6	324,8	337,8	312,0	66,6	85,7	277,7	239,4	354,8	340,1	78,2	72,4	363,9	360,9	129,3	128,7	280,1	283,4	449,0	438,6	279,8	310,8	381,6	360,1	623,3	620,9	26,2	27,7
TTN	603125	151,0	146,6	76,5	88,3	150,7	138,4	154,8	143,3	131,4	113,7	134,9	124,2	0,0	0,0	100,4	105,4	142,8	138,0	4,8	3,6	45,3	43,8	3,3	5,1	25,6	22,0	138,1	138,8	57,4	62,5	129,6	162,6	52,1	59,9	0,0	0,0
ACTA1	42052	137,0	123,7	77,1	72,5	76,2	71,0	70,7	84,9	75,5	67,4	151,4	152,9	57,7	61,5	66,4	80,6	98,6	104,9	49,0	43,4	202,3	203,2	45,2	57,6	218,1	234,9	56,6	69,4	109,5	90,2	64,5	61,6	226,8	197,5	66,5	58,4
MYL2	18892	63,8	64,5	42,2	53,1	59,4	56,3	47,8	47,2	65,5	63,0	60,4	52,3	3,8	7,5	45,2	56,4	50,9	51,1	14,5	10,0	78,3	70,1	29,2	28,8	68,0	62,1	72,2	65,9	42,5	39,5	60,2	56,0	98,4	72,4	1,9	5,2
ATP5B	47090	61,0	59,0	68,9	64,6	70,3	68,8	69,9	76,6	81,9	77,8	70,0	65,8	24,0	27,1	55,9	44,4	58,4	53,1	28,7	28,8	76,4	100,2	36,0	24,7	42,6	47,5	71,3	71,2	65,9	69,2	68,4	50,0	58,7	55,7	20,5	22,4
ACTN2	103732	58,6	62,4	49,0	45,1	70,5	64,3	60,8	80,0	70,7	71,0	64,6	64,3	16,4	21,0	49,7	55,5	56,4	63,3	12,9	16,2	73,2	73,7	20,9	24,6	51,6	52,2	68,7	87,9	52,7	56,8	67,2	90,7	80,2	78,5	11,0	5,8
MYH1	223236	57,3	67,8	73,5	67,1	80,8	74,1	82,6	62,1	72,7	71,7	49,1	63,9	15,4	19,2	53,1	55,3	62,5	76,3	20,0	12,4	153,7	143,0	28,3	22,5	89,7	107,4	75,9	72,6	61,3	55,2	70,5	83,0	174,2	168,9	9,1	11,8
ATP5A1	59688	47,4	49,8	64,7	56,3	51,8	47,9	61,1	46,0	58,8	51,9	52,3	48,1	16,2	13,9	48,3	49,5	52,9	46,6	17,5	19,4	39,4	46,4	25,1	27,8	29,5	28,4	40,0	46,4	41,8	38,0	40,5	67,9	41,1	39,2	22,4	18,7
MB	17085	46,3	59,8	22,5	23,6	19,4	17,7	19,7	19,4	28,2	29,4	56,9	55,9	1,3	3,2	16,6	23,2	50,6	72,7	20,9	16,3	76,5	100,4	11,7	8,2	53,8	62,7	19,2	16,1	62,0	56,2	16,9	0,0	99,8	104,2	6,5	9,8
DES	53630	40,2	38,7	33,7	38,1	31,3	42,8	41,9	44,3	31,9	29,0	38,1	43,1	29,1	30,8	33,7	38,5	25,3	28,3	27,1	29,8	24,2	25,6	28,4	36,0	69,8	74,2	30,9	39,1	25,7	24,6	38,3	52,8	40,0	38,1	12,8	9,5
CKM	43060	31,7	36,3	54,5	58,3	36,0	36,3	51,0	51,4	49,1	66,9	42,9	49,0	6,3	5,4	50,2	37,7	48,1	51,3	5,9	5,1	60,7	51,9	15,9	6,2	13,7	15,9	44,5	41,1	37,6	44,3	33,2	49,1	48,3	58,3	1,9	6,0
MYL3	21914	31,5	28,1	19,5	17,9	32,0	30,7	34,8	21,8	34,2	32,6	23,2	30,6	12,3	6,6	26,0	16,1	23,6	17,9	14,8	12,3	65,7	65,7	18,5	20,8	30,6	31,3	34,5	34,6	27,9	26,8	31,6	36,5	84,9	84,8	4,7	7,8
ACO2	85761	30,1	26,8	39,6	44,5	32,3	36,0	41,5	36,1	33,5	33,0	28,4	22,4	5,0	6,4	33,9	27,4	30,4	27,9	6,1	6,9	21,5	20,6	12,5	15,4	15,5	13,3	27,6	26,5	27,0	25,3	27,0	28,9	21,1	19,7	1,9	6,2
ALB	69693	27,6	23,3	39,0	42,8	37,7	38,6	19,7	28,5	34,7	29,4	25,2	24,3	151,6	119,4	55,7	41,8	28,5	31,3	230,6	192,4	55,4	74,8	136,7	137,0	208,8	200,0	38,5	36,3	82,5	70,0	20,9	0,0	28,5	31,1	127,9	110,9
ENO3	47131	24,5	26,1	26,1	28,2	18,6	17,9	35,5	29,7	22,7	22,0	21,0	24,2	16,4	16,8	28,4	20,7	25,3	24,2	9,1	9,2	20,0	13,0	15,0	18,5	14,1	13,3	22,9	24,3	18,7	22,7	17,0	26,7	20,4	18,7	8,8	4,6
MYH2	223150	24,1	26,5	29,6	31,2	33,3	33,1	29,0	30,5	33,7	33,4	19,7	28,9	9,9	4,4	23,8	26,4	22,4	33,4	8,8	5,0	74,0	76,7	17,6	13,4	47,1	46,4	33,6	34,6	31,8	24,2	28,0	29,4	71,8	69,2	3,8	3,5
TPM1	32730	23,5	25,5	23,7	18,5	20,8	21,3	21,4	24,3	30,3	29,1	25,8	25,1	6,3	11,8	19,7	29,0	27,6	23,9	12,8	12,0	27,3	23,0	13,3	22,6	30,3	27,8	26,6	30,2	20,1	19,9	24,3	29,4	35,2	42,1	6,5	10,8
IDH2	57461	23,4	21,8	23,3	25,4	18,0	18,4	23,4	30,3	18,9	25,4	14,2	15,9	2,5	1,1	14,2	20,1	24,5	22,8	4,2	8,4	19,9	17,2	9,2	9,2	15,4	16,1	16,6	20,3	14,8	13,5	19,3	17,7	14,1	14,2	6,9	6,2
MYBPC3	140748	23,3	20,9	33,5	31,7	27,9	24,6	38,5	25,4	24,6	25,8	18,0	15,9	0,0	0,0	22,3	23,4	25,2	26,5	1,1	1,1	18,1	14,7	3,4	6,2	11,5	13,8	15,6	28,2	13,6	16,5	17,6	14,6	9,9	10,6	0,0	0,0
FLNC	287355	23,3	22,8	19,5	38,6	19,6	16,4	19,2	24,2	15,0	16,9	23,2	25,3	2,5	0,0	28,5	27,7	32,3	30,9	3,2	3,3	19,7	15,5	11,8	10,4	45,8	46,4	16,7	7,7	16,3	19,2	36,3	23,3	17,4	25,0	0,0	0,0
ATP2A2	114792	22,8	26,1	21,9	14,1	30,3	25,9	24,8	28,4	26,5	32,4	28,7	28,6	0,0	1,1	19,4	23,7	22,1	23,5	2,9	3,0	17,0	15,6	14,2	15,4	5,6	3,8	39,0	30,6	13,9	13,7	18,1	21,7	18,5	18,3	0,0	0,9
COL6A3	343148	20,4	21,2	14,7	16,3	28,3	33,5	19,3	16,7	16,2	13,4	25,8	23,3	90,5	92,2	32,8	43,9	17,4	15,6	84,0	82,4	3,9	4,7	70,1	72,8	65,3	66,7	29,0	25,6	19,7	18,8	42,0	27,2	5,9	8,2	85,6	57,8
GAPDH	16996	20,0	18,5	24,1	14,2	20,3	18,1	19,9	21,7	20,0	22,7	18,1	16,5	19,0	15,0	22,2	23,8	16,6	16,3	13,2	10,4	8,7	11,5	15,0	15,4	26,7	25,4	11,0	16,0	16,2	16,3	19,3	14,6	10,7	13,4	16,3	14,9
MDH2	29479	19,2	16,5	30,1	38,9	13,8	25,4	30,5	27,2	18,4	25,5	17,4	16,2	10,1	7,6	25,3	28,2	26,4	21,4	5,8	7,6	21,8	19,8	1,7	7,2	15,0	15,9	10,4	11,0	16,4	16,4	11,4	13,9	17,8	19,4	5,8	6,5
CKMT2	47479	18,8	19,5	28,3	33,0	20,6	21,6	23,3	26,4	27,0	20,2	20,7	19,8	2,5	2,7	23,1	22,2	16,2	17,7	2,0	4,1	9,5	8,8	5,0	4,1	8,6	9,8	21,1	19,5	21,4	22,5	12,5	25,3	21,9	23,9	0,0	0,0
HSPD1	60907	18,8	17,5	18,9	17,6	20,1	19,4	16,4	10,1	24,3	21,3	17,8	19,2	2,6	1,6	17,4	12,6	16,6	15,9	9,7	11,3	18,0	14,9	5,0	4,1	8,6	6,8	20,6	22,3	22,1	23,8	22,9	31,0	12,6	12,0	10,8	16,3
COX5A	16749	18,5	13,8	13,1	7,0	17,4	15,3	14,5	11,9	14,0	14,4	16,1	10,6	1,3	1,6	12,9	6,7	15,8	10,8	4,9	3,1	7,6	10,0	5,0	6,2	5,7	5,1	9,7	8,0	10,1	6,6	11,2	5,1	12,7	12,7	0,0	4,6
HADH	34162	17,9	15,2	19,8	19,7	21,8	18,5	18,5	19,6	20,5	17,4	18,1	19,5	1,3	2,1	10,4	11,9	16,2	18,5	4,7	4,5	11,1	12,7	4,2	3,1	3,2	5,5	12,6	17,6	21,1	16,3	10,8	6,6	8,1	10,1	3,0	3,8
PKM	57879	17,7	19,3	22,5	28,6	23,7	19,3	35,4	41,4	29,3	32,9	18,1	17,7	28,3	17,1	27,9	20,9	21,3	21,1	15,4	15,3	16,4	17,9	25,0	18,4	10,5	18,9	31,5	36,3	26,3	25,7	19,6	16,6	14,6	17,8	13,1	16,7
VCL	116877	15,7	16,2	17,5	19,7	12,7	17,4	17,1	19,5	16,2	15,0	22,6	18,3	16,3	19,9	29,6	23,7	21,3	13,4	26,3	18,5	7,6	7,4	28,4	27,8	20,6	17,6	13,7	14,2	17,9	21,8	18,0	17,0	16,0	19,1	37,0	22,8
HADHA	83107	15,1	15,6	14,7	16,3	16,5	15,9	16,1	20,3	16,8	15,2	16,8	18,6	2,5	2,7	9,2	12,6	17,0	15,2	5,7	5,0	11,0	14,6	8,4	5,1	8,3	7,7	20,1	18,4	13,1	8,2	16,6	24,4	9,9	8,9	3,5	2,9
Tubb5	49672	14,8	13,3	16,5	17,1	17,2	15,0	17,0	19,4	11,9	18,8	13,6	14,8	25,7	40,5	17,2	16,4	7,9	10,9	24,5	32,5	3,1	4,6	33,3	40,9	32,7	31,6	8,2	12,6	10,6	10,3	13,1	16,6	8,8	8,1	45,3	34,4
SPTAN1	11575	14,4	12,4	12,6	6,9	14,5	17,0	15,1	12,7	13,4	11,3	13,9	14,7	6,2	3,3	14,9	15,4	16,5	11,8	10,9	12,0	3,7	3,9	20,1	20,7	5,1	5,6	11,1	14,8	10,4	11,6	17,0	13,9	8,7	7,2	11,8	16,1
LDHB	36613	14,4	21,8	25,1	24,1	28,7	23,4	20,7	27,3	26,5	26,8	13,2	19,2	14,0	15,0	19,0	23,8	22,1	20,3	11,4	9,0	34,5	30,1	20,1	14,3	20,9	30,4	21,9	25,2	23,3	22,2	21,0	25,1	18,9	17,1	9,9	9,5
TNNT2	34577	14,4	15,0	15,3	16,6	9,3	10,2	10,8	14,5	11,8	16,9	14,2	13,0	2,5	0,0	13,6	16,1	16,5	17,2	0,0	0,0	14,0	9,3	6,7	10,4	11,5	11,3	10,0	7,7	11,6	13,0	10,5	7,3	15,2	18,2	0,9	0,0
OGDH	113477	14,4	15,0	15,3	16,6	10,3	13,3	12,0	15,8	10,7	15,7	12,9	15,3	0,0	0,0	8,7	7,3	7,9	7,9	4,2	1,1	8,2	10,8	0,0	0,0	1,3	2,5	8,9	12,8	15,0	13,7	9,4	19,0	1,5	1,5	0,0	0,0
TPI1	26730	14,3	14,5	13,2	16,9	10,1	8,5	8,4	14,6	18,4	18,6	12,6	15,1	7,6	8,0	13,0	17,8	16,6	9,4	9,5	5,4	11,9	15,4	13,4	5,1	11,9	10,0	9,3	6,8	19,7	14,1	7,6	3,5	11,1	10,8	13,8	10,0
VDAC1	30727	13,6	10,6	8,7	5,6	9,0	6,8	6,9	11,3	10,2	11,0	10,0	8,6	1,2	1,1	9,0	9,6	13,4	14,5	2,0	3,0	3,6	4,6	1,7	2,1	1,2	2,3	8,6	8,8	5,5	7,9	9,9	9,9	0,0	1,5	1,0	0,0
ENSG00000125166	47437	13,4	13,3	15,0	11,4	15,1	15,0	13,1	15,5	19,5	16,5	12,9	14,2	0,0	0,0	10,6	16,4	15,8	11,6	2,7	2,9	8,6	6,0	3,3	4,1	6,3	5,3	10,5	9,8	13,8	14,1	9,1	12,4	9,5	14,1	3,0	2,9
TF	76953	13,4	12,3	17,8	10,7	17,2	19,2	11,1	15,4	15,2	15,8	13,6	13,3	67,8	53,5	27,0	26,1	14,2	16,3	36,7	42,1	10,6	13,1	29,2	21,5	20,4	21,3	11,7	12,6	19,9	18,1	11,1	0,0	5,5	4,1	42,6	35,1
GOT1	46476	13,3	13,6	17,7	17,0	11,8	10,1	14,2	15,9	14,6	13,4	16,1	14,2	8,9	5,9	13,1	15,6	17,4	13,1	3,2	2,4	5,2	6,4	6,7	8,2	2,6	3,3	12,1	9,6	18,4	15,3	7,8	5,7	5,6	7,4	1,0	2,9
LDB3	65702	13,3	14,2	19,1	19,8	12,2	16,0	14,8	15,2	16,2	18,1	14,2	21,3	2,5	2,1	20,8	10,4	17,8	18,1	2,4	0,5	9,9	6,1	5,0	5,1	3,4	3,4	16,2	16,5	11,4	9,1	9,7	5,6	12,6	10,8	0,0	0,0
CRYAB	20130	12,6	11,5	12,4	12,0	11,1	7,4	12,7	17,0	8,6	8,1	11,0	13,9	7,7	4,3	14,2	12,6	15,8	11,2	6,2	7,1	15,4	7,2	8,4	8,2	32,4	30,3	10,9	19,5	13,3	13,2	21,2	16,0	15,6	17,5	1,5	2,0
MYOZ2	29938	12,2	11,6	13,1	14,1	13,8	12,1	20,9	10,8	15,1	16,2	11,0	8,3	0,0	0,0	14,9	13,3	11,1	7,6	0,0	0,0	9,5	5,8	3,3	6,2	2,9	3,4	13,8	17,5	7,0	7,2	8,8	4,4	9,2	8,6	0,0	0,0
IDH3A	39633	12,2	14,5	7,2	12,7	16,4	10,5	12,7	8,9	10,8	14,4	9,7	8,9	0,0	0,0	10,3	11,8	11,0	13,7	2,0	2,1	4,8	6,0	3,3	2,1	4,1	1,7	5,1	4,1	8,1	10,6	3,7	2,2	3,0	4,9	1,0	0,9
TNNI3	24070	11,9	13,9	14,6	10,6	9,6	5,8	13,3	8,9	11,9	12,3	9,0	9,5	0,0	0,0	11,6	8,9	12,6	13,8	0,0	0,0	15,4	17,9	4,2	4,1	11,8	12,3	10,4	7,7	3,8	8,2	8,3	2,8	26,9	24,2	1,0	0,0
SPTBN1	274630	11,6	12,4	9,8	6,9	10,3	15,4	8,4	14,5	11,8	13,5	14,8	19,4	7,4	9,9	11,2	10,2	11,8	15,1	11,6	6,7	5,7	2,3	11,8	8,3	7,6	10,0	12,2	11,5	8,8	10,3	14,0	13,1	3,8	6,1	13,1	15,6
UQCRC1	52699	11,2	10,3	5,2	10,6	9,1	6,9	9,0	10,8	13,0	8,2	9,7	10,3	0,0	0,0	7,1	8,2	8,7	9,8	0,9	0,0	6,7	5,8	0,0	2,1	4,3	2,6	5,8	4,2	4,5	4,2	4,6	8,3	7,0	4,8	0,0	1,0
FH	50386	10,9	13,1	19,5	15,2	13,4	11,3	14,4	8,5	10,7	14,6	11,6	10,0	0,0	0,0	12,4	20,4	11,0	7,2	2,1	1,1	7,4	11,6	3,4	4,2	3,8	1,3	10,0	10,3	12,3	15,1	10,5	11,7	3,0	3,8	0,9	2,6
PFKM	85327	10,9	10,9	13,9	8,5	3,2	7,5	12,2	6,4	3,3	5,3	9,4	8,9	0,0	0,0	5,9	11,9	9,5	10,1	0,0	0,0	3,9	2,4	0,0	0,0	0,5	0,0	1,8	2,8	9,6	7,5	4,6	4,1	1,1	2,6	0,0	0,5
SDHA	59071	10,8	11,9	14,7	20,4	9,1	12,2	11,0	16,5	13,5	15,1	12,9	11,2	0,0	0,0	9,8	13,4	14,2	10,9	2,0	3,6	15,1	12,6	0,8	0,0	2,9	2,8	9,9	8,4	10,0	13,5	7,8	0,0	7,8	10,1	1,9	4,6
MDH1	36455	10,5	9,3	13,3	14,9	14,9	13,3	15,4	12,7	14,0	16,2	9,7	9,2	1,3	0,0	9,2	9,7	10,7	9,4	5,7	5,4	13,1	12,7	15,0	10,3	6,1	6,0	16,1	18,3	16,1	14,1	15,1	7,8	5,5	5,9	4,9	3,4
HSPA8	53499	10,3	9,1	13,9	17,9	10,3	9,2	9,6	9,7	9,6	13,5	9,0	11,2	14,8	13,2	17,4	14,6	11,0	7,9	11,6	11,1	5,7	7,0	11,8	14,5	7,6	5,0	10,0	10,3	11,6	11,7	12,9	11,7	2,3	4,5	14,1	10,4
DKFZp586K2222	32659	10,3	11,8	8,4	13,8	11,4	10,2	10,8	10,9	15,0	16,9	11,0	11,2	17,3	13,2	13,6	13,1	10,2	12,9	11,6	11,1	15,6	15,5	11,8	22,8	11,5	7,5	10,0	7,7	6,8	8,9	12,9	17,5	16,7	28,8	9,4	12,1
ATP2A1	110234	10,3	11,8	7,0	4,1	10,3	7,2	9,6	4,8	10,7	11,2	12,2	10,0	0,0	0,0	6,2	7,3	11,8	8,6	2,1	2,2	9,9	10,0	8,4	8,3	2,5	0,0	15,6	10,3	5,4	8,2	4,7	8,7	6,1	2,3	0,0	0,0
GPI	63127	10,2	11,3	17,0	17,7	16,0	11,2	19,9	13,3	17,8	14,6	9,0	10,6	12,6	11,8	15,7	11,9	12,2	9,1	8,2	12,4	7,5	7,2	8,4	8,2	8,2	5,5	10,4	5,5	16,8	17,9	9,6	13,3	5,5	6,3	8,9	10,6
VDAC2	31593	9,4	7,2	7,2	3,5	8,5	11,0	10,7	9,4	8,6	10,3	8,7	6,5	3,8	4,4	6,5	6,7	7,5	8,3	1,0	1,0	4,8	3,2	3,3	0,0	5,2	5,8	5,1	4,0	6,2	3,3	3,7	7,1	0,7	4,9	0,0	1,0
ACAA2	23492	9,2	9,3	9,0	11,4	11,8	8,6	15,7	9,1	8,7	12,9	10,3	10,6	2,6	0,0	6,6	3,0	10,3	10,9	0,0	0,0	5,5	4,6	0,0	0,0	3,2	3,2	10,5	9,8	9,4	7,7	3,9	12,4	8,8	7,4	0,0	0,0
ETFA	32885	9,1	8,6	13,9	12,1	10,6	6,9	8,4	10,2	9,2	11,6	6,8	7,4	2,6	2,1	3,3	7,4	11,1	9,4	1,4	3,5	3,5	5,6	4,2	2,0	2,1	3,3	12,1	9,5	7,1	5,9	9,5	11,9	2,6	3,3	1,0	0,5
NNT	113996	8,9	7,8	12,6	4,1	8,3	12,3	10,8	9,7	10,7	12,4	6,4	11,2	0,0	0,0	6,2	8,8	9,4	12,2	0,0	0,0	1,6	7,0	0,0	0,0	2,5	2,5	11,1	10,3	8,2	4,8	7,0	8,7	3,0	3,0	0,0	0,0
SERPINA3	46998	8,5	8,0	51,0	30,0	23,7	20,4	26,2	25,9	13,0	14,1	22,6	20,7	113,1	119,4	42,5	31,4	10,3	9,5	40,9	38,3	12,5	16,6	76,7	73,6	50,6	49,5	11,7	7,0	38,1	41,8	13,1	20,7	4,4	3,7	47,3	52,0
SRL	17987	8,3	9,2	8,6	9,1	10,0	13,1	8,7	10,7	10,8	12,1	8,7	7,4	0,0	0,0	7,0	6,6	8,3	9,7	0,5	1,0	5,6	5,1	5,0	4,1	0,5	0,5	12,0	8,7	7,6	7,9	10,4	3,6	7,1	6,0	0,0	0,0
TPM2	33347	8,3	9,2	2,1	3,5	5,8	6,3	2,5	4,9	10,2	11,5	9,7	10,9	5,0	4,8	5,0	6,6	13,0	15,2	8,3	3,2	6,4	7,0	12,6	18,6	8,0	8,6	9,7	8,6	7,2	9,3	13,6	3,6	8,6	8,2	5,4	6,5
MYOM1	162453	8,2	10,4	13,9	12,4	7,2	7,2	8,4	6,1	7,5	10,1	7,7	8,8	0,0	0,0	11,2	4,4	11,8	10,8	0,0	0,0	0,8	1,5	0,0	0,0	0,0	0,0	5,6	6,4	6,1	5,5	3,5	7,3	2,3	2,3	0,0	0,0
ANXA5	35938	8,2	9,8	16,7	12,4	11,4	9,2	10,8	10,9	11,8	9,0	7,7	2,9	22,2	29,7	11,2	11,7	7,9	7,2	21,1	25,6	3,3	1,5	3,4	6,2	19,1	23,8	2,2	3,8	9,5	10,3	2,3	2,9	0,0	3,0	27,2	22,5
HSPB1	22943	8,1	9,0	17,2	10,7	7,5	10,1	9,7	16,0	7,0	7,6	6,1	7,1	5,1	8,0	9,9	14,1	12,6	11,2	5,6	7,5	9,5	6,3	3,3	4,1	12,6	12,5	5,8	6,2	9,5	8,4	5,7	2,1	9,3	9,7	8,5	6,8
HBB	16166	8,1	7,0	26,1	30,5	19,8	20,8	16,3	21,1	23,9	21,6	22,6	20,1	148,6	99,4	29,5	27,5	19,0	16,0	124,5	108,9	184,4	198,6	45,9	49,2	48,0	51,5	25,5	24,2	79,6	81,3	16,1	13,2	17,0	23,9	39,5	61,4
HSP90AA1	84775	8,0	9,6	16,6	14,1	10,0	14,2	8,2	17,6	8,6	15,0	9,7	11,8	24,2	20,6	13,5	17,0	5,9	6,9	8,6	10,6	8,4	8,4	12,5	4,1	16,4	20,8	6,3	10,1	11,3	11,2	16,8	27,3	4,5	4,5	17,6	14,1
HIST1H2BN	13923	7,8	9,3	10,5	10,0	10,8	7,5	6,6	7,8	9,8	11,8	7,8	7,1	20,6	12,8	9,3	10,5	9,5	8,0	19,1	21,1	7,8	9,9	13,3	16,4	26,4	22,1	8,2	5,6	8,8	8,4	3,9	0,0	6,6	8,9	37,3	35,3
PYGB	96696	7,5	8,5	13,9	12,4	17,6	12,3	9,6	9,7	8,6	7,9	11,0	6,5	0,0	0,0	11,2	11,7	6,3	11,5	0,0	0,0	2,5	3,9	1,7	0,0	0,0	0,0	8,9	6,4	8,2	7,5	7,0	5,8	2,3	0,0	0,0	0,0
HIST1H2BC	13937	7,5	7,8	8,4	9,7	10,3	7,2	6,0	7,3	9,6	11,2	7,1	6,5	14,8	26,4	8,7	10,2	9,4	7,9	20,1	22,3	7,4	10,8	11,8	14,5	30,6	23,8	7,8	5,1	8,2	8,2	3,5	7,3	5,3	7,6	31,9	27,7
HSP90B1	92471	7,3	6,3	1,4	7,7	2,1	2,1	7,5	5,0	0,0	3,4	8,7	7,4	17,7	20,4	9,0	4,4	3,6	2,5	9,5	10,0	1,2	1,3	18,4	20,6	8,6	9,6	3,4	4,8	6,1	8,2	8,2	8,4	1,9	4,5	13,2	19,7
COX2	26243	7,1	6,6	9,0	10,0	9,7	17,2	11,8	10,3	9,8	10,6	9,0	7,1	5,1	0,0	14,6	7,5	1,6	5,8	4,5	4,8	8,6	6,0	3,3	2,0	7,4	7,4	7,0	8,4	7,5	5,1	11,8	0,0	4,4	6,7	5,0	5,9
CYCS	11704	7,1	6,6	15,0	8,6	5,4	10,7	10,5	14,2	10,9	11,8	5,2	5,9	0,0	0,0	5,3	10,5	9,5	9,5	1,8	0,0	7,8	7,9	6,7	2,0	7,4	2,1	10,5	12,6	9,4	7,7	10,4	8,3	9,5	8,9	0,0	1,0
HIST1H4J	11368	7,1	8,6	7,5	12,9	9,7	9,7	7,9	10,3	7,6	7,1	9,0	7,7	20,6	6,4	9,3	7,5	4,0	3,6	15,4	9,6	3,9	4,6	6,7	12,3	42,2	37,9	1,2	4,2	8,8	5,8	5,2	4,1	5,9	5,9	27,2	23,6
Tuba1b	50152	7,1	6,0	18,0	17,1	10,8	9,7	11,8	6,5	9,8	8,2	5,2	5,3	15,4	21,3	11,9	12,0	7,1	8,0	14,5	17,2	1,6	4,0	23,3	30,7	13,7	14,7	9,3	9,8	5,6	6,4	14,4	16,6	2,2	1,5	22,2	18,7
SOD2	24742	7,0	6,3	13,2	9,9	4,8	6,9	6,4	8,9	6,5	7,0	6,1	6,5	1,2	1,1	3,3	4,4	5,1	6,2	2,9	2,0	7,5	6,8	0,8	1,0	1,6	2,2	5,8	6,1	6,3	6,2	3,7	1,5	4,4	3,0	2,5	1,8
MYH9	226513	6,8	9,1	2,8	1,4	3,1	5,1	4,8	0,0	1,1	0,0	6,4	5,9	37,0	32,9	2,5	2,9	3,1	4,3	39,1	43,5	0,0	1,5	50,4	51,9	14,0	12,5	11,1	9,0	2,7	5,5	24,6	14,6	0,0	0,0	43,1	45,9
HADHB	47587	6,7	8,9	8,0	7,1	8,5	7,4	9,6	5,7	6,5	11,0	3,9	3,5	1,3	1,1	7,2	7,4	8,7	5,8	2,9	1,5	1,6	3,5	0,8	0,0	2,6	1,1	5,8	2,7	1,6	3,3	5,2	2,2	2,9	4,5	2,0	1,4
SLC25A5	32956	6,6	5,0	5,8	11,3	5,9	5,3	5,8	13,9	9,2	3,5	4,2	3,8	0,0	2,1	5,8	7,4	3,9	6,5	0,9	0,5	15,1	10,5	1,7	0,0	3,8	4,8	7,5	4,1	4,8	3,3	5,0	4,9	6,2	4,8	1,0	2,0
TUBB	7258	6,5	6,2	7,0	6,9	7,2	6,7	8,5	9,7	5,3	7,9	5,5	6,5	19,7	18,1	5,6	5,8	3,1	4,3	11,6	15,0	2,1	1,5	14,3	16,6	15,3	13,8	3,9	4,5	5,4	4,4	5,9	8,7	3,0	3,8	18,3	12,1
ACTC1	42020	6,4	7,3	7,5	11,4	4,3	4,3	6,6	9,1	5,4	8,2	5,2	7,7	10,3	4,3	6,6	7,5	6,3	8,0	3,6	4,8	1,6	2,0	6,7	6,1	2,1	2,1	9,3	7,0	4,4	5,8	2,6	8,3	1,5	3,0	3,0	5,9
Sod1	15247	6,4	5,3	4,5	7,1	1,1	4,3	3,9	3,9	4,3	4,7	3,9	3,5	5,1	0,0	6,6	6,0	7,1	7,3	5,4	3,8	7,8	5,3	0,0	0,0	2,1	4,2	0,0	0,0	7,5	7,7	0,0	0,0	2,9	5,9	9,1	8,8
CPT1B	88231	6,3	5,3	8,8	8,5	10,1	6,3	5,7	7,0	9,7	10,5	6,1	5,9	0,0	0,0	3,2	3,7	7,1	5,8	2,0	2,1	1,6	2,6	0,0	0,0	2,3	2,3	9,8	7,5	3,5	4,9	2,5	0,7	0,4	1,5	0,0	0,0
PYGM	84037	6,3	6,0	12,5	14,2	6,4	4,8	8,4	11,3	8,1	5,8	11,6	11,2	0,0	0,0	13,1	11,9	8,7	9,1	0,0	0,0	1,6	2,8	0,0	0,0	0,5	0,0	2,3	2,7	10,0	8,5	4,4	4,9	1,5	0,7	0,0	0,0
PKM2	57938	6,2	6,5	12,6	13,8	9,3	6,1	13,2	14,5	13,9	16,9	7,1	5,9	4,9	16,5	12,4	7,3	6,3	5,7	7,4	3,3	6,6	7,7	6,7	4,2	6,4	2,5	10,0	16,7	12,9	13,0	9,4	8,7	9,9	9,1	3,7	4,3
PDHB	39250	6,2	5,2	8,4	8,3	10,3	11,3	8,4	8,5	5,3	11,2	5,2	4,7	0,0	6,6	11,2	10,2	9,4	6,5	1,1	2,2	1,6	1,5	8,4	6,2	0,0	0,0	10,0	11,5	2,0	1,4	8,2	7,3	3,8	3,8	1,9	2,6
NEBL	116454	6,2	4,6	4,2	1,4	3,1	4,1	3,6	1,2	1,1	4,5	6,4	2,9	0,0	0,0	3,7	5,8	6,3	5,7	0,0	0,0	2,5	1,5	0,0	0,0	2,5	0,0	4,4	5,1	0,0	0,7	1,2	0,0	3,8	5,3	0,0	0,0
AK1	21636	6,2	4,6	1,4	2,8	3,1	1,0	3,6	2,4	5,3	4,5	3,9	2,4	0,0	0,0	3,7	1,5	4,7	1,4	2,1	1,1	0,0	1,5	1,7	0,0	2,5	2,5	3,3	5,1	3,4	3,4	2,3	1,5	0,8	0,0	0,0	0,9
ACTG2	41878	6,2	7,2	5,6	9,7	4,1	4,1	6,0	7,3	5,3	6,7	3,9	6,5	4,9	9,9	5,0	7,3	7,1	7,2	7,4	7,8	1,6	3,1	5,0	6,2	8,9	7,5	7,8	6,4	6,1	6,9	2,3	4,4	1,5	3,0	7,5	7,8
ATP5O	23370	6,0	7,6	3,8	2,1	5,9	3,8	7,8	4,5	5,4	2,9	4,2	5,0	0,0	1,1	5,2	4,5	7,1	5,8	1,4	1,0	3,5	4,4	1,7	0,0	3,2	2,1	3,5	2,8	5,0	2,6	2,6	0,0	3,7	4,8	1,5	0,5
OXCT1	56408	6,0	4,6	6,0	7,8	7,0	7,5	5,8	4,5	6,0	8,2	4,8	4,7	0,0	0,0	4,6	4,5	4,7	8,3	1,4	1,0	0,4	1,7	2,5	3,1	0,0	0,5	3,5	4,8	3,5	5,8	0,7	0,0	0,0	1,5	0,0	0,5
BDH1	27398	5,7	4,0	4,5	4,3	7,5	3,2	2,6	5,2	5,4	3,5	2,6	3,0	0,0	0,0	2,7	4,5	4,7	4,4	0,0	0,0	1,6	2,0	0,0	0,0	1,1	1,1	1,2	4,2	3,1	4,5	0,0	0,0	0,0	1,5	0,0	0,0
MYL1	16659	5,7	4,0	0,0	0,0	3,2	4,3	3,9	0,0	4,3	5,9	4,5	6,5	0,0	0,0	2,7	0,0	4,0	4,4	0,9	0,0	3,1	5,3	3,3	8,2	6,3	5,3	11,7	14,0	4,4	4,5	11,8	8,3	12,4	5,9	2,0	2,0
CS	51630	5,6	5,3	5,8	14,8	5,3	6,3	8,3	8,2	12,9	6,4	4,2	3,5	1,2	2,1	3,2	8,1	2,8	5,1	0,0	0,0	8,3	7,2	3,3	4,1	1,1	2,2	5,8	3,4	5,1	5,5	4,4	6,3	4,4	7,5	0,0	0,5
NDUFS2	52487	5,6	5,0	6,7	3,5	10,7	10,6	4,5	4,5	8,7	8,2	2,6	3,0	0,0	0,0	4,6	1,5	4,7	2,2	0,0	0,0	1,2	2,8	0,0	1,0	0,5	1,7	4,1	4,1	2,2	2,3	0,7	0,0	0,0	0,0	0,0	0,0
PGK1	44559	5,6	7,3	7,3	9,2	3,7	4,2	6,4	3,8	4,3	5,2	6,1	3,5	7,7	6,5	4,6	3,0	7,5	6,1	6,7	6,6	4,4	2,0	4,2	1,0	5,6	5,5	4,6	4,1	6,8	6,9	5,6	6,3	2,2	3,4	5,4	6,6
ANXA2	38537	5,6	8,2	5,1	9,1	8,0	10,0	4,5	6,3	7,6	4,6	9,0	6,2	29,1	21,6	14,8	9,6	6,3	5,4	17,1	17,4	4,0	2,2	26,7	22,6	15,4	17,4	7,4	3,4	6,8	7,3	4,4	6,3	2,6	0,7	20,1	24,6
DLD	54186	5,6	6,9	5,8	7,7	6,3	5,3	7,5	4,4	8,1	5,2	10,3	9,7	0,0	0,0	3,8	5,9	10,3	10,1	0,0	2,1	5,2	14,5	0,0	0,0	5,8	5,8	2,3	2,0	15,9	8,2	2,5	3,5	7,8	8,2	0,0	0,9
DLST	48977	5,6	9,6	5,8	8,5	3,2	2,6	5,0	10,1	3,2	4,6	7,1	5,6	0,0	0,0	5,2	6,7	5,9	11,2	0,0	0,0	4,8	5,0	1,7	0,0	0,0	0,5	8,0	7,5	5,9	7,3	3,1	11,2	1,5	3,0	0,0	0,0
ACTN1	8335	5,5	12,8	7,7	6,2	10,4	7,7	8,4	7,9	8,6	5,6	8,4	11,5	27,3	16,4	13,8	11,0	6,7	9,4	19,0	24,3	13,5	11,6	21,8	24,8	23,1	22,2	11,2	8,5	11,4	11,8	13,1	12,9	3,4	4,9	36,5	26,6
SLC25A12	74762	5,5	4,6	5,6	2,8	6,2	4,1	7,2	3,6	6,4	2,2	4,5	5,3	0,0	0,0	5,0	0,0	6,3	5,7	0,0	0,0	0,8	1,5	0,0	0,0	0,0	0,0	4,4	1,3	2,7	2,1	0,0	1,5	0,0	0,0	0,0	0,0
NDUFS1	79555	5,5	5,9	11,2	12,4	3,1	4,1	14,4	7,3	6,4	6,7	4,5	5,9	0,0	0,0	6,2	7,3	6,3	6,5	0,0	0,0	4,1	1,5	0,0	0,0	0,0	0,0	5,6	5,1	4,8	4,1	2,3	2,9	1,5	2,3	0,0	0,0
LAMC1	177607	5,5	2,0	4,2	2,8	9,3	8,2	7,2	8,5	4,3	5,6	4,5	1,2	4,9	0,0	5,0	4,4	3,1	3,6	4,2	7,8	1,6	1,5	5,0	8,3	2,5	1,3	7,8	6,4	2,0	3,4	7,0	2,9	2,3	1,5	2,8	5,2
HSPA9	73662	5,5	6,5	5,6	9,7	9,3	5,1	6,0	13,3	4,3	10,1	5,8	9,4	2,5	3,3	2,5	4,4	3,9	8,6	0,0	1,1	2,5	5,4	1,7	0,0	1,3	0,0	2,2	6,4	10,2	7,5	4,7	2,9	3,8	4,5	0,0	0,0
CLTC	191614	5,5	3,3	1,4	4,1	2,1	4,1	1,2	1,2	3,2	3,4	3,9	2,9	4,9	9,9	2,5	2,9	2,4	2,9	19,0	10,0	0,8	1,5	6,7	4,2	8,9	3,8	2,2	5,1	4,1	2,7	4,7	10,2	0,0	0,0	22,5	23,4
ATP5F1	28627	5,3	4,6	2,9	4,3	3,2	3,2	5,2	3,2	4,9	2,9	5,5	3,8	0,0	0,0	2,7	6,0	4,0	3,3	1,8	1,0	7,0	8,8	0,0	0,0	3,7	3,2	3,5	2,8	4,1	5,1	2,6	0,0	4,4	3,0	0,0	0,5
PRDX3	28472	5,2	3,0	5,1	6,4	3,7	2,1	5,1	1,9	4,9	4,7	6,1	4,7	0,0	1,1	5,2	3,0	5,5	5,1	0,9	1,5	2,0	1,4	4,2	2,1	1,1	2,1	4,6	4,1	5,5	6,6	6,2	0,7	0,7	2,6	2,4	2,3
UQCRB	13564	5,2	5,0	0,8	6,4	5,3	5,3	5,2	5,1	4,9	5,9	6,1	5,9	0,0	0,0	2,6	9,6	5,9	3,6	1,0	0,0	3,6	3,1	0,0	0,0	0,0	0,5	2,9	6,2	3,2	3,6	2,6	2,1	2,9	3,7	0,5	0,0
GSTZ1	22049	4,9	5,3	1,5	4,3	5,4	2,1	1,3	3,9	4,3	4,7	3,2	1,8	0,0	0,0	2,7	3,0	6,3	5,1	1,8	1,9	1,6	1,3	0,0	0,0	0,0	0,0	1,2	1,4	2,5	2,6	2,6	0,0	0,7	0,7	2,0	2,0
CAST	77124	4,9	6,0	7,5	5,7	3,2	1,1	2,6	6,5	7,6	2,4	3,9	4,1	2,6	2,1	4,0	3,0	5,5	5,1	0,9	0,0	0,0	2,0	1,7	2,0	0,0	0,0	4,7	7,0	4,4	5,8	1,3	0,0	0,0	0,0	0,0	2,0
ND1	35649	4,9	3,3	3,0	5,7	1,1	2,1	2,6	1,3	2,2	0,0	1,9	0,6	0,0	0,0	0,0	3,0	3,2	4,4	0,0	0,0	2,3	2,0	0,0	0,0	0,0	0,0	3,5	1,4	0,0	1,3	0,0	0,0	0,0	0,0	0,0	0,0
CFL2	18737	4,9	4,3	4,3	5,0	4,2	1,6	3,8	6,3	5,4	3,5	4,8	2,7	1,3	1,1	4,5	4,4	5,1	2,9	2,9	1,4	2,8	1,0	1,7	2,1	2,2	1,1	2,3	2,0	3,9	3,0	1,2	1,5	0,4	1,5	1,0	0,5
DLAT	69035	4,9	6,6	7,3	7,7	7,9	5,8	8,2	4,4	7,6	9,3	5,2	5,6	0,0	1,1	6,5	9,6	7,1	5,8	3,0	0,6	4,8	3,9	0,8	1,0	1,2	0,6	1,2	0,7	3,9	4,7	1,3	0,0	2,6	3,0	0,0	0,4
YWHAZ	27746	4,9	5,9	10,1	7,0	7,4	5,2	5,0	5,0	7,5	4,6	4,8	7,1	15,1	16,3	5,1	7,4	6,3	9,0	11,3	8,3	5,6	5,0	13,4	12,4	7,0	4,6	11,4	6,7	9,4	8,3	5,0	11,2	1,5	1,5	19,5	22,7
HSPA5	73813	4,9	3,0	9,4	9,8	4,2	1,0	3,1	4,3	1,6	2,8	3,9	4,7	20,2	16,9	7,7	11,1	6,3	5,1	10,7	10,9	1,2	1,2	18,4	20,6	7,6	8,2	4,6	8,0	8,1	11,3	13,6	7,8	0,0	0,7	17,5	20,4
SLC25A3	40077	4,8	5,2	2,8	6,9	5,2	9,2	6,0	6,1	10,7	7,9	5,2	5,9	2,5	0,0	3,7	2,9	5,5	7,9	0,0	2,2	15,6	13,1	3,4	2,1	5,1	6,3	4,4	6,4	8,2	6,9	1,2	2,9	8,3	6,8	0,0	0,9
MYOM2	164794	4,8	6,5	7,0	4,1	7,2	6,1	2,4	4,8	6,4	5,6	5,8	6,5	0,0	0,0	5,0	4,4	4,7	5,0	0,0	0,0	3,3	3,9	0,0	0,0	0,0	0,0	4,4	7,7	2,0	3,4	4,7	11,7	2,3	3,0	0,0	0,0
HBD	16056	4,8	5,9	11,2	17,9	15,5	10,2	13,2	10,9	21,4	15,7	30,9	24,1	78,9	227,3	11,2	10,2	21,2	14,3	160,6	159,3	160,2	180,8	40,3	35,3	26,7	28,8	14,4	19,2	89,2	102,9	9,4	10,2	9,9	9,1	37,5	84,9
GDI1	50583	4,8	3,3	5,6	5,5	3,1	5,1	2,4	3,6	4,3	5,6	3,2	2,4	7,4	6,6	7,4	4,4	3,9	3,6	11,6	11,1	0,0	0,8	5,0	6,2	3,8	2,5	3,3	2,6	6,1	6,9	3,5	1,5	0,0	0,8	12,2	11,3
ALDOC	39443	4,8	5,9	8,4	8,3	3,1	4,1	4,8	7,3	3,2	4,5	5,2	7,1	2,5	3,3	7,4	5,8	6,3	5,0	2,1	4,5	0,0	0,0	1,7	0,0	0,0	0,0	0,0	0,0	0,7	3,4	3,5	4,4	2,3	1,5	0,9	3,5
TPM4	28523	4,6	6,3	2,3	8,5	5,3	11,6	3,9	7,0	8,1	7,5	6,5	11,5	12,7	11,4	7,7	14,8	7,5	12,0	17,5	11,8	13,5	10,0	11,7	10,3	16,6	14,0	9,1	6,8	14,2	11,5	10,6	16,8	15,5	15,3	22,9	15,8
ACADL	47958	4,6	5,0	8,0	9,2	5,3	5,8	10,3	10,8	3,2	5,8	3,9	3,3	0,0	0,0	6,5	4,5	4,3	6,2	0,0	0,0	7,5	7,3	0,8	2,0	1,1	1,1	2,3	7,5	7,0	5,2	2,5	4,9	3,3	3,3	0,0	0,0
SUCLA2	46259	4,6	2,6	10,9	12,7	3,2	2,1	9,6	7,0	1,6	5,2	2,9	1,2	0,0	0,0	2,6	5,9	2,4	3,6	0,0	0,0	2,0	0,7	0,0	0,0	0,0	1,2	4,6	3,5	2,3	1,0	2,5	0,0	3,0	2,2	0,0	0,0
PGM1	15088	4,6	4,3	4,4	6,4	1,6	2,1	3,9	5,0	3,2	1,7	4,5	3,5	0,0	0,0	3,9	3,7	5,5	6,1	4,3	3,4	4,8	2,4	0,0	0,0	3,4	2,8	2,3	2,7	5,5	6,3	2,5	2,8	3,3	3,4	1,0	1,5
IDH3B	42389	4,5	8,3	3,6	1,4	1,1	0,5	1,3	0,6	3,2	1,1	4,2	5,0	0,0	0,0	1,9	3,7	5,5	8,7	0,0	0,0	0,4	2,1	1,7	0,0	0,0	1,2	0,0	4,1	5,2	3,3	0,0	0,0	1,1	2,2	0,0	0,0
PDLIM1	47220	4,5	0,7	1,4	2,1	1,1	1,1	5,8	3,8	0,5	1,2	2,6	0,9	0,0	0,0	7,8	3,0	2,4	2,5	2,9	1,0	1,2	1,4	2,5	2,0	2,9	2,2	1,8	2,7	5,5	3,6	1,3	3,5	1,8	1,9	3,0	2,3
SDHB	28434	4,5	3,3	5,1	5,6	3,2	4,2	5,7	5,7	3,8	5,8	2,9	3,8	0,0	0,0	2,6	3,0	4,3	4,0	0,0	0,0	0,0	2,8	0,0	0,0	0,0	0,0	3,4	2,7	2,9	2,6	3,1	5,6	0,0	0,0	0,0	0,0
C3	186806	4,2	3,0	7,4	3,6	12,4	12,9	2,6	1,3	3,8	2,9	3,2	5,3	57,5	46,5	18,4	14,2	4,0	3,6	36,6	35,7	2,3	1,0	48,3	44,0	1,1	2,6	9,9	5,6	16,3	17,1	7,8	9,8	1,1	0,4	24,5	24,4
ECH1	35519	4,2	2,0	3,0	1,4	3,2	4,3	6,6	10,3	3,3	3,5	2,6	4,1	0,0	0,0	0,0	0,0	6,3	4,4	0,0	0,0	3,1	2,6	0,0	0,0	0,0	0,0	2,3	5,6	4,4	3,2	1,3	0,0	0,0	0,7	0,0	0,0
SORBS2	137357	4,2	3,3	0,0	0,7	2,2	9,0	3,8	3,8	2,7	2,3	4,2	4,4	0,0	0,0	3,3	1,5	2,4	3,3	0,0	0,0	3,2	0,7	0,0	0,0	4,0	0,0	1,8	0,7	1,6	1,0	0,7	2,1	3,7	4,8	0,0	0,0
DMD	424856	4,2	4,6	0,0	0,0	5,8	4,8	3,2	0,6	3,2	5,2	1,9	4,1	0,0	0,0	1,9	0,0	2,8	4,0	0,0	0,0	0,0	1,4	0,0	0,0	0,0	1,2	0,6	2,0	0,9	1,6	3,2	0,7	0,0	0,0	0,0	0,0
HIST1H1D	22127	4,2	2,3	1,5	0,7	1,1	3,7	2,5	1,3	1,1	0,6	1,6	3,2	10,2	7,6	3,9	3,7	2,4	2,5	4,4	4,5	3,2	2,1	5,0	1,0	7,3	6,7	2,9	1,4	1,6	1,6	0,0	0,0	2,2	1,1	3,9	3,7
YWHAE	29156	4,1	5,2	7,0	1,4	7,2	7,2	4,8	7,3	10,7	12,4	7,7	9,4	7,4	16,5	1,2	1,5	4,7	9,3	6,3	12,3	4,9	6,2	15,1	10,4	6,4	8,8	5,6	10,3	10,2	12,4	5,9	11,7	0,8	1,5	5,6	4,3
UQCRC2	48425	4,1	3,9	7,0	4,1	7,2	9,2	3,6	6,1	9,6	11,2	4,5	6,5	0,0	0,0	6,2	4,4	7,9	7,9	0,0	0,0	7,4	8,5	3,4	2,1	1,3	1,3	10,0	6,4	4,1	7,5	7,0	5,8	3,8	4,5	0,9	0,0
SLC25A4	33065	4,1	2,0	2,8	9,7	8,3	4,1	3,6	8,5	6,4	5,6	3,9	3,5	4,9	0,0	2,5	4,4	3,9	6,5	3,2	0,0	9,0	3,9	3,4	0,0	8,9	8,8	6,7	5,1	4,8	4,1	4,7	0,0	7,6	7,6	1,9	2,6
HIST1H4A	11368	4,1	5,9	5,6	11,0	7,2	6,1	7,2	9,7	6,4	5,6	5,2	4,1	4,9	23,1	6,2	7,3	2,4	2,2	14,8	8,9	2,5	4,6	6,7	10,4	33,1	21,3	1,1	3,8	6,1	5,5	4,7	4,4	5,3	5,3	16,9	12,1
EEF2	95320	4,1	4,6	5,6	11,0	8,3	4,1	3,6	8,5	7,5	3,4	2,6	4,1	19,7	6,6	6,2	8,8	3,1	2,2	3,2	4,5	0,0	0,0	10,1	18,7	0,0	5,0	5,6	6,4	2,7	4,1	9,4	14,6	0,8	0,8	8,4	13,0
AIFM1	66295	4,1	7,2	1,4	2,8	9,3	6,1	6,0	4,8	10,7	7,9	3,2	7,1	0,0	0,0	6,2	5,8	3,9	7,9	0,0	0,0	4,1	4,6	0,0	0,0	0,0	0,0	3,3	6,4	3,4	4,8	4,7	1,5	1,5	2,3	0,0	0,0
TMOD1	40570	4,1	2,6	1,4	0,0	5,2	6,1	2,4	2,4	6,4	4,5	3,2	4,1	0,0	0,0	2,5	0,0	5,5	2,9	0,0	0,0	0,0	0,0	0,0	0,0	0,0	0,0	4,4	3,8	0,0	1,4	5,9	2,9	0,0	2,3	0,0	0,0
A2M	167948	3,9	5,7	12,8	14,3	11,8	9,7	9,8	7,8	7,1	6,5	7,4	7,1	56,4	48,5	20,6	23,1	7,1	6,2	47,6	47,8	7,8	6,3	42,5	48,1	13,2	11,1	8,2	6,3	26,4	28,1	7,2	0,0	1,1	1,5	32,6	38,5
ACSL1	75937	3,9	3,6	2,3	2,8	4,3	3,7	4,5	3,8	4,9	5,8	5,8	4,7	0,0	0,0	2,6	0,0	1,6	3,3	0,0	0,0	1,2	0,3	0,0	0,0	0,0	0,0	3,5	4,2	0,9	1,0	1,3	0,0	0,4	0,7	0,0	0,0
ACSS1	70444	3,9	4,0	1,5	2,9	2,7	2,1	3,3	1,9	2,2	4,1	2,9	2,4	0,0	0,0	1,3	4,4	2,8	2,5	0,0	0,0	0,4	1,0	0,0	0,0	0,0	0,0	1,2	1,4	3,5	2,3	1,3	0,0	0,0	0,7	0,0	0,5
CAMK2D	56390	3,8	3,3	5,8	4,2	6,3	3,7	6,3	5,7	3,8	5,8	3,2	1,8	1,2	1,1	4,5	1,5	4,7	2,9	0,0	0,0	0,8	0,7	3,3	4,1	0,0	0,0	2,3	4,0	2,9	3,0	2,5	5,6	2,2	1,5	0,0	0,0
ALDH6A1	57606	3,8	4,6	0,0	1,4	2,2	2,7	4,5	3,2	4,3	1,8	1,3	1,5	0,0	0,0	0,0	0,0	0,8	1,4	0,0	0,0	0,0	0,0	0,0	0,0	0,0	0,0	0,0	0,0	0,0	1,0	0,0	0,0	0,0	0,0	0,0	0,0
HIST1H2AB	14136	3,8	3,3	8,7	5,6	2,1	2,1	1,3	1,3	2,2	0,0	6,5	3,5	11,4	13,6	6,4	0,0	5,5	3,6	5,8	4,1	4,4	3,2	6,7	5,1	23,2	23,0	0,0	0,0	3,9	5,6	3,7	2,9	5,6	4,9	21,5	12,7
VDAC3	30578	3,8	3,6	2,9	4,2	3,7	2,1	1,9	1,3	3,2	2,9	2,3	5,3	0,0	0,0	0,7	2,2	3,9	5,1	0,0	0,0	1,6	1,4	0,0	0,0	0,5	0,5	0,6	2,0	2,6	0,7	0,7	0,0	0,0	0,0	0,0	0,0
TPM3	29033	3,8	5,9	5,6	6,3	2,6	5,7	3,6	7,4	6,4	6,2	5,5	4,7	6,4	6,5	8,9	11,0	5,1	7,6	3,9	1,6	9,2	4,4	8,4	10,3	8,0	3,4	7,3	6,6	7,9	6,4	6,7	5,0	7,8	8,7	9,8	10,8
VIM	5721	3,8	5,5	7,7	9,7	4,2	4,1	2,4	2,4	1,6	3,4	3,2	4,4	29,6	39,5	14,3	18,3	2,4	3,6	27,2	27,1	2,1	1,2	28,6	19,7	26,6	24,3	9,4	3,8	5,4	4,1	12,3	8,0	1,5	1,5	19,8	21,7
BSG	29422	3,5	4,0	3,0	5,7	5,4	4,3	6,6	3,9	3,3	4,7	1,9	2,4	0,0	0,0	5,3	0,0	4,7	2,9	0,0	0,0	3,1	1,3	3,3	0,0	0,0	1,1	5,8	1,4	1,9	0,6	2,6	0,0	0,0	1,5	0,0	0,0
HP	38483	3,5	2,0	3,0	7,1	5,4	3,2	3,9	5,2	5,4	8,2	4,5	5,3	38,5	32,0	4,0	6,0	2,4	2,9	9,1	13,4	6,2	6,0	20,0	16,4	7,4	9,5	11,7	9,8	11,3	11,6	5,2	8,3	0,0	0,7	13,1	11,8
NDUFA6	14943	3,5	4,7	3,0	5,7	0,0	0,0	2,6	1,3	1,1	2,4	2,6	0,6	0,0	0,0	0,0	0,0	0,8	2,2	0,0	0,0	0,8	0,7	0,0	0,0	0,0	0,0	0,0	0,0	1,9	0,6	0,0	0,0	2,2	1,5	0,0	0,0
ORM2	23046	3,5	2,7	7,5	5,7	5,4	9,7	0,0	2,6	5,4	5,9	0,6	0,0	23,1	23,4	6,6	0,0	4,0	2,9	22,7	23,0	2,3	4,6	18,3	14,3	2,1	1,1	5,8	7,0	7,5	7,1	9,1	4,1	0,7	0,0	16,1	17,7
APOA1	30255	3,5	4,6	3,0	6,4	4,8	8,0	1,3	3,2	6,0	7,6	0,6	1,8	20,5	14,0	5,3	8,2	5,5	4,7	14,2	17,5	2,7	2,3	15,8	15,4	2,1	2,6	7,6	11,0	4,5	6,2	5,2	4,1	1,1	1,1	8,0	8,2
ETFB	27764	3,5	2,0	2,3	0,0	1,1	2,7	3,2	2,5	2,7	2,9	1,9	0,9	0,0	0,0	0,7	2,2	3,2	2,2	0,0	0,0	2,0	1,3	0,0	1,0	2,2	1,1	0,0	0,7	1,3	1,0	1,3	0,0	1,1	2,2	0,0	0,0
GDI2	50268	3,5	3,3	4,4	5,7	4,8	4,2	2,5	3,8	5,4	2,9	3,6	3,0	10,1	11,3	4,6	5,2	3,6	1,4	11,0	10,5	0,0	0,3	10,0	6,2	2,7	2,2	2,9	7,4	6,1	4,9	5,0	2,9	0,0	0,4	19,7	14,2
HSPA1A	70099	3,5	2,7	7,4	5,0	2,7	2,1	2,0	3,2	2,7	2,4	0,6	2,1	3,7	5,3	6,5	5,2	2,8	1,8	2,3	3,4	2,7	1,7	8,3	6,2	1,1	1,6	1,8	2,8	2,8	4,6	4,4	9,0	1,8	1,9	4,4	3,9
UBA52	14729	3,5	2,6	3,7	5,6	3,2	5,3	3,8	3,8	3,8	1,2	4,8	0,9	10,1	9,7	4,6	2,2	3,6	2,9	4,8	6,1	4,0	4,9	7,5	8,2	4,5	5,0	6,9	2,8	3,9	5,3	5,7	6,2	1,8	2,6	7,9	3,3
CASQ2	70966	3,5	3,3	1,4	2,8	5,8	4,7	2,5	9,5	5,4	3,4	2,9	2,4	0,0	0,0	2,6	3,0	3,6	2,9	0,0	0,0	4,0	5,0	3,3	4,1	0,0	0,0	6,3	8,1	3,6	3,6	3,7	10,5	1,9	1,5	0,0	0,0
HSPE1	10933	3,5	2,6	0,0	6,3	2,1	0,0	1,3	3,8	0,0	0,0	3,2	3,8	0,0	0,0	1,3	1,5	2,0	2,9	2,9	1,0	0,8	0,0	0,0	0,0	2,3	3,5	0,6	0,0	4,2	2,6	0,0	0,0	0,7	3,7	2,9	4,6
LUM	38780	3,5	3,3	6,5	7,1	6,9	3,7	3,8	4,4	2,7	4,1	4,2	4,7	30,3	42,7	4,6	10,4	6,7	4,0	24,3	31,2	0,0	0,0	19,2	30,9	11,4	13,7	2,9	2,7	3,5	4,9	4,4	4,9	1,9	0,7	23,0	24,3
CAPZA2	32982	3,5	1,3	1,4	0,0	1,1	1,0	0,0	2,5	0,0	2,9	3,2	1,2	1,2	1,1	1,3	0,0	2,8	0,0	1,4	2,5	0,0	0,0	0,0	2,1	0,5	0,0	2,3	1,3	1,0	1,0	1,9	1,5	1,1	0,0	1,9	1,8
TUBA1C	50339	3,4	2,9	8,4	7,6	5,2	4,6	4,8	3,0	3,7	3,4	2,6	2,4	9,9	6,6	4,3	4,4	2,8	3,2	6,9	5,0	0,8	1,9	13,4	14,5	7,0	7,5	2,8	3,2	2,7	3,4	5,9	3,6	0,8	0,8	8,9	6,9
PGM5	55613	3,4	2,6	5,6	4,1	4,1	2,0	4,8	6,1	4,3	4,5	2,6	2,4	0,0	0,0	1,2	2,9	2,4	2,2	2,1	3,3	0,0	1,5	0,0	0,0	0,0	0,0	2,2	1,3	7,5	4,8	1,2	1,5	0,8	0,8	0,0	0,0
NDUFV1	50799	3,4	4,6	5,6	5,5	2,1	2,0	1,2	2,4	5,3	0,0	4,5	4,7	0,0	0,0	5,0	2,9	5,5	4,3	0,0	0,0	3,3	3,1	0,0	0,0	0,0	1,3	6,7	2,6	3,4	1,4	0,0	0,0	3,8	0,8	0,0	0,0
ENO1	49478	3,4	2,0	1,4	1,4	0,0	7,2	3,6	3,6	3,2	4,5	3,9	1,8	7,4	13,2	3,7	1,5	0,8	2,9	4,2	4,5	1,6	1,5	3,4	0,0	5,1	5,0	8,9	5,1	2,7	2,7	2,3	2,9	2,3	0,8	2,8	2,6
EEF1A2	50452	3,4	3,3	12,6	11,0	5,2	6,1	8,4	7,3	8,6	4,5	3,9	3,5	4,9	3,3	7,4	4,4	11,8	8,6	1,1	1,1	4,9	1,5	1,7	2,1	5,1	2,5	4,4	3,8	4,1	3,4	7,0	8,7	1,5	0,8	0,0	0,9
COL1A1	36987	3,4	5,2	7,0	5,5	9,3	9,2	4,8	9,7	7,5	5,6	4,5	4,1	22,2	32,9	8,7	11,7	7,1	6,5	16,9	17,8	6,6	6,2	10,1	14,5	39,5	31,3	6,7	3,8	6,1	6,2	4,7	4,4	7,6	6,8	14,1	11,3
CDH2	99739	3,4	2,6	1,4	0,0	2,1	3,1	0,0	2,4	2,1	0,0	4,5	2,4	0,0	0,0	0,0	1,5	2,4	0,7	0,0	0,0	0,0	0,0	0,0	0,0	0,0	0,0	0,0	2,6	1,4	2,7	0,0	0,0	1,5	0,8	0,0	0,0
ACTG1	29413	3,2	2,7	2,3	2,1	3,2	2,7	2,6	3,9	1,1	1,2	2,6	2,4	23,1	20,2	11,3	9,7	4,0	2,9	8,6	10,6	1,2	2,3	10,0	10,2	8,4	11,6	4,6	3,5	3,1	3,5	5,2	6,2	0,7	0,7	16,1	10,3
DPYSL2	73531	3,2	2,6	4,4	2,8	0,5	2,1	2,6	1,9	3,2	5,8	2,6	3,0	3,8	7,5	4,6	7,4	3,6	2,2	10,5	9,4	2,0	1,3	10,9	8,2	2,7	2,7	4,0	7,5	3,9	3,6	3,8	7,7	1,8	0,4	8,4	10,9
COL6A2	27303	3,1	3,3	3,6	4,9	9,0	8,4	1,9	3,2	4,3	1,8	1,9	2,7	19,0	9,8	4,5	5,2	2,0	2,2	16,1	15,1	0,8	1,0	12,6	13,4	12,7	11,3	5,1	3,4	2,9	2,6	8,7	5,0	0,7	1,5	17,4	11,8
CP	121858	3,1	1,3	8,2	3,6	7,4	6,4	4,5	5,7	3,8	2,4	3,2	4,4	19,1	18,8	6,0	3,7	0,8	0,4	8,4	11,9	1,2	0,3	8,3	11,3	2,1	2,7	5,2	8,2	9,1	7,1	5,8	1,5	0,0	0,4	11,9	7,2
PGAM1	28805	3,1	5,3	10,9	7,1	3,7	4,3	4,5	7,6	4,3	7,0	4,8	5,9	3,9	3,8	7,8	8,2	4,3	5,8	2,9	2,4	4,8	6,0	8,4	9,2	2,9	4,0	4,6	3,4	6,7	7,9	4,4	1,5	4,8	1,9	6,4	4,7
HK1	102366	3,1	4,0	3,8	1,4	1,1	2,1	3,2	1,9	1,6	3,5	3,6	3,5	0,0	0,0	2,0	3,0	4,3	3,6	0,5	0,5	2,8	1,4	0,0	0,0	2,2	0,5	0,0	1,3	2,9	2,3	1,2	0,7	1,1	1,9	1,0	1,4
NDRG2	39163	3,1	3,3	2,9	1,4	2,1	2,1	1,9	1,9	3,2	2,9	3,2	2,1	0,0	0,0	2,6	0,0	0,8	1,4	0,0	1,0	0,8	1,8	0,0	0,0	1,2	0,0	1,2	0,0	2,9	2,3	1,3	0,0	1,5	1,9	0,0	0,5
TNNC1	18417	3,1	4,0	2,9	3,5	3,2	4,7	1,3	3,8	4,9	3,5	7,1	4,4	1,2	1,1	3,2	5,2	3,9	5,8	3,9	0,0	7,1	2,8	3,3	6,2	2,9	3,5	8,0	8,0	2,9	4,6	5,0	3,6	3,0	2,6	0,0	0,0
ACTB	44793	3,1	3,3	7,2	3,5	2,6	4,7	5,0	4,3	1,1	1,1	1,9	3,2	28,6	39,3	12,5	8,1	5,1	3,6	9,9	14,7	2,9	1,5	19,3	13,4	25,7	23,8	8,5	7,2	4,4	4,8	10,2	8,0	0,8	0,8	19,4	11,1
ACADM	46359	2,8	3,3	3,0	3,6	4,8	4,8	5,9	4,5	7,6	5,3	3,6	4,7	0,0	0,0	0,7	1,5	6,7	5,1	0,0	0,0	3,9	5,7	0,0	0,0	1,1	2,6	2,3	0,7	4,7	5,8	2,6	6,2	2,2	3,0	0,0	0,0
ACOT1	46580	2,8	1,3	1,5	1,4	2,2	2,1	2,6	1,3	2,2	3,5	1,9	1,8	0,0	0,0	1,3	0,0	0,0	0,0	1,8	1,9	2,3	3,3	0,0	0,0	0,0	0,0	0,0	0,0	2,5	2,6	0,0	0,0	1,5	1,5	0,0	0,0
ARHGAP18	53929	2,8	2,0	1,5	0,0	4,3	2,1	5,2	2,6	2,2	2,4	1,3	4,1	0,0	0,0	1,3	1,5	0,0	0,0	3,6	1,9	0,0	0,0	0,0	0,0	0,0	0,0	1,2	2,8	1,9	3,2	2,6	0,0	0,0	0,7	0,0	2,0
COX5B	13784	2,8	2,0	1,5	4,3	1,1	1,1	2,6	2,6	2,2	0,0	2,6	3,0	0,0	0,0	1,3	1,5	2,4	2,2	0,0	0,0	1,6	0,7	0,0	0,0	0,0	0,0	0,0	0,0	1,9	1,3	0,0	0,0	0,7	2,2	0,0	0,0
Eif4a2	46403	2,8	1,3	1,5	2,9	1,1	2,1	2,6	3,9	3,3	1,2	1,3	1,2	7,7	2,1	1,3	3,0	2,4	0,0	2,7	1,9	0,8	1,3	1,7	4,1	3,2	1,1	2,3	2,8	1,9	1,9	0,0	0,0	0,0	0,0	2,0	2,0
MIF	12046	2,8	3,3	3,0	2,9	2,2	2,1	3,9	2,6	4,3	3,5	3,2	3,5	2,6	0,0	1,3	1,5	0,8	0,7	1,8	2,9	0,0	0,0	0,0	0,0	0,0	0,0	0,0	0,0	3,1	4,5	1,3	0,0	0,0	0,0	4,0	1,0
MPC2	14255	2,8	2,7	0,0	0,0	1,1	0,0	0,0	0,0	1,1	1,2	1,9	1,8	0,0	0,0	1,3	1,5	2,4	2,9	0,0	0,0	1,6	3,3	0,0	0,0	2,1	1,1	1,2	0,0	2,5	1,9	0,0	0,0	0,7	1,5	0,0	0,0
ND4	51825	2,8	3,3	1,5	1,4	4,3	2,1	1,3	0,0	2,2	4,7	1,3	1,8	0,0	0,0	1,3	1,5	1,6	2,2	1,8	1,0	3,9	2,6	0,0	0,0	0,0	2,1	0,0	0,0	1,3	2,6	0,0	0,0	0,7	1,5	0,0	0,0
MAOB	58266	2,8	1,3	3,0	2,9	0,0	0,0	0,0	0,0	0,0	0,0	0,6	0,0	0,0	0,0	0,0	0,0	0,8	0,0	0,0	0,0	0,0	0,0	0,0	0,0	0,0	0,0	0,0	0,0	0,0	0,0	2,6	0,0	0,0	0,0	0,0	0,0
ECI2	43322	2,8	1,3	0,0	0,0	1,1	1,1	1,3	0,0	2,2	1,2	2,6	3,0	0,0	0,0	0,0	0,0	4,0	3,6	0,0	0,0	0,0	0,0	0,0	0,0	0,0	0,0	0,0	0,0	0,0	0,0	0,0	0,0	0,0	0,0	0,0	0,0
ATP1A1	112681	2,8	2,3	2,9	2,8	1,1	3,2	0,0	1,3	2,2	0,0	3,6	5,3	0,0	0,0	0,0	4,4	3,2	4,3	0,5	1,4	0,8	0,7	1,7	2,1	1,7	1,2	0,6	3,4	1,3	1,3	1,3	2,8	0,4	1,5	2,5	3,4
LMNA	74219	2,8	8,9	5,1	6,3	4,2	5,3	4,5	2,5	3,2	3,4	5,5	8,0	11,4	9,8	3,8	7,4	8,7	7,6	29,9	22,7	6,0	4,6	10,9	16,5	9,6	12,3	9,1	2,7	6,1	6,6	4,4	5,6	3,3	3,4	26,5	32,4
ABLIM1	63712	2,8	4,3	1,4	0,0	1,1	1,6	0,0	3,2	1,1	1,1	2,6	1,5	0,0	0,0	0,0	0,0	2,4	2,5	0,0	0,0	0,8	0,7	0,0	0,0	0,0	0,0	2,9	4,1	1,6	2,3	3,7	0,7	4,5	4,5	0,0	0,0
FABP3	14750	2,8	3,3	8,7	4,9	3,2	3,7	6,3	3,8	5,4	2,9	3,2	3,0	1,2	1,1	5,8	5,2	3,6	2,5	0,0	1,0	2,4	2,2	0,0	0,0	1,2	3,5	2,3	4,8	2,9	3,6	3,1	5,6	1,1	0,4	0,5	0,9
SORBS1	145480	2,8	1,3	1,4	0,0	1,1	0,0	0,0	0,0	2,2	0,0	1,3	0,6	0,0	0,0	0,0	1,5	1,2	2,5	0,0	0,0	0,0	0,0	0,0	2,1	0,0	0,0	0,0	1,3	0,0	0,7	2,5	0,7	1,5	0,0	1,0	0,0
NDUFV2	27424	2,8	2,6	1,4	3,5	0,5	2,1	3,1	1,3	2,7	1,7	1,6	0,9	0,0	0,0	1,9	2,9	2,4	2,9	0,0	0,0	1,6	0,3	0,0	0,0	0,0	0,0	1,2	0,0	2,6	2,7	2,5	4,1	2,2	1,5	0,0	0,0
TLN1	269766	2,7	3,3	0,0	1,4	1,0	1,0	0,0	1,2	0,0	0,0	2,6	2,9	17,3	13,2	2,5	0,0	2,4	2,9	19,0	24,5	0,0	0,8	15,1	10,4	7,6	5,0	2,2	2,6	2,7	2,7	4,7	8,7	0,0	0,0	21,6	23,4
MYH3	136071	2,7	1,3	4,2	2,8	1,0	2,0	3,6	2,4	0,0	0,0	1,9	1,2	0,0	0,0	0,0	1,5	3,1	1,4	0,0	0,0	0,8	1,5	0,0	0,0	2,5	1,3	3,3	3,8	2,0	1,4	3,5	2,9	12,9	10,6	0,0	0,0
IMMT	83659	2,7	3,3	2,8	0,0	0,0	2,0	1,2	0,0	2,1	1,1	3,9	1,8	0,0	0,0	0,0	1,5	1,6	3,6	0,0	0,0	0,8	0,0	0,0	0,0	0,0	0,0	0,0	0,0	1,4	0,7	0,0	1,5	0,8	0,0	0,0	0,0
HNRNPK	48511	2,7	3,3	1,4	0,0	1,0	0,0	0,0	0,0	1,1	1,1	0,0	3,5	9,9	3,3	3,7	2,9	1,6	2,9	8,5	2,2	0,8	0,8	5,0	6,2	2,5	6,3	4,4	1,3	4,1	4,1	2,3	7,3	1,5	1,5	9,4	12,1
GOT2	47457	2,7	0,7	1,4	0,0	1,0	2,0	1,2	0,0	0,0	2,2	2,6	2,4	0,0	0,0	0,0	2,9	3,1	3,6	0,0	0,0	0,8	0,0	0,0	0,0	1,3	0,0	2,2	1,3	0,7	2,1	1,2	1,5	1,5	2,3	0,0	0,0
EIF4A2	46395	2,7	1,3	1,4	1,4	1,0	2,0	2,4	4,8	3,2	2,2	1,3	1,2	2,5	9,9	1,2	2,9	1,6	0,0	3,2	2,2	0,0	0,8	3,4	4,2	0,0	1,3	2,2	2,6	2,0	2,1	2,3	2,9	0,0	0,0	0,9	1,7
DPYSL3	61964	2,7	2,0	1,4	1,4	1,0	5,1	3,6	6,1	9,6	3,4	0,6	1,2	14,8	16,5	7,4	8,8	4,7	3,6	12,7	12,3	0,0	0,8	10,1	6,2	1,3	2,5	6,7	10,3	4,1	3,4	4,7	7,3	0,0	0,8	8,4	9,5
CTNNA1	100072	2,7	2,6	0,0	1,4	1,0	1,0	1,2	4,8	1,1	1,1	1,3	1,8	0,0	0,0	0,0	0,0	0,0	0,0	2,1	4,5	0,0	0,0	1,7	2,1	1,3	1,3	3,3	2,6	2,7	4,1	2,3	2,9	1,5	1,5	0,0	4,3
COQ9	35510	2,7	0,7	4,2	2,8	0,0	0,0	1,2	1,2	0,0	2,2	1,3	1,2	0,0	0,0	1,2	2,9	3,9	0,7	0,0	0,0	0,8	1,5	0,0	0,0	0,0	0,0	1,1	2,6	1,4	0,7	2,3	1,5	1,5	1,5	0,0	0,0
CKB	42645	2,7	1,3	2,8	1,4	1,0	4,1	2,4	0,0	0,0	4,5	0,0	0,6	0,0	0,0	0,0	1,5	0,8	0,7	5,3	5,6	0,0	0,0	5,0	8,3	0,0	0,0	0,0	0,0	5,4	3,4	0,0	0,0	0,0	0,0	4,7	2,6
ACADVL	70418	2,7	3,9	1,4	6,9	5,2	5,1	4,8	3,6	4,3	6,7	3,9	2,9	0,0	0,0	0,0	0,0	0,0	2,2	0,0	0,0	0,8	3,9	0,0	0,0	0,0	0,0	0,0	0,0	4,8	4,1	0,0	0,0	2,3	1,5	0,0	0,0
SLC25A13	74157	2,7	3,3	0,0	0,0	1,0	2,0	1,2	1,2	1,1	2,2	1,9	2,9	0,0	0,0	0,0	0,0	2,4	2,2	0,0	0,0	1,6	0,0	0,0	0,0	0,0	0,0	0,0	0,0	0,0	0,0	0,0	0,0	0,0	0,0	0,0	0,0
DHRS4	27775	2,5	5,3	2,3	7,1	3,7	4,8	5,2	8,3	4,9	1,2	4,5	10,0	0,0	0,0	3,3	5,9	5,9	6,9	0,0	0,0	6,8	2,0	0,0	0,0	0,5	1,1	1,2	0,0	9,7	5,9	0,7	0,0	5,2	6,4	0,0	0,0
CAPN2	79846	2,4	0,0	0,0	0,0	0,0	0,0	0,0	0,0	0,0	0,0	0,6	0,3	0,0	1,1	0,0	0,7	0,0	1,4	2,9	2,5	0,0	0,0	3,3	4,1	1,1	1,2	0,0	1,4	1,9	1,0	0,0	0,0	0,0	0,0	4,4	3,8
HSPA1L	70344	2,4	2,0	4,3	2,8	3,1	1,6	3,1	2,5	3,8	2,3	1,3	1,8	7,5	4,8	3,8	4,4	2,4	2,2	3,0	3,2	2,0	1,9	6,7	5,2	1,2	1,1	1,1	2,0	4,0	2,4	1,8	3,5	1,1	1,9	1,9	3,6
MYL6	16931	2,4	2,0	2,9	1,4	1,5	1,0	1,3	0,0	1,1	1,7	1,6	2,1	12,5	13,5	7,7	5,9	4,3	2,2	13,8	11,3	1,6	1,0	9,2	12,4	5,7	9,1	0,6	3,3	2,7	3,7	3,6	7,1	1,1	0,0	19,4	14,8
CAMK2G	58366	2,1	3,3	3,0	1,4	5,4	3,2	2,6	2,6	3,3	3,5	2,6	3,5	0,0	0,0	4,0	3,0	4,0	0,7	0,0	0,0	0,8	0,0	0,0	0,0	2,1	2,1	2,3	1,4	0,6	1,9	1,3	8,3	1,5	0,7	0,0	0,0
COX6C	8801	2,1	2,0	0,0	0,0	3,2	2,1	1,3	0,0	4,3	2,4	0,6	1,2	0,0	0,0	0,0	3,0	1,6	1,5	0,0	0,0	2,3	2,0	0,0	0,0	0,0	0,0	2,3	1,4	1,9	1,3	0,0	0,0	1,5	0,0	0,0	0,0
COX7A1	9015	2,1	2,0	3,0	4,3	4,3	2,1	2,6	2,6	1,1	5,9	2,6	1,8	0,0	0,0	2,7	4,5	3,2	2,2	0,0	0,0	1,6	3,3	0,0	0,0	1,1	2,1	4,7	2,8	3,1	1,9	1,3	0,0	1,5	3,0	0,0	0,0
CTSB	36901	2,1	1,3	0,0	0,0	0,0	0,0	0,0	0,0	0,0	0,0	1,3	1,2	0,0	8,5	1,3	0,0	0,8	0,0	3,6	3,8	0,0	0,0	5,0	4,1	0,0	0,0	0,0	0,0	1,3	1,3	0,0	0,0	0,0	0,0	6,0	2,0
HBE1	16096	2,1	2,0	7,5	4,3	0,0	5,4	3,9	0,0	3,3	3,5	11,0	5,9	20,6	10,7	4,0	1,5	8,7	2,2	49,9	49,8	57,0	57,6	0,0	0,0	14,8	10,5	0,0	0,0	23,1	32,1	0,0	0,0	6,6	4,4	22,2	48,1
IGHV@	12088	2,1	4,0	12,0	8,6	10,8	10,7	7,9	7,8	9,8	7,1	3,2	6,5	61,7	74,6	18,6	14,9	7,1	7,3	38,1	41,2	0,8	3,3	38,3	34,8	7,4	5,3	8,2	2,8	11,3	12,8	6,5	24,9	0,7	0,0	26,2	35,3
NME2	17177	2,1	0,7	3,0	4,3	2,2	2,1	5,2	5,2	2,2	3,5	1,9	1,2	0,0	0,0	4,0	4,5	1,6	0,0	1,8	3,8	2,3	2,6	5,0	4,1	1,1	0,0	1,2	1,4	3,8	4,5	1,3	0,0	0,0	0,0	7,0	3,9
RPS17L	15525	2,1	2,0	3,0	0,0	1,1	0,0	1,3	0,0	0,0	0,0	1,3	1,2	5,1	8,5	2,7	4,5	2,4	2,2	3,6	3,8	0,0	0,0	1,7	4,1	0,0	0,0	1,2	0,0	1,3	2,6	0,0	4,1	0,0	0,0	2,0	3,9
ENSG00000137198	37423	2,1	0,7	0,0	0,0	0,0	1,1	0,0	0,0	0,0	0,0	1,3	2,4	0,0	0,0	0,0	0,0	0,0	0,0	0,9	0,0	0,0	0,0	0,0	0,0	0,0	0,0	0,0	0,0	0,6	1,3	0,0	0,0	0,0	0,0	0,0	0,0
MAVS	55106	2,1	0,0	0,0	0,0	1,1	2,1	2,6	2,6	2,2	2,4	0,6	1,2	0,0	0,0	1,3	0,0	2,4	1,5	0,0	0,0	0,0	0,7	0,0	0,0	0,0	0,0	0,0	0,0	0,0	0,0	0,0	0,0	0,0	0,0	0,0	0,0
PRKACA	39001	2,1	1,3	0,0	0,7	0,0	0,0	0,0	2,5	0,0	1,1	1,9	0,9	0,0	0,0	1,3	1,5	0,8	1,4	0,0	1,0	0,0	0,0	0,0	0,0	0,0	0,0	0,0	0,0	1,0	1,3	0,0	0,0	0,0	0,0	1,5	0,0
HNRNPA2B1	9542	2,1	2,6	4,3	3,5	3,7	3,6	3,7	2,5	3,8	4,0	2,3	0,6	5,0	5,4	5,7	3,7	0,8	2,2	1,5	1,6	0,0	0,0	3,4	4,1	1,2	0,0	2,3	4,0	1,7	1,4	3,6	3,5	0,0	0,8	5,4	6,5
ARL6IP5	21541	2,1	1,7	0,8	1,4	1,6	1,6	1,3	0,6	2,2	2,4	1,9	1,2	1,3	0,0	1,3	0,7	3,2	2,2	0,0	1,0	0,8	1,0	0,8	1,0	0,5	0,0	2,3	3,5	0,6	1,3	2,0	4,1	1,1	0,7	1,0	1,0
IPO5	121752	2,1	1,7	1,4	2,8	0,0	0,0	3,8	2,5	0,0	0,6	1,3	1,5	0,0	1,1	1,9	3,0	0,0	1,4	2,9	0,0	0,0	0,0	0,0	2,1	0,0	0,0	0,0	0,0	0,7	1,3	0,7	0,0	0,0	0,0	3,9	3,8
SMPX	9347	2,1	1,3	2,2	0,7	2,1	1,0	1,3	2,5	1,6	4,6	1,6	1,2	0,0	0,0	1,3	0,0	2,0	1,4	0,0	0,0	0,0	0,0	0,0	0,0	0,0	0,0	0,0	0,0	1,3	1,3	0,0	0,0	0,4	0,0	0,0	0,0
WDR1	66175	2,1	2,0	4,2	4,1	2,1	3,1	1,2	2,4	4,3	3,4	1,9	2,4	7,4	6,6	2,5	5,8	4,7	3,6	5,3	3,3	0,8	0,8	6,7	6,2	5,1	3,8	2,2	2,6	4,8	4,1	2,3	2,9	0,0	0,0	5,6	5,2
TUFM	49534	2,1	3,9	0,0	1,4	4,1	4,1	1,2	3,6	2,1	1,1	2,6	3,5	0,0	0,0	1,2	0,0	0,0	2,2	0,0	0,0	0,0	0,8	0,0	0,0	0,0	0,0	4,4	0,0	1,4	2,1	0,0	0,0	0,8	0,8	0,0	0,0
TUBB4A	49586	2,1	1,3	2,8	1,4	2,1	1,0	0,0	1,2	2,1	2,2	1,3	2,4	2,5	16,5	2,5	4,4	0,8	0,7	1,1	3,3	0,0	0,0	3,4	4,2	0,0	1,3	2,2	2,6	0,0	0,7	3,5	1,5	0,0	0,0	2,8	3,5
RPS17	15551	2,1	1,3	2,8	0,0	1,0	0,0	1,2	0,0	0,0	0,0	1,3	1,2	9,9	6,6	2,5	4,4	2,4	1,4	4,2	4,5	0,0	0,0	1,7	4,2	0,0	0,0	1,1	0,0	1,4	2,1	0,0	1,5	0,0	0,0	1,9	3,5
PEBP1	21058	2,1	3,9	7,0	2,8	5,2	4,1	4,8	2,4	3,2	4,5	2,6	3,5	12,3	0,0	5,0	1,5	3,1	3,6	3,2	2,2	0,8	0,8	3,4	4,2	0,0	0,0	2,2	3,8	2,7	3,4	3,5	1,5	0,8	0,8	1,9	3,5
PDIA3	56797	2,1	2,0	0,0	2,8	2,1	0,0	1,2	1,2	3,2	0,0	0,6	0,6	22,2	19,8	5,0	5,8	1,6	2,9	5,3	7,8	1,6	2,3	16,8	14,5	5,1	6,3	4,4	7,7	1,4	3,4	4,7	5,8	1,5	1,5	6,6	6,1
PDHX	54104	2,1	3,3	0,0	1,4	1,0	3,1	1,2	2,4	6,4	2,2	1,9	2,4	0,0	0,0	0,0	0,0	2,4	2,9	0,0	0,0	0,8	0,8	0,0	0,0	0,0	0,0	2,2	2,6	2,7	1,4	0,0	1,5	1,5	1,5	0,0	0,0
P4HB	57098	2,1	2,0	2,8	2,8	3,1	3,1	1,2	2,4	3,2	2,2	1,3	2,4	4,9	9,9	1,2	4,4	2,4	2,9	6,3	6,7	1,6	0,0	3,4	6,2	3,8	7,5	4,4	3,8	4,1	4,1	2,3	2,9	0,8	0,0	5,6	6,1
MYL5	19535	2,1	0,0	0,0	0,0	2,1	1,0	0,0	0,0	0,0	4,5	0,0	1,8	0,0	6,6	0,0	0,0	0,8	0,0	0,0	0,0	1,6	0,0	0,0	0,0	0,0	1,3	2,2	0,0	2,7	1,4	0,0	2,9	0,0	0,0	0,0	0,0
MYH11	227320	2,1	0,7	2,8	4,1	3,1	3,1	0,0	0,0	2,1	2,2	3,2	1,8	12,3	16,5	2,5	1,5	3,9	2,2	22,2	24,5	0,0	0,0	58,8	37,4	15,3	17,6	3,3	3,8	4,1	3,4	2,3	4,4	0,0	0,0	30,9	29,5
MATR3	94624	2,1	2,0	0,0	2,8	1,0	0,0	0,0	1,2	3,2	1,1	2,6	2,4	0,0	0,0	0,0	0,0	2,4	0,7	4,2	4,5	0,0	0,0	5,0	0,0	0,0	0,0	0,0	0,0	2,7	2,7	1,2	1,5	0,0	0,0	5,6	5,2
HINT2	17144	2,1	2,0	0,0	2,8	2,1	1,0	0,0	0,0	1,1	0,0	0,6	0,6	0,0	0,0	0,0	0,0	2,4	2,9	0,0	1,1	0,0	0,8	0,0	0,0	1,3	1,3	1,1	0,0	0,7	1,4	2,3	2,9	1,5	0,8	0,9	1,7
ETFDH	68489	2,1	1,3	2,8	2,8	3,1	3,1	2,4	3,6	3,2	3,4	2,6	3,5	0,0	0,0	1,2	4,4	1,6	5,0	0,0	0,0	0,0	0,8	1,7	0,0	0,0	0,0	3,3	7,7	0,7	1,4	8,2	7,3	2,3	0,8	0,0	0,0
CYB5R3	34236	2,1	3,3	0,0	2,8	4,1	3,1	1,2	3,6	0,0	0,0	2,6	1,8	2,5	0,0	0,0	1,5	2,4	1,4	2,1	4,5	3,3	0,8	0,0	0,0	7,6	5,0	0,0	0,0	1,4	2,7	1,2	1,5	8,3	4,5	3,7	3,5
CAMK2B	50937	2,1	3,3	2,8	1,4	4,1	3,1	3,6	2,4	3,2	2,2	2,6	2,9	0,0	0,0	3,7	2,9	3,9	0,7	0,0	0,0	0,8	0,0	0,0	0,0	1,3	0,0	2,2	1,3	0,7	2,1	1,2	2,9	1,5	0,8	0,0	0,0
AHNAK	180010	2,1	2,6	2,8	0,0	7,2	4,1	1,2	1,2	1,1	2,2	1,3	1,8	12,3	3,3	8,7	4,4	2,4	1,4	9,5	10,0	0,0	0,0	15,1	14,5	0,0	1,3	6,7	6,4	0,0	2,7	5,9	5,8	0,8	0,8	7,5	8,7
ACON	65348	2,1	4,6	5,6	6,9	4,1	7,2	10,8	4,8	4,3	5,6	5,2	4,7	0,0	0,0	8,7	2,9	1,6	3,6	0,0	1,1	4,9	3,1	0,0	0,0	1,3	3,8	4,4	6,4	5,4	0,7	4,7	0,0	3,0	3,8	0,0	0,9
STOML2	38535	2,1	2,6	0,0	0,0	1,0	3,1	1,2	0,0	0,0	0,0	1,9	0,6	0,0	0,0	0,0	0,0	2,4	2,2	0,0	0,0	0,0	0,0	0,0	0,0	0,0	0,0	0,0	0,0	0,0	0,7	0,0	0,0	0,0	0,0	1,9	2,6
GSTK1	25479	2,1	2,0	1,4	1,4	0,0	0,0	0,0	0,0	0,0	0,0	1,9	1,2	0,0	0,0	0,0	0,0	0,0	0,7	0,0	0,0	0,0	1,5	0,0	0,0	0,0	0,0	0,0	0,0	2,0	2,1	0,0	0,0	0,0	0,0	0,0	0,0
MYL7	19449	2,1	1,3	0,0	0,0	3,1	3,1	3,6	1,2	3,2	3,4	1,3	0,6	0,0	0,0	0,0	0,0	0,0	0,0	0,0	0,0	0,0	0,0	0,0	0,0	0,0	0,0	1,1	1,3	1,4	2,1	0,0	0,0	0,0	0,0	0,0	0,0
SUCLG1	37315	1,8	2,0	0,8	1,4	3,2	1,0	2,6	3,2	2,7	0,0	1,3	2,4	0,0	0,0	1,3	0,0	2,0	4,7	0,0	0,0	4,0	0,7	0,0	0,0	0,0	0,0	0,0	0,0	0,3	2,6	0,0	0,0	0,4	3,4	1,0	0,0
TGM2	66451	1,8	3,0	2,9	2,8	5,3	4,3	2,0	2,6	6,0	3,5	2,9	3,0	3,9	3,2	1,3	4,5	4,0	3,3	2,3	2,9	2,4	3,3	5,0	5,1	5,6	5,8	2,9	6,3	2,8	3,3	5,9	8,3	0,7	2,6	5,5	6,6
NDUFB8	7657	1,7	0,7	2,9	1,4	1,0	2,1	1,2	1,2	1,1	0,6	0,6	0,6	0,0	0,0	1,2	2,2	1,6	0,7	0,0	0,0	0,0	0,8	0,0	0,0	0,0	0,0	1,1	1,3	0,7	0,7	1,2	1,5	0,0	0,4	0,0	0,0
APOBEC2	25825	1,7	4,0	5,8	3,5	10,6	7,4	4,5	3,2	8,1	6,9	3,9	2,4	0,0	0,0	5,2	3,7	1,6	2,2	1,0	0,0	2,0	1,4	0,0	0,0	2,3	3,5	6,9	9,4	3,2	4,6	7,4	4,4	0,4	0,7	0,0	0,0
CALM1	16839	1,7	1,3	2,9	0,0	3,2	2,1	3,8	2,5	1,1	2,3	1,3	2,7	1,3	1,6	6,4	0,0	1,6	2,9	3,9	4,1	0,0	0,0	1,7	1,0	0,0	0,0	3,4	1,3	2,6	3,3	1,2	0,0	0,0	0,0	2,9	5,2
CAPNS1	28069	1,7	3,0	0,0	1,4	0,0	1,0	1,3	1,3	1,6	1,1	1,9	2,4	1,2	1,1	1,3	2,2	1,6	0,4	2,0	3,6	0,8	1,8	8,4	8,2	0,0	1,7	1,1	0,0	1,6	2,0	0,7	0,7	0,7	0,0	3,9	0,5
FABP4	14677	1,7	2,0	2,9	0,7	1,6	2,1	4,5	3,2	1,6	2,9	1,3	1,8	1,2	1,1	2,6	0,7	3,2	0,7	2,0	3,0	0,8	0,0	0,8	2,0	0,0	0,0	2,3	2,7	1,9	2,0	0,0	0,0	0,0	0,4	1,9	3,3
PARK7	19937	1,7	1,7	0,0	1,4	0,5	1,6	0,0	0,6	2,7	0,0	1,6	2,4	6,2	5,3	1,3	5,9	1,2	1,8	2,8	4,0	0,0	0,0	6,7	6,2	0,0	0,0	0,0	1,3	2,2	2,3	0,7	4,3	0,7	0,7	3,0	2,3
PRDX6	25038	1,7	0,3	2,2	2,1	3,2	0,5	3,8	2,6	3,2	1,8	1,3	1,8	1,2	2,1	3,3	3,7	0,8	0,7	2,9	3,0	2,0	2,4	4,2	5,1	2,3	1,2	2,3	1,4	3,5	3,3	0,0	0,7	0,0	0,0	4,4	3,3
SLC25A6	32911	1,7	2,0	0,0	2,1	4,2	5,8	0,0	3,2	1,6	4,0	0,0	0,6	0,0	0,0	0,0	0,0	0,0	0,0	0,0	0,0	2,0	2,2	0,0	0,0	0,0	0,0	1,1	2,7	0,3	0,6	2,5	4,9	0,0	0,8	1,0	1,8
VCP	89289	1,7	0,0	5,8	0,0	0,0	0,0	0,7	1,3	0,5	1,7	1,3	1,2	6,2	5,9	3,8	2,2	0,8	0,7	1,0	1,0	0,0	0,0	3,3	4,1	3,5	3,4	0,0	0,0	2,2	3,9	0,0	0,0	0,0	0,0	6,8	7,9
ESD	31411	1,7	0,7	0,0	0,0	1,1	1,1	0,0	0,0	0,0	1,2	1,3	0,0	0,0	0,0	0,0	0,0	1,6	0,7	0,0	1,0	0,0	0,3	0,0	0,0	0,0	0,0	0,0	0,0	1,3	2,0	0,0	0,0	0,0	0,0	0,0	0,0
ACTN4	11331	1,7	1,0	4,3	1,4	1,6	3,1	3,1	0,6	2,1	2,3	1,9	1,5	8,7	8,7	1,9	1,5	2,4	2,2	5,1	6,9	0,0	0,8	8,4	9,3	3,0	3,6	2,3	2,7	2,3	2,0	1,8	6,3	0,0	0,4	6,6	7,1
TLN2	193152	1,7	1,3	0,0	0,0	0,0	0,0	0,0	1,3	0,0	0,0	1,3	2,1	0,0	0,0	0,0	0,0	0,0	0,7	0,0	0,0	0,0	0,0	1,7	0,0	0,0	0,0	0,6	0,0	0,7	0,7	0,0	0,0	0,4	0,0	0,0	0,0
PRKACB	39349	1,7	1,3	0,8	1,4	1,1	2,1	2,5	0,0	1,6	1,1	0,6	1,5	0,0	0,0	0,0	0,0	0,0	0,0	0,0	0,0	0,0	0,3	1,7	0,0	0,0	0,0	0,0	0,0	0,0	0,0	1,2	0,0	0,0	0,0	0,0	0,0
SLC25A11	9365	1,7	1,0	1,4	0,7	1,6	0,5	0,0	3,1	1,1	2,3	1,6	0,9	0,0	0,0	0,0	0,7	1,2	0,7	0,0	0,0	0,8	1,4	0,0	0,0	0,0	0,0	0,0	0,0	0,3	0,3	0,0	0,0	0,0	0,0	0,0	0,0
LAMA2	51233	1,7	1,6	0,0	0,0	1,0	0,5	0,6	0,0	0,5	0,6	1,0	0,9	0,0	0,0	0,0	0,0	0,4	0,4	2,0	3,2	0,0	0,0	0,0	0,0	0,0	0,0	0,6	1,3	0,3	1,0	1,2	0,7	0,0	0,4	0,0	0,0
AKR1B1	35868	1,4	1,3	0,0	0,0	0,0	0,0	2,5	0,0	0,5	1,2	0,3	0,9	0,0	0,0	1,9	0,0	2,0	3,3	2,0	1,0	0,4	0,0	0,0	0,0	0,0	0,0	0,0	0,0	1,3	1,0	0,0	0,0	0,0	0,0	1,9	2,8
COL6A1	10476	1,4	1,3	2,3	0,7	0,5	1,1	2,6	0,6	0,0	0,6	1,9	1,5	8,8	6,4	0,7	1,5	0,8	1,1	8,9	9,4	0,8	1,3	8,3	9,2	11,6	11,5	1,7	1,4	2,2	2,6	3,9	4,1	0,0	0,0	8,5	8,5
IGHG4	30918	1,4	2,7	8,3	9,3	3,2	3,2	3,9	3,2	3,3	4,7	2,3	3,3	11,6	18,1	9,3	7,5	5,1	6,2	10,0	12,9	5,5	4,6	18,3	19,4	9,0	7,4	5,3	4,2	5,0	5,5	11,8	6,2	5,5	3,0	8,1	6,9
IGHV	13566	1,4	1,0	6,7	4,3	3,7	1,6	2,6	3,2	2,2	2,4	1,3	1,2	8,9	11,2	4,6	3,0	2,0	1,5	4,5	5,8	2,3	2,3	10,0	14,3	3,2	4,2	4,0	2,1	2,8	2,6	4,4	0,0	0,7	0,7	4,0	2,5
PCCB	58591	1,4	0,7	0,0	1,4	0,5	0,5	2,6	1,3	1,1	1,2	0,6	0,9	0,0	0,0	0,7	1,5	1,2	1,4	0,0	0,0	1,2	0,3	0,0	0,0	0,0	0,0	1,7	2,1	0,9	1,0	1,3	0,0	0,7	0,0	0,0	0,0
ATP5I	8293	1,4	3,3	0,0	2,9	3,2	4,3	0,0	3,9	3,3	4,7	3,2	2,4	0,0	0,0	0,0	1,5	2,4	2,2	0,0	0,0	1,6	2,0	0,0	2,0	0,0	0,0	3,5	1,4	1,9	0,0	2,6	0,0	2,2	3,7	0,0	0,0
ATP8	7948	1,4	0,7	3,0	2,9	4,3	3,2	5,2	2,6	4,3	2,4	1,9	2,4	0,0	0,0	2,7	3,0	2,4	0,7	0,0	0,0	1,6	0,7	3,3	2,0	0,0	1,1	2,3	2,8	1,3	1,3	2,6	4,1	0,0	0,0	0,0	0,0
ATPase 6	25040	1,4	2,7	1,5	2,9	3,2	4,3	1,3	1,3	5,4	3,5	3,2	2,4	0,0	0,0	1,3	3,0	1,6	0,7	1,8	1,9	3,1	4,6	1,7	4,1	2,1	2,1	3,5	5,6	2,5	1,9	5,2	0,0	1,5	1,5	1,0	2,0
ENSG00000171314	4235	1,4	1,3	0,0	1,4	0,0	1,1	0,0	1,3	1,1	1,2	1,3	1,2	0,0	0,0	0,0	1,5	1,6	1,5	0,0	0,0	0,8	0,0	0,0	0,0	0,0	0,0	0,0	0,0	0,0	1,3	0,0	0,0	1,5	1,5	0,0	0,0
HIST1H1E	12832	1,4	0,7	0,0	0,0	0,0	0,0	0,0	0,0	0,0	0,0	1,9	1,8	0,0	0,0	0,0	0,0	1,6	1,5	0,9	0,0	0,0	0,0	0,0	0,0	0,0	2,1	0,0	0,0	0,6	0,0	0,0	0,0	1,5	0,7	0,0	1,0
HIST1H2BB	13951	1,4	0,7	3,0	1,4	1,1	2,1	2,6	0,0	2,2	2,4	1,3	0,6	0,0	4,3	2,7	0,0	1,6	1,5	2,7	1,9	0,8	0,7	0,0	0,0	2,1	2,1	0,0	0,0	1,3	1,3	0,0	0,0	1,5	1,5	1,0	1,0
HSDL2	41561	1,4	2,0	0,0	1,4	0,0	0,0	0,0	0,0	0,0	2,4	1,9	1,2	0,0	0,0	0,0	0,0	3,2	4,4	0,0	0,0	1,6	2,0	0,0	0,0	0,0	0,0	2,3	0,0	1,3	2,6	0,0	0,0	1,5	0,0	0,0	0,0
IGHG2	35238	1,4	1,3	1,5	1,4	3,2	2,1	2,6	2,6	1,1	0,0	1,3	2,4	7,7	12,8	5,3	7,5	3,2	2,2	10,0	5,7	2,3	0,7	10,0	10,2	3,2	3,2	2,3	1,4	3,1	2,6	3,9	0,0	0,7	2,2	9,1	8,8
ITIH1	86921	1,4	2,7	0,0	0,0	2,2	4,3	0,0	0,0	2,2	1,2	0,6	1,2	7,7	6,4	0,0	6,0	0,8	0,7	10,0	14,4	0,8	0,0	3,3	2,0	0,0	1,1	2,3	2,8	1,9	0,6	1,3	0,0	0,0	0,7	3,0	2,9
LGALS1	14601	1,4	2,0	6,0	5,7	4,3	3,2	5,2	2,6	3,3	4,7	1,9	1,8	15,4	10,7	6,6	9,0	2,4	2,9	9,1	7,7	1,6	1,3	15,0	10,2	7,4	6,3	2,3	2,8	3,1	3,2	7,8	12,4	0,0	0,0	11,1	8,8
Srsf2	25449	1,4	1,3	1,5	0,0	1,1	2,1	0,0	0,0	2,2	1,2	1,3	1,2	5,1	2,1	1,3	0,0	1,6	0,7	1,8	1,9	0,0	0,0	3,3	4,1	2,1	2,1	1,2	1,4	1,3	1,3	2,6	8,3	0,0	0,0	2,0	1,0
Tuba3a	49960	1,4	1,3	0,0	0,0	1,1	1,1	0,0	1,3	2,2	1,2	0,6	0,6	0,0	0,0	1,3	1,5	0,0	0,0	1,8	1,9	0,0	0,0	3,3	4,1	2,1	2,1	0,0	0,0	1,3	1,3	0,0	0,0	0,0	0,0	1,0	2,0
UQCR10	7401	1,4	2,0	3,0	2,9	1,1	2,1	3,9	2,6	3,3	3,5	3,2	1,8	0,0	0,0	1,3	0,0	1,6	2,9	0,0	0,0	0,8	0,7	0,0	0,0	0,0	1,1	4,7	2,8	1,9	1,3	3,9	0,0	0,0	0,0	0,0	0,0
HIBCH	27278	1,4	0,7	0,0	1,4	1,1	0,5	2,0	1,9	2,7	1,2	1,0	0,6	0,0	0,0	0,0	0,7	0,8	1,1	0,0	0,0	0,0	0,3	0,0	0,0	0,0	0,0	0,0	0,0	1,3	1,3	0,0	0,0	0,0	0,0	0,0	0,0
ANXA11	53944	1,4	2,0	0,0	0,0	1,1	2,1	0,0	1,3	0,0	0,0	0,0	0,0	7,7	2,1	0,0	1,5	1,6	2,9	2,7	2,9	0,0	0,0	0,0	0,0	0,0	0,0	0,0	0,0	0,0	0,0	0,0	0,0	0,0	0,0	4,0	2,9
APOA1BP	31502	1,4	2,0	0,0	0,0	0,0	3,2	3,9	0,0	4,3	3,5	1,3	2,4	0,0	0,0	0,0	0,0	0,8	0,0	0,0	0,0	0,0	0,0	0,0	0,0	0,0	0,0	4,7	0,0	2,5	2,6	2,6	0,0	0,0	0,0	0,0	0,0
DIABLO	26792	1,4	2,7	3,0	2,9	3,2	2,1	2,6	2,6	3,3	3,5	1,9	1,2	0,0	0,0	2,7	3,0	2,4	1,5	0,0	0,0	0,8	0,0	0,0	0,0	0,0	0,0	2,3	1,4	0,6	1,3	0,0	0,0	0,0	0,0	0,0	0,0
NDUFB9	21828	1,4	2,7	0,0	0,0	0,0	0,0	1,3	1,3	0,0	0,0	0,6	1,8	0,0	0,0	0,0	0,0	1,6	1,5	0,0	0,0	0,0	0,0	0,0	0,0	0,0	0,0	0,0	0,0	0,0	0,6	0,0	0,0	0,7	0,0	0,0	0,0
TSTD1	14954	1,4	1,3	0,0	0,0	0,0	0,0	0,0	0,0	0,0	0,0	0,6	1,2	0,0	0,0	0,0	0,0	0,0	0,0	0,0	1,0	0,0	0,0	0,0	0,0	0,0	0,0	0,0	0,0	0,6	0,6	0,0	0,0	0,0	0,0	0,0	0,0
ACY1	45348	1,4	1,3	0,0	0,0	0,0	0,0	0,0	0,0	3,3	1,2	1,3	1,2	0,0	0,0	0,0	0,0	0,8	1,5	0,0	0,0	0,0	0,0	0,0	0,0	0,0	0,0	0,0	0,0	2,5	2,6	0,0	0,0	0,0	0,0	0,0	0,0
BCKDHB	43296	1,4	2,0	0,0	0,0	0,0	0,0	1,3	1,3	0,0	0,0	1,3	1,8	0,0	0,0	0,0	0,0	0,8	0,7	0,0	0,0	0,0	0,0	0,0	0,0	0,0	0,0	0,0	0,0	1,3	1,3	0,0	0,0	0,0	0,0	0,0	0,0
COX15	46063	1,4	2,0	0,0	0,0	0,0	0,0	0,0	0,0	0,0	0,0	1,9	1,2	0,0	0,0	0,0	0,0	0,0	0,0	0,0	0,0	0,0	0,0	0,0	0,0	0,0	0,0	0,0	0,0	0,0	1,3	0,0	0,0	0,0	0,0	0,0	0,0
PTGES2	41797	1,4	1,3	1,5	0,0	1,1	1,1	0,0	0,0	0,0	1,2	0,6	0,0	0,0	0,0	0,0	0,0	0,0	0,0	0,0	0,0	0,0	0,0	0,0	0,0	0,0	0,0	1,2	0,0	0,6	0,0	0,0	0,0	0,0	0,0	0,0	0,0
ATP5J2	10342	1,4	1,3	1,5	4,2	3,2	3,2	3,8	1,9	3,2	4,6	1,9	1,8	2,6	3,3	2,6	4,4	2,4	2,2	0,0	1,0	3,2	7,2	0,0	0,0	2,3	2,3	0,6	0,0	1,3	1,3	1,3	0,0	2,2	1,1	1,5	0,0
CDH13	78227	1,4	0,7	3,6	2,1	1,6	4,7	1,3	2,5	1,6	1,7	1,9	4,1	0,0	0,0	1,3	0,7	2,0	3,3	0,0	0,0	0,4	1,8	1,7	3,1	0,0	0,0	1,1	2,7	1,0	0,0	0,0	0,0	0,0	1,1	1,9	0,0
HNRNPF	45671	1,4	1,0	0,0	0,0	0,0	0,0	0,0	0,0	0,5	0,0	1,0	0,6	1,2	1,1	0,7	0,0	2,8	1,4	0,0	1,0	0,0	0,0	4,2	0,0	2,2	1,2	0,0	0,0	1,3	0,6	1,2	2,8	0,0	0,0	4,4	3,4
HSPB6	8523	1,4	1,3	2,9	4,3	2,6	2,6	1,3	3,8	0,5	1,8	1,6	1,8	3,9	1,1	1,3	6,7	2,8	2,2	0,9	1,0	3,2	0,7	0,0	2,0	3,4	3,4	2,3	0,7	1,6	2,9	1,3	0,0	1,8	3,0	1,5	0,0
PSMB4	29054	1,4	0,7	0,0	0,0	0,0	0,0	0,0	0,0	0,0	0,0	0,3	0,6	0,0	0,0	0,0	0,0	0,0	0,4	0,9	1,0	0,0	0,0	0,0	0,0	0,0	0,0	0,0	0,0	0,9	0,6	0,0	0,0	0,0	0,0	0,0	1,0
RAB1A	22607	1,4	1,3	1,5	0,7	1,6	1,6	1,3	0,0	1,1	0,0	1,0	1,8	2,6	0,0	1,3	0,7	0,8	2,5	2,9	0,5	0,0	0,0	3,3	2,0	0,0	1,2	1,1	0,7	1,0	1,3	2,5	0,0	0,0	0,0	1,9	3,3
SYNPO2L	78969	1,4	2,0	0,0	0,7	0,5	1,6	2,6	1,3	0,5	0,6	2,3	1,8	0,0	0,0	1,3	0,7	2,0	2,9	0,0	0,0	2,0	1,0	0,0	0,0	1,1	0,0	1,8	1,4	0,0	1,0	0,7	0,0	1,1	1,9	0,0	0,0
ACTR1A	42614	1,4	1,3	2,9	2,8	3,2	2,1	3,8	1,3	4,3	0,0	1,3	0,6	3,7	3,2	3,8	4,4	0,8	0,0	2,0	3,0	0,0	0,0	1,7	2,1	0,0	0,0	0,0	1,3	1,3	0,0	2,5	1,5	0,0	0,0	2,9	4,6
CAV1	20626	1,4	1,3	0,0	4,2	2,1	2,1	1,3	1,3	2,2	2,3	0,6	1,2	1,2	1,1	1,3	0,0	0,0	0,7	2,0	1,0	0,0	0,7	5,0	4,1	0,0	0,0	1,1	4,0	1,3	0,7	2,5	1,5	0,7	1,5	2,9	0,9
HMGB1	24918	1,4	0,7	0,0	2,8	2,1	0,0	5,0	2,5	0,5	0,0	1,3	1,2	2,5	2,7	5,1	4,4	1,6	1,4	3,9	3,1	1,6	1,4	7,5	6,2	4,7	5,8	3,4	4,0	2,0	0,0	2,5	2,9	0,0	0,0	9,8	7,0
RAP1A	20988	1,4	0,7	0,0	0,0	2,1	2,1	2,5	0,0	2,2	2,3	0,0	0,6	3,8	4,4	2,6	1,5	1,6	1,4	2,0	2,1	1,6	1,4	5,0	2,1	2,3	2,8	2,3	0,0	0,7	1,3	1,2	1,5	0,0	0,4	4,9	1,8
CAND1	136102	1,4	0,0	0,0	0,0	0,0	0,0	0,0	0,0	0,0	0,0	0,6	0,0	0,0	0,0	0,0	0,0	0,0	0,0	0,0	1,0	0,0	0,0	0,0	0,0	0,5	0,0	0,0	0,0	0,0	0,7	0,0	0,0	0,0	0,0	2,4	4,6
CAPZB	30630	1,4	2,0	0,0	0,0	0,0	0,0	0,0	0,0	1,1	1,1	1,0	0,0	1,2	1,1	0,0	0,0	0,8	0,4	0,5	0,5	0,0	0,0	0,0	0,0	0,0	0,0	0,0	0,0	0,0	0,7	0,0	0,0	0,0	0,0	1,9	3,8
DCN	39900	1,4	0,7	0,0	0,0	0,5	1,0	0,0	0,0	0,0	0,0	1,3	0,0	15,2	17,2	2,6	3,0	0,0	0,0	8,8	15,1	0,0	0,0	1,7	1,0	2,1	1,7	0,0	0,7	0,0	1,0	1,9	7,7	0,0	0,0	13,8	9,5
HSPA6	71110	1,4	1,0	0,7	0,0	1,1	1,6	0,0	0,0	3,8	2,9	1,9	0,3	5,0	4,8	0,0	0,0	0,4	0,7	1,9	1,6	1,6	0,7	4,2	7,2	0,5	0,5	0,6	0,0	2,9	0,3	0,0	0,0	0,4	1,5	0,5	1,4
PPIA	17870	1,4	0,0	0,0	2,8	3,2	2,6	0,7	2,5	2,7	2,9	0,0	0,0	7,6	6,5	0,7	3,7	1,2	0,0	2,0	1,4	0,0	0,0	4,2	3,1	0,0	0,0	0,0	1,4	0,7	1,0	1,3	2,1	0,0	0,4	4,4	2,8
PSME2	27296	1,4	0,7	0,0	0,0	0,0	0,0	0,0	0,0	0,0	0,0	1,3	0,0	0,0	0,0	0,0	0,0	0,8	0,0	2,0	0,0	0,0	0,0	0,0	0,0	0,0	0,0	0,0	0,0	1,3	1,3	0,7	0,0	0,0	0,0	3,4	2,8
SEC23A	86185	1,4	1,3	0,0	2,8	0,0	0,0	0,0	3,2	0,0	0,0	1,0	1,2	0,0	0,0	3,8	2,2	1,2	0,0	2,0	4,1	0,0	0,0	3,3	2,1	1,2	2,3	2,3	0,7	1,3	1,3	0,0	0,0	0,0	0,0	2,9	3,7
SELENBP1	52535	1,4	1,3	0,0	0,0	2,1	2,1	2,5	0,0	3,2	1,1	0,6	0,6	5,0	3,8	0,0	3,0	0,4	2,2	1,4	1,5	0,4	0,7	0,0	0,0	0,5	0,0	0,0	0,0	1,3	2,6	0,0	0,0	0,0	0,0	1,9	1,8
YWHAB	28113	1,4	0,7	5,8	4,2	0,0	1,0	3,2	0,6	1,1	0,0	0,0	1,8	10,0	10,3	5,1	3,0	2,4	2,9	8,8	4,1	0,0	0,0	9,2	9,3	0,5	0,0	3,4	0,0	3,9	4,0	6,2	8,4	0,0	0,0	7,8	6,5
YWHAH	28213	1,4	0,7	7,2	4,2	1,1	1,0	5,0	1,3	1,6	3,5	1,9	3,5	0,0	0,0	6,4	0,0	3,5	1,8	0,0	0,0	2,0	1,0	3,3	2,1	0,0	1,7	1,1	1,3	2,9	2,0	1,2	2,1	0,0	1,5	0,0	2,3
AK3	25236	1,4	1,3	3,6	0,0	2,1	1,0	5,0	0,0	2,7	2,3	0,3	0,6	0,0	0,0	3,8	3,0	1,6	0,7	0,0	0,0	0,0	0,0	0,0	0,0	0,0	0,0	0,0	0,0	1,3	0,7	0,0	0,0	0,4	0,4	0,0	0,9
FAM82B	35719	1,4	1,3	1,4	0,0	1,1	0,0	1,3	0,0	2,2	1,1	0,3	1,5	0,0	0,0	0,0	0,0	2,0	2,5	2,0	0,0	0,0	0,0	0,0	0,0	0,0	0,0	0,0	0,0	1,3	2,0	0,0	0,0	0,0	0,0	0,0	0,0
TIPRL	31426	1,4	1,3	1,4	2,8	0,5	2,1	0,7	1,3	0,5	2,3	0,0	0,6	0,0	0,0	1,3	1,5	1,6	0,7	0,0	0,0	0,0	0,0	0,0	0,0	0,0	0,0	0,0	0,7	0,0	0,0	1,9	0,0	0,0	0,0	0,0	0,0
CISD1	11366	1,4	1,7	1,4	0,7	1,1	1,0	0,0	2,5	1,1	0,0	1,6	1,5	0,0	0,0	1,3	1,5	1,6	1,4	0,0	0,0	0,0	0,0	0,0	0,0	0,0	0,0	2,3	0,0	1,3	1,3	0,0	0,0	0,0	0,0	0,0	0,0
PGAM2	28678	1,4	2,6	3,6	4,2	2,6	4,2	3,8	1,3	4,3	3,4	1,3	1,2	1,2	1,6	3,8	4,4	2,4	4,0	1,5	2,2	1,6	1,8	3,3	3,1	0,0	0,0	1,7	0,6	3,3	3,0	1,8	2,2	1,1	0,8	1,9	0,9
RAB1B	22113	1,4	2,0	1,4	0,7	0,0	0,5	1,2	0,0	0,0	0,0	1,3	2,4	0,0	0,0	1,2	0,7	1,6	1,4	0,5	0,0	0,0	0,0	6,7	2,1	0,0	0,0	0,0	0,6	0,3	0,7	1,2	0,7	0,0	0,0	0,0	0,9
HIST1H1A	22031	1,4	0,3	1,4	0,0	0,0	1,0	0,0	0,0	1,1	0,0	0,0	0,9	1,2	3,3	0,0	0,0	0,4	0,4	1,1	1,1	0,8	0,8	1,7	1,0	3,0	3,6	0,0	0,6	0,0	0,3	0,0	0,0	0,8	1,1	0,5	0,9
LAMB1	14365	1,4	1,6	0,0	0,0	1,5	1,0	1,2	0,6	2,1	1,1	1,0	1,5	0,0	0,0	0,6	0,7	0,8	0,7	3,2	3,3	0,0	0,4	0,0	0,0	0,0	0,0	0,6	1,3	2,0	1,4	0,6	1,5	0,0	0,0	0,0	1,3
Ywhag	28284	1,4	0,7	2,8	1,4	3,1	3,1	0,0	3,6	3,2	4,5	2,6	2,4	4,9	0,0	2,5	1,5	2,4	1,4	6,3	11,1	3,3	3,1	8,4	8,3	0,0	6,3	3,3	3,8	6,1	4,1	3,5	5,8	1,5	0,0	1,9	6,1
YBX2	38542	1,4	1,3	0,0	0,0	0,0	1,0	0,0	1,2	2,1	1,1	1,3	1,2	0,0	3,3	1,2	1,5	1,6	0,7	2,1	2,2	1,6	0,0	1,7	2,1	0,0	1,3	2,2	2,6	2,0	0,7	2,3	2,9	0,0	0,0	2,8	1,7
XPO1	123386	1,4	1,3	0,0	0,0	0,0	0,0	0,0	0,0	0,0	0,0	1,3	0,0	0,0	0,0	0,0	0,0	0,0	0,0	2,1	1,1	0,0	0,0	0,0	0,0	0,0	0,0	0,0	0,0	1,4	0,7	0,0	0,0	0,0	0,0	0,0	3,5
VAMP2	12631	1,4	0,7	0,0	0,0	0,0	0,0	0,0	0,0	0,0	0,0	0,6	0,6	0,0	0,0	0,0	0,0	0,8	0,0	0,0	2,2	0,0	0,0	0,0	2,1	0,0	0,0	0,0	0,0	0,7	0,7	1,2	0,0	0,0	0,0	0,0	1,7
TUBA3C	49960	1,4	1,3	0,0	0,0	1,0	1,0	0,0	1,2	2,1	1,1	0,6	0,6	0,0	0,0	1,2	1,5	0,0	0,0	2,1	2,2	0,0	0,0	1,7	4,2	2,5	2,5	0,0	0,0	1,4	0,7	0,0	0,0	0,0	0,0	0,9	1,7
TAGLN2	22392	1,4	2,0	2,8	2,8	0,0	3,1	1,2	2,4	1,1	0,0	1,3	1,2	9,9	13,2	6,2	5,8	1,6	2,2	3,2	7,8	0,0	0,0	6,7	8,3	1,3	0,0	2,2	2,6	2,0	1,4	1,2	4,4	0,0	0,0	7,5	5,2
SUCLG2	46492	1,4	1,3	5,6	5,5	3,1	2,0	3,6	2,4	2,1	2,2	0,6	0,6	0,0	0,0	5,0	0,0	1,6	1,4	0,0	0,0	2,5	2,3	0,0	2,1	0,0	0,0	1,1	2,6	2,7	2,7	0,0	0,0	0,0	1,5	0,0	0,0
SRSF2	25458	1,4	1,3	1,4	0,0	1,0	2,0	0,0	0,0	2,1	1,1	1,3	1,2	2,5	6,6	1,2	0,0	1,6	0,7	2,1	2,2	0,0	0,0	3,4	4,2	2,5	2,5	1,1	1,3	1,4	1,4	2,3	2,9	0,0	0,0	1,9	0,9
SNRPD1	13263	1,4	0,7	0,0	0,0	0,0	0,0	0,0	0,0	0,0	0,0	1,3	1,2	0,0	0,0	0,0	0,0	0,0	0,0	2,1	2,2	0,0	0,0	0,0	0,0	0,0	0,0	0,0	0,0	1,4	0,7	0,0	0,0	0,0	0,0	0,0	1,7
S100A1	10547	1,4	2,0	0,0	1,4	0,0	0,0	1,2	2,4	0,0	0,0	1,9	2,4	2,5	0,0	3,7	4,4	0,8	2,2	2,1	1,1	1,6	0,8	3,4	4,2	2,5	0,0	0,0	1,3	1,4	2,1	1,2	2,9	0,0	0,8	1,9	1,7
RRAS	23462	1,4	0,7	0,0	0,0	1,0	1,0	1,2	0,0	1,1	1,1	0,0	1,2	0,0	0,0	2,5	0,0	1,6	0,0	0,0	0,0	0,0	0,0	1,7	4,2	0,0	0,0	0,0	2,6	0,0	0,0	0,0	2,9	0,0	0,0	0,0	0,0
RPS14	16274	1,4	1,3	0,0	0,0	0,0	0,0	1,2	2,4	0,0	0,0	1,3	1,8	2,5	0,0	1,2	1,5	0,0	1,4	1,1	0,0	0,0	0,8	0,0	2,1	0,0	0,0	1,1	0,0	2,7	0,7	1,2	0,0	0,0	1,5	4,7	4,3
PSMB2	22837	1,4	0,0	0,0	0,0	0,0	0,0	0,0	0,0	0,0	0,0	1,3	1,2	0,0	0,0	0,0	0,0	1,6	0,7	0,0	1,1	0,0	0,0	0,0	0,0	0,0	0,0	0,0	1,3	0,7	1,4	0,0	0,0	0,0	0,0	0,9	1,7
PSMA2	25899	1,4	1,3	0,0	0,0	1,0	0,0	0,0	0,0	0,0	1,1	1,3	0,6	0,0	0,0	0,0	0,0	1,6	1,4	3,2	2,2	0,0	0,8	0,0	2,1	1,3	1,3	1,1	0,0	2,0	2,7	1,2	0,0	0,0	0,0	2,8	4,3
PDHA1	43277	1,4	3,3	1,4	1,4	10,3	7,2	7,2	6,1	11,8	9,0	3,2	4,7	0,0	0,0	1,2	2,9	3,1	5,0	1,1	5,6	2,5	4,6	0,0	0,0	5,1	0,0	3,3	2,6	4,1	1,4	2,3	1,5	5,3	2,3	0,0	0,0
OLA1	44716	1,4	1,3	0,0	2,8	1,0	0,0	1,2	0,0	1,1	2,2	1,3	0,6	0,0	0,0	2,5	0,0	2,4	2,2	2,1	0,0	0,0	0,0	0,0	0,0	0,0	0,0	0,0	0,0	2,0	1,4	0,0	0,0	0,0	0,8	1,9	0,9
NDUFA13	16680	1,4	0,7	2,8	2,8	1,0	2,0	1,2	2,4	0,0	2,2	1,9	2,4	0,0	0,0	0,0	1,5	1,6	2,2	0,0	0,0	0,8	0,0	0,0	0,0	0,0	0,0	0,0	0,0	0,0	0,7	0,0	0,0	1,5	1,5	0,0	0,0
MYL4	21546	1,4	0,7	0,0	0,0	0,0	1,0	0,0	0,0	0,0	0,0	3,2	1,2	0,0	0,0	0,0	0,0	0,0	0,0	5,3	6,7	0,0	0,0	0,0	0,0	5,1	2,5	1,1	0,0	4,8	5,5	3,5	2,9	0,0	0,0	0,0	0,0
LOC401308	25580	1,4	0,7	5,6	0,0	3,1	3,1	1,2	2,4	3,2	4,5	1,3	2,4	0,0	0,0	2,5	2,9	2,4	2,2	0,0	0,0	1,6	3,1	1,7	6,2	0,0	0,0	2,2	2,6	3,4	3,4	1,2	2,9	0,8	0,8	1,9	0,9
KRT10	46387	1,4	3,9	0,0	0,0	0,0	0,0	0,0	0,0	0,0	0,0	1,9	3,5	2,5	0,0	0,0	1,5	0,0	1,4	7,4	3,3	0,0	0,0	10,1	6,2	0,0	2,5	0,0	0,0	1,4	1,4	2,3	1,5	0,8	0,8	0,0	4,3
IDH3G	42776	1,4	2,0	2,8	0,0	4,1	3,1	0,0	2,4	2,1	1,1	1,3	0,6	0,0	0,0	1,2	1,5	1,6	0,7	0,0	0,0	0,0	0,0	0,0	2,1	0,0	0,0	2,2	2,6	0,7	0,7	2,3	0,0	0,0	0,0	0,0	0,0
HSPG2	466580	1,4	2,0	1,4	0,0	3,1	1,0	2,4	0,0	2,1	2,2	0,6	0,6	4,9	3,3	0,0	0,0	0,8	0,7	5,3	6,7	1,6	0,8	1,7	0,0	2,5	6,3	0,0	0,0	0,7	2,1	2,3	5,8	2,3	1,5	3,7	4,3
HSD17B10	25966	1,4	1,3	0,0	2,8	2,1	3,1	0,0	2,4	3,2	4,5	2,6	2,4	0,0	0,0	1,2	0,0	1,6	1,4	0,0	0,0	3,3	2,3	0,0	2,1	0,0	1,3	1,1	0,0	1,4	1,4	1,2	0,0	4,5	1,5	0,0	0,9
HIST1H2BO	13908	1,4	0,7	2,8	1,4	1,0	2,0	2,4	0,0	2,1	2,2	0,0	0,6	4,9	0,0	1,2	0,0	1,6	1,4	3,2	2,2	0,8	0,8	0,0	0,0	2,5	2,5	0,0	0,0	1,4	1,4	0,0	0,0	1,5	1,5	0,9	0,9
HIBADH	35311	1,4	4,6	9,8	8,3	5,2	4,1	3,6	7,3	4,3	4,5	3,9	4,1	0,0	0,0	6,2	5,8	6,3	5,7	0,0	0,0	1,6	1,5	0,0	0,0	0,0	0,0	3,3	0,0	3,4	4,1	3,5	0,0	1,5	1,5	0,0	0,0
GMPR	37420	1,4	0,0	0,0	0,0	0,0	1,0	0,0	0,0	0,0	0,0	0,6	1,8	0,0	0,0	0,0	0,0	0,0	0,0	1,1	0,0	0,0	0,0	0,0	0,0	0,0	0,0	0,0	0,0	0,7	0,7	0,0	1,5	0,0	0,0	0,0	0,0
EPB41L3	123705	1,4	2,0	0,0	0,0	0,0	1,0	0,0	0,0	0,0	0,0	0,6	1,2	0,0	0,0	0,0	0,0	1,6	3,6	0,0	0,0	1,6	0,0	0,0	0,0	0,0	0,0	1,1	0,0	0,7	2,1	0,0	0,0	0,8	0,0	0,0	0,0
EIF5A	16814	1,4	0,7	0,0	0,0	1,0	0,0	0,0	0,0	1,1	0,0	1,3	0,0	2,5	0,0	0,0	0,0	0,0	0,0	1,1	0,0	0,0	0,0	3,4	2,1	0,0	0,0	0,0	0,0	2,0	0,7	0,0	1,5	0,0	0,0	0,0	1,7
EHD2	46905	1,4	2,6	5,6	5,5	2,1	4,1	0,0	2,4	0,0	4,5	1,9	2,4	2,5	0,0	1,2	1,5	1,6	2,2	4,2	5,6	0,0	0,0	8,4	6,2	0,0	1,3	3,3	2,6	1,4	2,1	1,2	0,0	0,0	0,0	5,6	4,3
DKFZp586K0821	22219	1,4	0,7	1,4	2,8	2,1	1,0	2,4	2,4	0,0	2,2	2,6	1,2	0,0	0,0	1,2	4,4	2,4	2,2	0,0	0,0	2,5	1,5	0,0	0,0	0,0	0,0	0,0	1,3	2,7	0,0	0,0	1,5	0,8	0,8	0,0	0,0
DDX17	72353	1,4	0,7	0,0	0,0	0,0	0,0	0,0	0,0	0,0	0,0	1,3	0,0	0,0	0,0	0,0	0,0	0,0	0,0	2,1	0,0	0,0	0,0	0,0	0,0	1,3	1,3	0,0	0,0	0,0	0,0	2,3	0,0	0,0	0,0	0,9	1,7
CYC1	35391	1,4	2,6	4,2	6,9	5,2	5,1	6,0	2,4	4,3	3,4	2,6	2,9	0,0	0,0	3,7	4,4	3,1	4,3	0,0	0,0	3,3	3,1	3,4	4,2	0,0	0,0	8,9	7,7	1,4	2,1	8,2	7,3	2,3	3,0	0,0	0,0
CRMP1	62165	1,4	1,3	2,8	2,8	1,0	2,0	0,0	2,4	1,1	1,1	1,3	1,2	0,0	0,0	0,0	2,9	0,0	0,7	0,0	1,1	1,6	1,5	3,4	2,1	2,5	2,5	2,2	2,6	0,7	1,4	2,3	2,9	0,8	0,8	0,0	0,0
COX6CP4	8781	1,4	1,3	0,0	0,0	2,1	2,0	1,2	0,0	2,1	2,2	0,6	1,2	0,0	0,0	0,0	2,9	1,6	1,4	0,0	0,0	0,8	1,5	0,0	0,0	0,0	0,0	2,2	1,3	1,4	1,4	0,0	0,0	1,5	0,0	0,0	0,0
CCT6A	58006	1,4	1,3	0,0	1,4	0,0	0,0	2,4	0,0	0,0	0,0	1,3	1,2	0,0	0,0	0,0	0,0	2,4	1,4	2,1	0,0	0,0	0,0	3,4	2,1	0,0	0,0	0,0	0,0	2,7	2,1	1,2	5,8	0,0	0,0	3,7	2,6
CANX	67569	1,4	2,0	0,0	0,0	0,0	0,0	0,0	0,0	0,0	0,0	0,0	0,0	0,0	0,0	0,0	1,5	0,0	0,7	2,1	0,0	0,0	0,0	0,0	0,0	0,0	0,0	0,0	0,0	1,4	0,0	0,0	1,5	0,0	0,8	3,7	3,5
CALR	48142	1,4	1,3	2,8	0,0	0,0	0,0	0,0	1,2	0,0	0,0	0,6	0,6	2,5	6,6	2,5	2,9	0,0	0,7	6,3	4,5	0,0	0,0	6,7	10,4	2,5	2,5	1,1	0,0	1,4	4,1	4,7	7,3	0,0	0,0	3,7	6,9
BCAT2	44269	1,4	0,0	0,0	0,0	0,0	0,0	0,0	0,0	0,0	0,0	0,6	0,6	0,0	0,0	0,0	0,0	0,8	0,0	0,0	0,0	0,0	0,8	0,0	0,0	0,0	0,0	0,0	0,0	0,0	0,7	0,0	0,0	0,8	0,8	0,0	0,0
ATP5L	11410	1,4	2,0	0,0	1,4	1,0	1,0	2,4	0,0	2,1	2,2	1,3	3,5	0,0	0,0	0,0	2,9	0,8	2,2	0,0	0,0	4,1	1,5	0,0	0,0	1,3	1,3	0,0	0,0	0,7	0,7	0,0	0,0	2,3	3,0	0,0	0,0
ANXA6	75874	1,4	0,0	0,0	0,0	1,0	0,0	0,0	0,0	1,1	0,0	1,3	1,2	0,0	0,0	0,0	0,0	0,0	0,7	2,1	2,2	0,0	0,0	0,0	0,0	0,0	0,0	0,0	0,0	0,0	1,4	0,0	0,0	0,0	0,0	3,7	2,6
ACO1	98399	1,4	1,3	0,0	0,0	0,0	0,0	0,0	0,0	0,0	0,0	1,3	0,6	0,0	0,0	0,0	0,0	0,0	0,0	1,1	0,0	0,0	0,0	0,0	0,0	0,0	0,0	0,0	0,0	0,0	0,7	0,0	0,0	0,0	0,0	1,9	0,0
STIP1	62621	1,4	2,6	0,0	1,4	2,1	2,0	2,4	2,4	2,1	2,2	1,9	2,9	0,0	0,0	2,5	1,5	3,1	2,9	0,0	0,0	0,0	0,0	0,0	0,0	0,0	0,0	1,1	1,3	2,0	2,7	2,3	0,0	0,0	0,0	1,9	0,9
OGDHL	114480	1,4	0,0	2,8	2,8	0,0	1,0	1,2	1,2	1,1	0,0	0,0	0,0	0,0	0,0	0,0	5,8	0,8	0,7	0,0	0,0	0,8	0,0	0,0	0,0	0,0	0,0	0,0	0,0	2,0	0,7	0,0	0,0	0,0	0,0	0,0	0,0
ME3	67036	1,4	2,0	0,0	0,0	2,1	2,0	1,2	1,2	5,3	2,2	1,3	0,6	0,0	0,0	0,0	0,0	0,0	0,0	0,0	0,0	0,0	0,0	0,0	0,0	0,0	0,0	0,0	0,0	2,0	2,7	1,2	0,0	0,0	0,0	0,0	0,0
GPD1L	44744	1,4	1,3	0,0	0,0	1,0	0,0	0,0	0,0	1,1	0,0	1,9	1,2	0,0	0,0	0,0	0,0	0,8	0,7	0,0	0,0	0,0	0,0	0,0	0,0	0,0	0,0	0,0	2,6	1,4	1,4	3,5	0,0	3,0	1,5	0,0	0,0
GBAS	33743	1,4	2,6	1,4	1,4	2,1	4,1	1,2	2,4	2,1	2,2	1,9	1,2	0,0	0,0	0,0	0,0	0,0	0,7	0,0	0,0	0,0	0,0	0,0	0,0	0,0	0,0	1,1	0,0	0,7	3,4	1,2	0,0	0,0	0,0	0,0	0,0
FLNB	278175	1,4	0,7	0,0	0,0	0,0	0,0	0,0	0,0	0,0	0,0	0,6	0,0	0,0	0,0	0,0	0,0	0,0	0,0	0,0	0,0	0,0	0,0	0,0	0,0	1,3	2,5	0,0	0,0	0,7	0,0	0,0	0,0	0,0	0,0	0,9	0,9
DKFZp761B2210	96746	1,4	0,7	0,0	0,0	0,0	1,0	0,0	0,0	0,0	1,1	0,0	0,0	0,0	0,0	0,0	0,0	0,0	0,0	0,0	1,1	0,0	0,8	0,0	0,0	1,3	0,0	0,0	0,0	0,0	0,0	0,0	0,0	0,0	0,0	0,0	0,0
DDB1	126893	1,4	1,3	0,0	0,0	0,0	0,0	0,0	0,0	0,0	0,0	1,9	1,2	0,0	0,0	0,0	0,0	0,0	0,0	0,0	0,0	0,0	0,0	0,0	0,0	0,0	0,0	0,0	0,0	1,4	1,4	0,0	0,0	0,0	0,0	1,9	1,7
64SLMAP	35049	1,4	0,0	0,0	0,0	0,0	1,0	0,0	0,0	0,0	0,0	0,6	0,6	0,0	0,0	0,0	0,0	0,0	0,0	0,0	0,0	0,0	0,0	0,0	0,0	0,0	0,0	0,0	0,0	0,7	0,0	0,0	0,0	0,0	0,8	0,0	0,0
PKP2	97399	1,4	2,0	0,0	0,0	3,1	0,0	4,8	1,2	0,0	0,0	1,9	1,2	0,0	0,0	1,2	2,9	1,6	1,4	0,0	0,0	0,0	0,0	0,0	0,0	0,0	0,0	0,0	0,0	0,7	0,0	0,0	0,0	0,0	0,0	0,0	0,0
NIT2	30609	1,4	1,3	2,8	1,4	0,0	1,0	1,2	0,0	2,1	2,2	1,3	2,4	0,0	0,0	2,5	2,9	3,1	2,2	0,0	0,0	0,0	0,0	0,0	0,0	0,0	0,0	1,1	1,3	0,0	0,7	0,0	0,0	0,0	0,0	0,0	0,0
NDUFA9	42491	1,4	1,3	0,0	0,0	2,1	1,0	2,4	2,4	3,2	1,1	0,6	0,0	0,0	0,0	0,0	0,0	1,6	2,2	0,0	0,0	0,0	0,0	0,0	0,0	0,0	0,0	2,2	1,3	0,0	0,0	0,0	0,0	0,0	0,0	0,0	0,0
GYG1	39385	1,4	0,0	0,0	2,8	1,0	0,0	0,0	0,0	0,0	0,0	0,0	0,6	0,0	0,0	0,0	0,0	0,0	0,0	0,0	0,0	0,0	0,0	0,0	0,0	0,0	0,0	0,0	0,0	0,0	0,0	0,0	1,5	0,0	0,0	0,0	0,0
GCSH	18892	1,4	0,7	2,8	2,8	0,0	0,0	2,4	2,4	0,0	1,1	1,3	0,0	0,0	0,0	2,5	2,9	0,8	1,4	0,0	0,0	0,0	0,0	0,0	0,0	0,0	0,0	0,0	0,0	0,7	1,4	0,0	0,0	0,0	0,0	0,0	0,0
ALDH4A1	61752	1,4	1,3	1,4	2,8	2,1	2,0	1,2	2,4	2,1	2,2	0,6	0,6	0,0	0,0	0,0	0,0	1,6	1,4	0,0	0,0	0,0	0,0	0,0	0,0	0,0	0,0	3,3	1,3	0,7	1,4	0,0	0,0	0,0	0,0	0,0	0,0
PACSIN3	46495	1,4	0,7	2,8	1,4	1,0	0,0	2,4	0,0	0,0	0,0	1,3	0,0	0,0	0,0	2,5	0,0	1,6	0,7	0,0	0,0	0,0	0,0	0,0	0,0	0,0	0,0	0,0	0,0	0,0	0,0	0,0	0,0	0,0	0,0	0,0	0,0
HHATL	37989	1,4	0,0	0,0	0,0	0,0	0,0	0,0	0,0	0,0	0,0	0,0	0,0	0,0	0,0	0,0	0,0	0,0	0,0	0,0	0,0	0,0	0,0	0,0	0,0	0,0	0,0	0,0	0,0	0,0	0,0	0,0	0,0	0,0	0,0	0,0	0,0
DHRS11	19963	1,4	0,7	2,8	2,8	2,1	2,0	2,4	2,4	2,1	2,2	0,6	0,0	0,0	0,0	2,5	1,5	0,8	0,0	0,0	0,0	0,0	0,0	0,0	0,0	0,0	0,0	0,0	0,0	0,0	0,0	0,0	0,0	0,0	0,0	0,0	0,0
CYB5R1	34036	1,4	1,3	0,0	0,0	1,0	0,0	0,0	0,0	0,0	0,0	0,0	1,2	0,0	0,0	0,0	0,0	0,0	0,0	0,0	0,0	0,0	0,0	0,0	0,0	0,0	0,0	0,0	0,0	0,0	0,0	0,0	0,0	0,0	0,0	0,0	0,0
ANXA1	38240	1,1	0,3	2,3	3,6	1,6	4,2	0,7	3,9	2,7	0,6	1,3	0,3	7,6	14,4	5,2	5,2	1,6	1,1	6,4	6,5	0,0	0,0	5,8	10,2	2,1	3,3	4,7	5,5	1,9	1,6	2,6	0,0	0,0	0,0	4,0	8,2
FHL1	33668	1,1	0,7	2,3	2,9	1,6	0,0	2,0	0,0	1,1	2,4	0,6	1,2	0,0	0,0	3,3	0,0	0,4	0,4	0,5	1,0	0,4	0,3	0,8	2,0	2,1	0,5	1,2	2,1	1,3	0,0	2,0	0,0	0,0	0,0	1,5	1,4
ITIH2	104622	1,1	0,3	0,0	0,0	0,0	1,6	0,0	0,0	0,0	0,0	0,0	0,3	3,9	5,3	0,7	0,0	0,0	0,0	8,5	8,4	0,0	0,3	8,3	4,1	0,5	0,5	1,2	2,1	0,6	0,3	0,7	0,0	0,0	0,0	3,5	2,9
ACTR3	47428	1,0	0,0	0,0	0,0	1,1	0,0	0,0	0,0	0,0	0,6	1,6	0,3	7,6	7,1	0,0	0,0	0,0	0,0	1,4	4,1	0,0	0,0	8,4	2,1	1,1	1,6	0,0	1,3	1,0	1,0	5,0	1,5	0,0	0,0	8,3	6,5
AHCY	47695	1,0	1,3	0,0	0,0	0,0	0,0	0,0	0,0	1,1	1,1	0,6	0,9	1,3	1,6	0,0	0,0	1,6	0,7	2,9	1,0	0,0	1,4	2,5	3,1	2,7	1,2	1,1	0,7	1,3	1,3	0,0	0,7	0,0	1,5	2,0	4,2
EEF1A1	50142	1,0	2,6	7,3	2,8	1,6	2,6	3,3	3,2	3,2	1,2	0,0	0,9	11,4	10,3	7,2	4,4	0,8	2,2	8,7	7,1	6,4	4,6	10,9	3,1	11,5	6,3	2,3	2,0	1,0	3,9	3,8	0,7	0,7	0,4	13,7	16,9
H2AFZ	13554	1,0	1,0	0,8	0,0	0,5	0,0	0,0	0,0	0,5	0,0	1,0	0,6	3,8	2,1	0,7	0,0	1,6	0,4	2,0	2,0	1,6	1,0	3,3	1,0	3,9	4,5	0,0	0,0	0,7	0,6	0,7	0,0	1,1	0,7	2,4	1,0
MAP4	89452	1,0	0,3	0,0	0,0	0,0	0,0	0,0	0,0	0,0	0,0	1,6	0,9	2,6	2,1	0,0	0,0	0,0	0,0	1,9	3,0	0,0	0,0	0,8	3,1	0,5	0,6	0,0	1,3	1,9	2,0	2,5	5,6	0,0	0,0	0,0	1,5
NID2	142079	1,0	1,7	0,0	0,0	1,6	1,1	0,7	1,3	1,1	0,6	0,6	1,2	0,0	0,0	0,0	0,0	1,2	1,1	3,7	3,4	0,0	0,3	1,7	0,0	1,6	1,6	0,0	0,0	0,6	0,6	3,9	4,1	0,7	0,0	2,5	3,9
PPP1CC	36985	1,0	0,7	0,0	0,0	0,0	0,5	0,0	0,0	0,0	0,0	1,3	0,6	0,0	0,0	0,0	0,0	2,0	0,4	2,0	2,1	0,0	0,0	0,0	0,0	0,0	1,1	2,3	0,0	1,3	1,3	1,2	0,0	0,0	0,0	2,9	1,8
RAN	24424	1,0	0,7	2,9	2,1	0,0	0,0	0,7	1,3	0,0	0,0	0,0	0,6	2,6	3,3	1,3	0,7	0,0	0,0	1,0	3,1	0,0	0,0	0,0	0,0	2,3	2,8	0,0	0,0	2,0	1,3	0,0	0,0	0,0	0,0	2,9	0,9
RPS4X	21938	1,0	1,3	0,0	0,0	0,5	0,0	0,0	0,0	1,1	0,0	1,9	0,0	2,6	3,3	0,0	0,0	0,4	1,1	2,9	1,0	0,0	0,0	0,0	0,0	0,0	0,0	0,0	2,7	0,0	0,7	2,5	5,6	1,5	0,0	2,9	1,8
RPSA	32929	1,0	0,0	2,9	0,0	2,1	0,0	2,5	0,0	5,4	3,4	0,0	1,8	7,5	7,6	2,6	2,2	1,6	1,4	2,0	3,1	0,0	0,0	0,0	4,1	1,7	1,2	0,0	0,0	1,3	4,0	1,2	0,0	0,0	0,0	7,8	7,9
CTNNA3	104617	1,0	1,7	0,0	0,0	1,6	2,7	0,0	1,3	3,2	1,1	1,3	1,8	0,0	0,0	0,0	0,0	0,8	1,5	0,0	0,0	0,0	0,0	0,0	0,0	0,0	0,0	1,1	1,3	1,3	0,6	1,2	1,5	0,0	0,4	0,0	0,0
MYOT	55748	1,0	0,0	0,0	0,0	0,0	0,0	0,0	0,0	0,0	0,0	0,3	0,6	0,0	0,0	0,0	0,7	0,0	0,4	0,0	0,0	0,0	0,0	0,0	0,0	0,0	0,0	0,0	0,7	0,6	0,0	0,0	0,0	2,2	2,2	0,0	0,0
TST	33441	1,0	0,3	0,8	1,4	0,0	0,0	1,9	0,0	1,6	1,2	0,0	0,0	0,0	0,0	2,6	0,0	0,0	0,7	0,0	0,5	0,4	0,3	0,0	0,0	0,0	0,0	0,6	0,0	0,0	0,0	0,0	0,0	0,0	0,0	0,0	0,0
SAMM50	15600	1,0	0,7	0,0	0,0	0,0	1,6	0,0	0,0	1,1	0,6	1,3	0,9	0,0	0,0	0,0	0,0	0,8	2,2	0,0	0,0	0,0	0,0	0,0	0,0	0,0	0,0	0,0	0,0	0,0	0,7	0,0	0,0	0,0	0,0	0,0	0,0
NIPSNAP3A	28682	1,0	0,0	0,0	2,8	0,0	0,0	1,9	1,3	0,0	0,0	0,3	0,3	0,0	0,0	0,0	0,0	0,4	0,0	0,0	0,0	0,0	0,0	0,0	0,0	0,0	0,0	0,0	0,0	0,6	0,7	0,0	0,0	0,0	0,0	0,0	0,0
DAP3	45513	1,0	0,3	0,0	0,0	0,0	0,0	0,0	0,0	0,0	0,0	0,0	0,0	0,0	0,0	0,0	0,0	0,0	0,0	0,0	0,0	0,0	0,0	0,0	0,0	0,0	0,0	0,0	0,0	0,0	0,0	0,0	0,0	0,0	0,0	0,0	0,0
ALDOA	12035	1,0	2,3	5,7	5,0	2,6	3,7	2,6	3,8	3,2	2,9	1,9	4,4	1,2	0,0	0,6	3,7	2,0	5,0	1,1	1,1	2,1	2,6	0,8	4,2	3,4	2,3	2,8	4,6	5,4	4,7	2,3	2,9	3,4	5,7	0,9	1,3
PRKAR2A	17707	1,0	1,0	3,6	1,4	1,1	2,6	2,5	1,9	2,7	3,4	1,9	1,2	0,0	0,0	2,6	3,7	2,8	1,8	0,0	2,1	0,8	0,4	0,0	0,0	0,0	0,0	2,8	3,3	1,3	1,0	2,5	2,8	0,4	0,0	0,0	0,9
EZR	27277	1,0	2,0	1,5	3,5	1,6	1,1	1,3	1,3	1,1	2,3	1,6	2,1	3,7	6,6	1,3	0,7	2,8	2,9	1,4	1,0	0,4	0,4	0,0	0,0	1,8	0,5	2,3	0,7	1,9	1,3	2,0	2,1	0,0	1,9	6,3	5,5
KRT2	65867	1,0	0,7	0,0	0,0	0,0	0,0	0,0	0,0	0,0	0,0	1,0	0,6	0,0	1,6	1,3	1,5	0,4	0,4	2,0	1,0	0,0	0,0	2,5	2,0	0,0	0,0	0,0	0,0	0,6	1,0	0,7	0,0	0,4	0,7	0,0	1,0
SERPINH1	11615	1,0	0,7	0,7	0,0	0,5	1,6	0,6	0,0	1,1	0,6	1,0	2,7	3,7	9,3	0,0	2,2	0,4	0,4	8,2	9,2	0,4	0,0	6,7	6,2	3,0	0,6	0,6	0,0	0,7	0,3	1,8	2,2	1,1	0,0	10,5	6,2
HSP90AB1	83254	0,7	1,3	3,7	4,9	1,6	0,5	5,0	2,5	0,0	0,6	1,0	1,5	3,8	10,4	2,6	3,0	0,4	2,2	1,6	2,1	0,4	0,7	2,5	0,0	1,8	3,5	0,0	0,0	3,6	3,3	1,2	3,5	2,2	1,1	6,8	7,2
COMT	30044	0,7	0,7	0,0	0,0	1,1	0,0	0,0	1,3	1,1	1,2	0,6	1,5	1,3	0,0	0,0	0,0	0,0	0,0	0,5	0,0	0,0	0,0	0,0	0,0	1,1	0,5	1,2	1,4	0,3	0,6	1,3	0,0	0,4	0,7	0,0	0,0
DECR1	31858	0,7	2,6	2,9	2,1	0,5	0,0	1,3	0,0	0,5	1,2	0,3	0,9	0,0	0,0	1,3	0,7	2,0	0,0	0,0	0,0	0,0	0,3	0,0	0,0	0,0	0,0	1,2	0,0	0,0	0,0	0,7	0,0	0,0	0,7	0,0	0,0
FKBP3	25179	0,7	1,3	0,0	1,4	0,0	0,0	0,7	1,3	0,0	0,0	1,3	1,8	0,0	0,0	0,7	0,0	0,8	2,2	0,5	0,0	0,8	0,7	0,8	0,0	1,1	0,5	0,6	0,0	0,6	1,6	0,7	0,0	1,5	0,7	1,0	1,5
NDUFA4	9312	0,7	1,0	0,0	0,7	1,1	0,5	0,0	1,3	1,1	1,8	0,3	0,6	0,0	0,0	0,7	0,0	0,8	1,1	0,0	0,0	2,0	1,0	0,0	0,0	0,0	1,2	0,0	0,0	0,7	0,3	0,0	0,0	1,1	0,4	0,0	0,0
NDUFB6	15578	0,7	0,7	0,8	0,7	0,0	0,5	0,7	0,0	0,5	1,2	1,9	1,8	0,0	0,0	0,7	0,0	0,8	0,4	0,0	0,0	0,0	0,7	0,0	0,0	1,1	0,5	0,6	0,0	1,3	0,6	0,0	0,0	0,4	0,7	0,5	0,0
PLN	6081	0,7	0,0	0,8	0,0	0,0	0,0	1,9	0,0	0,0	0,0	0,3	0,0	0,0	0,0	0,0	1,5	0,4	0,0	0,0	0,0	0,0	1,0	0,0	0,0	0,0	0,0	0,0	0,7	0,0	0,0	0,0	0,0	2,2	0,7	0,0	0,0
RDX	68550	0,7	1,0	0,0	2,1	1,1	0,0	0,0	0,0	0,5	1,2	0,6	0,9	6,4	3,2	0,7	0,0	0,8	1,1	1,4	1,0	1,6	0,7	0,0	0,0	2,1	0,5	0,0	0,0	1,9	0,6	0,0	0,0	0,0	0,4	3,5	4,4
SPTB	246972	0,7	1,0	0,8	1,4	1,1	1,6	2,6	0,6	1,1	0,6	1,0	1,5	1,3	0,0	2,6	1,5	0,8	0,4	0,9	1,9	0,0	0,0	0,8	0,0	0,5	1,1	1,8	1,4	1,9	1,9	3,3	4,1	0,7	0,7	0,5	0,0
TNNT1	31244	0,7	0,7	0,0	0,0	1,1	1,6	0,7	0,6	1,1	0,0	0,6	0,9	0,0	0,0	0,7	0,0	0,8	1,4	0,0	0,0	0,4	1,0	1,7	1,0	0,0	0,0	0,0	0,7	0,6	0,6	1,3	0,0	1,5	1,1	0,0	0,0
TXN	11830	0,7	1,0	1,5	0,0	0,5	1,1	0,7	0,0	1,6	0,0	0,6	1,2	1,3	2,1	1,3	2,2	0,8	0,7	1,9	1,9	0,0	0,3	1,7	2,0	1,6	1,1	0,6	0,7	1,3	0,6	1,3	0,0	0,0	0,0	2,0	1,5
APMAP	43294	0,7	0,0	0,0	0,0	0,0	0,0	0,0	0,0	0,0	0,0	0,0	0,0	0,0	0,0	0,0	0,0	0,0	0,0	0,9	1,0	0,0	0,0	0,0	0,0	0,0	0,0	0,0	0,0	0,0	0,6	0,0	0,0	0,0	0,0	0,0	2,0
ARF4	20486	0,7	0,7	1,5	0,0	2,2	0,0	1,3	0,0	0,0	0,0	0,6	0,6	5,1	6,4	5,3	3,0	0,0	0,0	9,1	10,5	0,0	0,0	5,0	12,3	0,0	0,0	0,0	1,4	2,5	0,6	0,0	0,0	0,0	0,0	7,0	6,9
CCBL2	47254	0,7	0,0	0,0	0,0	0,0	0,0	0,0	0,0	0,0	0,0	0,0	1,2	0,0	0,0	1,3	0,0	0,0	1,5	0,9	0,0	1,6	0,7	0,0	0,0	1,1	1,1	0,0	0,0	0,6	0,6	0,0	0,0	1,5	0,0	0,0	0,0
CFB	61132	0,7	0,7	3,0	2,9	1,1	2,1	1,3	0,0	0,0	0,0	1,3	0,6	15,4	25,6	11,9	10,5	0,8	0,0	16,3	13,4	0,0	0,0	13,3	16,4	1,1	0,0	2,3	1,4	4,4	7,7	6,5	0,0	0,0	0,0	10,1	12,8
CSTB	6184	0,7	0,0	1,5	2,9	0,0	0,0	2,6	2,6	0,0	1,2	1,3	0,0	0,0	0,0	1,3	1,5	0,8	1,5	1,8	3,8	0,0	0,0	1,7	8,2	2,1	3,2	2,3	0,0	2,5	3,2	1,3	0,0	0,0	0,0	5,0	4,9
DDX55	84542	0,7	0,7	0,0	0,0	0,0	0,0	0,0	0,0	0,0	0,0	0,0	1,2	0,0	0,0	0,0	0,0	0,0	0,0	3,6	1,0	0,0	0,0	1,7	0,0	0,0	0,0	1,2	0,0	0,0	0,0	0,0	0,0	0,0	0,0	0,0	3,9
DKFZp686L19235	29432	0,7	0,7	1,5	1,4	3,2	4,3	1,3	0,0	0,0	2,4	1,3	0,6	2,6	8,5	1,3	10,5	0,0	0,0	8,2	6,7	0,8	0,0	5,0	12,3	5,3	3,2	2,3	2,8	1,9	1,9	1,3	0,0	0,0	0,0	6,0	7,9
F2	70067	0,7	0,7	0,0	0,0	2,2	2,1	0,0	0,0	0,0	0,0	0,0	0,0	5,1	2,1	1,3	0,0	0,8	0,0	1,8	1,9	0,0	0,0	3,3	2,0	0,0	0,0	2,3	1,4	0,6	1,3	2,6	0,0	0,0	0,0	0,0	2,0
GC	24537	0,7	0,0	4,5	1,4	0,0	1,1	1,3	0,0	0,0	0,0	0,0	0,0	2,6	4,3	2,7	0,0	1,6	0,7	5,4	5,7	0,0	0,0	8,3	12,3	1,1	2,1	0,0	0,0	3,8	3,9	0,0	0,0	0,0	0,7	6,0	4,9
HK2	102370	0,7	0,0	0,0	1,4	0,0	0,0	0,0	2,6	0,0	1,2	0,0	0,0	0,0	0,0	0,0	0,0	0,0	0,7	0,0	0,0	0,0	0,7	0,0	0,0	0,0	0,0	0,0	0,0	0,6	0,6	0,0	0,0	0,7	0,0	0,0	0,0
HPX	51306	0,7	0,7	3,0	1,4	1,1	3,2	0,0	1,3	0,0	1,2	1,9	0,0	2,6	0,0	0,0	0,0	3,2	0,7	3,6	0,0	0,8	1,3	3,3	0,0	0,0	0,0	2,3	1,4	1,9	1,3	2,6	0,0	0,0	0,0	1,0	2,9
IGHE	62203	0,7	0,0	0,0	0,0	0,0	0,0	0,0	0,0	1,1	1,2	0,6	0,0	2,6	0,0	0,0	0,0	0,0	0,0	0,0	0,0	0,0	0,0	5,0	0,0	0,0	0,0	1,2	2,8	0,0	0,6	0,0	0,0	0,0	0,0	1,0	0,0
IGHM	43864	0,7	0,0	6,0	4,3	2,2	2,1	3,9	1,3	1,1	2,4	2,6	3,0	10,3	12,8	6,6	4,5	0,8	1,5	5,4	4,8	0,0	1,3	10,0	12,3	2,1	2,1	0,0	0,0	3,1	1,9	3,9	8,3	0,0	0,0	7,0	3,9
IGHV3-6	23765	0,7	0,7	7,5	4,3	4,3	4,3	7,9	7,8	1,1	1,2	2,6	3,5	10,3	23,4	6,6	6,0	2,4	2,2	7,3	11,5	5,5	5,3	10,0	12,3	11,6	8,4	2,3	2,8	7,5	7,7	2,6	0,0	0,7	0,0	13,1	17,7
KRT1	65202	0,7	2,0	0,0	0,0	0,0	0,0	0,0	0,0	0,0	0,0	0,0	1,8	0,0	0,0	0,0	0,0	0,0	2,2	2,7	1,0	0,0	0,0	0,0	0,0	0,0	0,0	1,2	0,0	1,3	0,6	0,0	0,0	0,7	0,7	0,0	0,0
PDXK	35615	0,7	0,0	0,0	0,0	0,0	0,0	0,0	0,0	0,0	0,0	0,6	0,0	0,0	0,0	0,0	0,0	0,0	0,7	1,8	0,0	0,0	0,0	0,0	0,0	0,0	0,0	0,0	0,0	0,6	0,0	0,0	0,0	0,0	0,0	2,0	2,0
SGKL	65319	0,7	2,7	3,0	2,9	1,1	2,1	1,3	2,6	2,2	4,7	1,3	1,2	0,0	0,0	2,7	3,0	0,8	0,7	0,0	0,0	0,8	1,3	0,0	0,0	0,0	0,0	2,3	1,4	0,6	0,0	1,3	0,0	0,0	0,7	0,0	0,0
ADIPOQ	26371	0,7	0,7	6,0	7,1	3,2	1,1	2,6	3,9	1,1	4,7	0,6	0,6	5,1	0,0	4,0	6,0	0,8	1,5	0,0	0,0	0,0	0,0	0,0	4,1	0,0	0,0	0,0	0,0	0,6	4,5	0,0	0,0	0,0	0,0	0,0	0,0
CD36	52791	0,7	0,0	0,0	0,0	3,2	2,1	1,3	2,6	2,2	4,7	0,0	0,0	0,0	0,0	0,0	0,0	0,0	0,0	0,0	0,0	0,0	0,0	0,0	0,0	0,0	0,0	0,0	1,4	0,6	0,0	0,0	0,0	0,7	0,7	0,0	0,0
COX6B1	10191	0,7	0,7	3,0	1,4	1,1	1,1	2,6	1,3	2,2	2,4	1,9	1,2	0,0	0,0	0,0	1,5	0,8	0,0	0,0	0,0	0,0	0,7	0,0	0,0	0,0	1,1	0,0	0,0	0,0	0,6	0,0	0,0	0,0	0,0	0,0	0,0
GLO1	20731	0,7	0,0	0,0	0,0	1,1	2,1	0,0	0,0	2,2	0,0	0,6	0,6	0,0	2,1	0,0	1,5	1,6	1,5	0,0	0,0	0,0	0,0	0,0	0,0	0,0	0,0	0,0	0,0	1,3	1,9	0,0	0,0	0,0	0,7	0,0	1,0
MCEE	19020	0,7	0,0	0,0	0,0	0,0	0,0	0,0	0,0	0,0	0,0	1,9	2,4	0,0	0,0	0,0	0,0	0,8	0,7	0,0	0,0	0,8	1,3	0,0	0,0	0,0	0,0	0,0	0,0	1,3	0,6	0,0	0,0	0,0	0,0	0,0	0,0
PSMA6	27446	0,7	0,0	0,0	0,0	0,0	0,0	0,0	0,0	0,0	0,0	0,0	0,6	0,0	0,0	0,0	0,0	0,8	0,0	0,0	1,9	0,8	0,0	0,0	0,0	0,0	0,0	0,0	0,0	0,0	0,0	0,0	0,0	0,0	0,0	1,0	3,9
CUTA	18923	0,7	0,0	0,0	0,0	0,0	0,0	0,0	1,3	0,0	0,0	0,6	1,2	0,0	0,0	0,0	0,0	0,8	0,0	0,0	0,0	0,0	0,0	0,0	0,0	0,0	0,0	0,0	0,0	0,6	1,3	0,0	0,0	0,0	0,0	0,0	0,0
EPHX2	62768	0,7	0,0	0,0	0,0	0,0	0,0	0,0	0,0	0,0	0,0	0,0	0,0	0,0	0,0	0,0	0,0	0,0	0,0	0,0	0,0	0,0	0,0	0,0	0,0	0,0	0,0	0,0	0,0	0,0	0,0	2,6	0,0	0,0	0,0	0,0	0,0
GYS2	78059	0,7	0,0	0,0	0,0	0,0	0,0	0,0	0,0	0,0	0,0	0,0	0,6	0,0	0,0	0,0	0,0	0,8	0,0	0,0	0,0	0,0	0,0	0,0	0,0	0,0	0,0	0,0	0,0	0,0	0,6	0,0	0,0	0,0	0,0	0,0	0,0
HKDC1	102438	0,7	0,7	0,0	0,0	0,0	0,0	0,0	0,0	0,0	0,0	0,6	0,0	0,0	0,0	0,0	1,5	0,0	0,7	0,0	0,0	0,0	0,0	0,0	0,0	0,0	0,0	0,0	0,0	0,0	1,3	0,0	0,0	0,0	0,0	0,0	0,0
HSD17B4	80102	0,7	0,7	0,0	0,0	0,0	0,0	1,3	2,6	0,0	0,0	0,6	0,6	0,0	0,0	0,0	0,0	0,0	0,0	0,0	0,0	0,0	0,0	0,0	0,0	0,0	0,0	0,0	0,0	0,0	0,0	0,0	0,0	0,0	0,0	1,0	0,0
ISG15	18520	0,7	0,0	0,0	0,0	0,0	0,0	0,0	0,0	0,0	0,0	0,0	0,0	0,0	0,0	0,0	0,0	0,0	0,0	0,0	1,0	0,0	0,0	0,0	0,0	0,0	0,0	0,0	0,0	0,0	0,0	0,0	0,0	0,0	0,0	0,0	0,0
KBTBD10	59320	0,7	0,7	1,5	0,0	0,0	0,0	0,0	0,0	0,0	0,0	0,0	0,0	0,0	0,0	0,0	0,0	0,0	0,0	0,0	0,0	0,0	0,0	0,0	0,0	0,0	0,0	0,0	0,0	0,0	0,0	1,3	0,0	0,0	0,0	0,0	0,0
PPIF	22023	0,7	0,7	3,0	0,0	1,1	2,1	1,3	0,0	2,2	1,2	0,6	0,0	0,0	0,0	0,0	0,0	1,6	0,7	0,0	0,0	0,0	0,0	0,0	0,0	0,0	0,0	1,2	1,4	0,6	0,0	0,0	0,0	0,0	0,0	0,0	0,0
SDR39U1	31228	0,7	0,0	0,0	0,0	0,0	0,0	0,0	0,0	3,3	1,2	0,6	0,0	0,0	0,0	0,0	0,0	0,8	1,5	0,0	0,0	0,0	0,0	0,0	0,0	0,0	0,0	0,0	0,0	0,0	1,3	0,0	0,0	0,0	0,0	0,0	0,0
ARGLU1	33217	0,7	0,0	0,0	0,0	0,0	0,0	0,0	0,0	0,0	0,0	0,0	0,0	0,0	0,0	0,0	0,0	0,0	0,0	0,0	0,0	0,0	0,0	0,0	0,0	0,0	0,0	0,0	0,0	0,0	0,0	0,0	0,0	0,0	0,0	0,0	0,0
ARVCF	104276	0,7	0,7	0,0	0,0	0,0	0,0	0,0	0,0	0,0	0,0	0,0	0,6	0,0	0,0	0,0	0,0	0,0	0,0	0,0	0,0	0,0	0,0	0,0	0,0	0,0	0,0	0,0	0,0	0,0	0,0	0,0	0,0	0,0	0,0	0,0	0,0
ATP6	25013	0,7	0,0	0,0	0,0	0,0	0,0	0,0	0,0	0,0	0,0	0,0	0,0	0,0	0,0	0,0	0,0	0,0	0,0	0,0	0,0	0,0	0,0	0,0	0,0	0,0	0,0	0,0	0,0	0,0	0,0	0,0	0,0	0,0	0,0	0,0	0,0
BCKDHA	50863	0,7	1,3	0,0	0,0	0,0	0,0	0,0	3,9	0,0	0,0	0,0	0,0	0,0	0,0	0,0	0,0	0,8	0,0	0,0	0,0	0,0	0,0	0,0	0,0	0,0	0,0	0,0	0,0	0,0	0,0	0,0	0,0	0,0	0,0	0,0	0,0
C3orf67	34536	0,7	0,0	0,0	0,0	0,0	0,0	0,0	0,0	0,0	0,0	0,0	0,0	0,0	0,0	0,0	0,0	0,0	0,0	0,0	0,0	0,0	0,0	0,0	0,0	0,0	0,0	0,0	0,0	0,0	0,0	0,0	0,0	0,0	0,0	0,0	0,0
CLIP1	161555	0,7	0,0	0,0	0,0	0,0	0,0	0,0	0,0	0,0	0,0	0,0	0,6	0,0	0,0	0,0	0,0	0,0	0,7	0,0	0,0	0,0	0,0	0,0	0,0	0,0	0,0	0,0	0,0	0,0	0,0	0,0	0,0	0,0	0,0	0,0	0,0
PLA2G7	49041	0,7	0,0	0,0	0,0	0,0	0,0	0,0	1,3	0,0	0,0	0,0	0,6	0,0	0,0	0,0	0,0	0,0	0,0	0,0	0,0	0,0	0,0	0,0	0,0	0,0	0,0	0,0	0,0	0,0	0,0	0,0	0,0	0,0	0,0	0,0	0,0
PLIN3	47901	0,7	1,3	0,0	0,0	0,0	0,0	0,0	0,0	0,0	0,0	0,0	0,0	0,0	0,0	0,0	0,0	0,0	0,0	0,0	0,0	0,0	0,0	0,0	0,0	0,0	0,0	0,0	0,0	0,0	0,0	0,0	0,0	0,0	0,0	0,0	0,0
STAG2	85275	0,7	0,0	0,0	0,0	0,0	0,0	0,0	0,0	0,0	0,0	0,0	0,0	0,0	0,0	0,0	0,0	0,0	0,0	0,0	0,0	0,0	0,0	0,0	0,0	0,0	0,0	0,0	0,0	0,0	0,0	0,0	0,0	0,0	0,0	0,0	0,0
TCEB1	12474	0,7	0,0	0,0	0,0	0,0	0,0	0,0	0,0	0,0	0,0	0,0	0,0	0,0	0,0	0,0	0,0	0,0	0,0	0,0	0,0	0,0	0,0	0,0	0,0	0,0	0,0	0,0	0,0	0,0	0,0	0,0	0,0	0,0	0,0	0,0	0,0
Tmco1	21176	0,7	0,0	0,0	0,0	0,0	0,0	0,0	0,0	0,0	0,0	0,0	0,0	0,0	0,0	0,0	0,0	1,6	1,5	0,0	0,0	0,0	0,0	0,0	0,0	0,0	0,0	0,0	0,0	0,0	0,0	0,0	0,0	0,0	0,0	0,0	0,0
WARS2	40087	0,7	0,0	0,0	0,0	0,0	0,0	0,0	0,0	0,0	0,0	0,0	0,0	0,0	0,0	0,0	0,0	0,0	0,0	0,0	0,0	0,0	0,0	0,0	0,0	0,0	0,0	0,0	0,0	0,0	0,0	0,0	0,0	0,0	0,0	0,0	0,0
ANK3	474832	0,7	2,0	0,0	0,0	2,1	2,1	0,0	1,3	0,0	1,1	3,6	3,0	0,0	0,0	0,0	0,0	3,2	0,7	0,0	0,0	1,6	0,7	0,0	0,0	0,0	0,0	0,0	0,0	2,0	1,3	0,0	0,0	0,7	0,7	0,0	0,0
CTNNB1	85510	0,7	2,6	1,4	0,0	1,1	0,0	1,3	0,0	0,0	0,0	1,3	3,0	0,0	0,0	0,0	0,0	0,4	1,4	0,0	0,0	0,8	0,0	0,0	0,0	0,0	0,0	0,0	0,0	4,3	1,3	0,0	0,0	0,0	1,9	0,0	0,0
FBLN5	50146	0,7	0,7	0,0	0,0	0,0	0,0	0,0	1,3	0,0	0,0	0,0	0,0	1,2	1,1	0,0	0,0	0,0	0,0	3,9	1,0	0,0	0,0	0,0	0,0	1,2	0,0	0,0	0,0	0,3	0,7	0,0	0,0	0,0	0,0	1,0	0,9
HIST1H3A	15405	0,7	0,0	0,0	0,7	1,1	1,6	0,7	0,0	0,5	2,3	0,6	1,2	1,3	1,6	1,3	0,0	0,0	0,0	2,0	1,0	0,0	0,7	5,0	1,0	0,0	0,0	1,7	6,8	0,0	2,3	6,8	1,5	0,4	0,0	0,0	0,0
PPP2R1A	65323	0,7	0,7	0,0	0,0	0,0	0,0	0,0	0,0	0,0	0,0	0,0	0,3	0,0	0,0	0,0	0,0	0,0	1,1	0,0	1,0	1,6	0,3	0,0	0,0	0,0	0,5	0,0	1,3	0,3	1,0	0,0	0,0	1,5	0,0	0,9	2,3
RPL6	32191	0,7	1,3	0,0	1,4	0,0	0,0	0,0	1,3	0,0	0,0	1,3	1,5	0,0	0,0	0,7	0,0	0,4	0,0	2,0	1,0	0,0	0,0	3,3	2,1	0,0	0,0	1,1	0,0	0,7	0,0	2,5	0,0	0,4	0,0	7,4	4,7
RPLP0	34359	0,7	0,3	0,0	0,0	0,0	0,0	0,0	1,3	0,0	0,0	0,6	0,0	2,6	2,7	0,0	0,0	0,0	0,0	2,0	0,0	0,0	0,0	0,0	0,0	0,0	0,0	1,1	0,0	0,0	0,7	1,3	0,0	0,0	0,0	3,5	2,8
RPN1	68695	0,7	0,0	0,0	0,0	0,0	0,0	0,0	0,0	0,0	0,0	0,6	0,0	0,0	3,2	0,0	0,0	0,0	0,0	7,7	4,4	0,0	0,0	0,8	0,0	0,0	0,0	0,0	0,0	0,3	0,7	0,0	0,0	0,0	0,0	3,0	4,2
RPS3	26689	0,7	0,3	2,2	1,4	0,0	0,0	1,3	1,3	0,0	0,0	0,3	0,6	1,2	1,1	2,6	3,7	0,0	0,0	0,0	1,5	0,0	0,0	5,9	6,2	1,1	1,7	1,7	2,7	0,0	0,0	1,9	0,0	0,0	0,0	1,9	4,7
CCT3	59258	0,7	0,3	0,0	0,0	0,0	0,0	0,0	0,0	0,0	0,0	0,0	1,2	3,7	2,7	0,0	1,5	0,0	0,7	1,1	1,0	0,0	0,0	0,0	0,0	0,0	0,0	0,0	0,0	0,0	0,0	0,0	0,0	0,0	0,0	1,9	2,3
RPL18	18890	0,7	0,0	0,0	0,0	0,0	0,0	1,9	0,0	0,0	0,0	0,0	0,0	2,5	2,1	0,0	0,0	0,0	0,0	0,5	1,0	0,0	0,0	0,8	3,1	0,0	0,0	0,0	0,0	0,0	0,0	0,0	0,0	0,0	0,0	0,5	0,0
NACA	23385	0,7	0,0	0,0	0,0	0,0	0,0	0,0	0,0	0,0	0,0	0,6	0,0	0,0	0,0	0,0	0,0	0,0	0,0	0,0	0,0	0,0	0,0	0,0	0,0	1,2	1,2	0,0	0,0	1,3	0,0	0,0	0,0	0,0	0,0	0,0	0,0
H2AFY2	40045	0,7	1,3	0,0	0,0	0,0	0,0	0,0	0,0	0,0	0,0	0,0	0,0	0,0	0,0	0,0	0,0	0,0	0,0	0,0	0,0	0,0	0,0	0,0	0,0	0,0	0,0	0,0	0,0	0,0	0,0	0,0	0,0	0,0	0,0	1,0	0,0
PGRMC1	21610	0,7	1,3	0,0	0,0	0,0	1,0	0,0	1,3	1,1	0,0	0,0	1,5	0,0	0,0	0,0	0,0	0,8	0,7	0,0	0,0	0,0	0,0	0,0	0,0	0,0	0,0	1,1	0,0	0,0	0,0	0,0	0,0	0,0	0,0	0,0	0,0
XPNPEP1	67163	0,7	0,0	0,0	0,0	0,0	0,0	0,0	0,0	0,0	0,0	0,0	0,0	0,0	0,0	0,0	0,7	0,8	0,0	0,0	1,0	0,0	0,0	0,0	0,0	0,0	0,0	0,0	0,0	0,0	0,0	0,0	0,0	0,0	0,0	0,0	0,0
TMED10	24912	0,7	0,0	0,0	0,0	0,0	0,0	0,0	0,0	0,0	0,0	0,6	0,0	0,0	0,0	0,0	0,0	0,0	0,0	0,0	0,0	0,0	0,0	0,0	0,0	0,0	0,0	0,0	0,0	0,0	0,0	0,0	0,0	0,0	0,0	0,0	0,0
TMOD4	39292	0,7	0,0	0,0	0,0	0,0	0,0	0,0	0,0	0,0	0,0	1,3	0,9	0,0	0,0	0,0	0,0	0,8	0,4	0,0	0,0	0,0	0,0	0,0	0,0	0,0	0,0	0,0	0,0	0,0	0,0	0,0	0,0	0,0	0,0	0,0	0,0
CALU	34897	0,7	0,7	0,7	0,7	0,5	0,5	0,7	1,3	1,1	1,7	0,0	0,3	5,0	0,0	1,9	0,7	1,6	1,1	5,5	2,6	1,6	0,7	5,0	3,1	2,3	1,7	0,6	1,4	3,0	2,7	1,8	0,0	0,0	0,7	5,7	5,9
CFL1	18519	0,7	0,3	3,6	5,6	0,5	1,0	0,0	0,6	1,1	1,1	0,6	0,3	6,4	6,6	3,2	4,4	0,4	0,4	4,0	3,2	0,0	0,4	1,7	2,1	4,8	4,7	0,0	0,6	2,0	1,3	2,5	6,3	0,0	0,0	4,9	2,3
UBA1	14227	0,7	0,3	0,7	0,7	1,0	0,0	3,0	0,6	1,1	1,1	0,3	0,6	4,9	0,0	2,5	0,7	0,8	0,7	1,1	1,7	0,0	0,0	4,2	2,1	0,0	0,0	1,7	2,6	0,3	1,7	3,5	1,5	0,0	0,0	1,9	2,2
RPLP1	17498	0,7	0,7	2,2	2,1	1,1	1,0	1,3	2,5	2,2	4,0	0,0	1,2	7,6	7,1	2,6	2,2	1,6	1,4	1,5	1,6	0,0	0,0	1,7	5,2	3,0	2,3	0,0	1,3	1,0	1,3	1,2	2,1	0,0	0,0	4,4	3,3
TMED2	22743	0,7	0,7	0,0	0,0	0,0	0,0	0,0	0,0	0,0	0,0	0,0	1,2	0,0	0,0	0,0	0,0	0,0	0,0	3,2	1,1	0,0	0,0	1,7	0,0	0,0	0,0	1,1	0,0	0,0	0,0	0,0	2,9	0,0	0,0	0,0	1,7
SPR	28049	0,7	2,0	1,4	0,0	0,0	2,0	0,0	0,0	0,0	1,1	1,9	1,2	2,5	0,0	1,2	0,0	3,1	2,2	4,2	4,5	0,8	1,5	0,0	0,0	2,5	2,5	0,0	0,0	2,0	2,1	0,0	0,0	0,0	0,8	2,8	1,7
SERBP1	44939	0,7	0,0	0,0	0,0	0,0	0,0	0,0	0,0	0,0	0,0	0,6	0,0	0,0	0,0	0,0	0,0	0,0	0,0	0,0	0,0	0,0	0,0	0,0	2,1	0,0	0,0	1,1	0,0	0,7	0,0	0,0	0,0	0,0	0,0	0,9	0,9
SEPT7	48759	0,7	0,0	0,0	0,0	1,0	2,0	1,2	1,2	0,0	0,0	0,0	0,0	2,5	3,3	1,2	1,5	0,0	0,0	1,1	2,2	0,0	0,0	5,0	2,1	1,3	1,3	2,2	2,6	0,0	0,0	2,3	0,0	0,0	0,0	4,7	2,6
RPS7	22128	0,7	0,7	1,4	0,0	2,1	1,0	2,4	1,2	3,2	2,2	0,6	1,8	2,5	9,9	0,0	0,0	1,6	1,4	0,0	2,2	0,0	0,0	0,0	0,0	0,0	0,0	3,3	0,0	1,4	0,7	2,3	1,5	0,0	0,0	1,9	0,9
RPS6	28681	0,7	1,3	0,0	0,0	0,0	0,0	0,0	0,0	0,0	0,0	0,6	0,6	0,0	0,0	0,0	0,0	0,8	1,4	0,0	1,1	0,0	0,8	0,0	0,0	1,3	1,3	2,2	1,3	0,0	0,0	0,0	0,0	0,0	0,0	0,0	1,7
RPL9	21864	0,7	0,7	0,0	0,0	0,0	0,0	0,0	0,0	0,0	0,0	0,6	0,0	0,0	0,0	0,0	0,0	0,0	0,7	2,1	1,1	0,0	0,0	1,7	2,1	0,0	0,0	1,1	2,6	0,0	0,0	0,0	0,0	0,0	0,0	1,9	2,6
PHB2	33297	0,7	3,3	1,4	2,8	2,1	3,1	4,8	2,4	2,1	1,1	3,9	2,9	0,0	0,0	1,2	0,0	3,9	2,2	1,1	1,1	0,8	0,8	0,0	0,0	1,3	1,3	3,3	2,6	2,0	1,4	1,2	0,0	0,0	0,8	0,9	2,6
PFN1	15055	0,7	1,3	0,0	0,0	0,0	1,0	1,2	0,0	0,0	0,0	1,3	1,2	9,9	0,0	0,0	1,5	1,6	1,4	2,1	1,1	0,0	0,0	6,7	6,2	0,0	0,0	1,1	2,6	0,7	0,7	3,5	5,8	0,0	0,0	4,7	2,6
PCP4	6792	0,7	2,0	0,0	2,8	1,0	2,0	1,2	3,6	2,1	2,2	1,3	0,6	0,0	0,0	0,0	0,0	0,8	2,2	0,0	0,0	1,6	2,3	0,0	0,0	0,0	0,0	1,1	0,0	1,4	0,7	2,3	0,0	0,0	0,0	0,0	0,0
NDUFA8	20087	0,7	0,7	0,0	4,1	0,0	1,0	0,0	3,6	1,1	0,0	0,6	1,2	0,0	0,0	0,0	2,9	0,0	0,0	0,0	0,0	1,6	0,8	0,0	0,0	0,0	0,0	0,0	0,0	1,4	0,0	0,0	0,0	0,8	0,0	0,9	0,0
LDHA	36689	0,7	0,7	0,0	0,0	0,0	0,0	0,0	0,0	0,0	0,0	0,0	0,0	0,0	0,0	0,0	0,0	0,0	0,0	1,1	0,0	0,8	0,0	0,0	0,0	0,0	0,0	0,0	1,3	0,0	0,0	2,3	2,9	0,0	0,0	2,8	0,9
HSPB2	20233	0,7	2,0	1,4	2,8	2,1	1,0	3,6	3,6	4,3	3,4	0,0	1,2	0,0	0,0	0,0	0,0	0,0	0,0	0,0	0,0	0,8	0,8	0,0	2,1	0,0	2,5	1,1	1,3	0,7	2,1	1,2	0,0	0,0	0,8	0,0	0,0
HSPA2	70021	0,7	2,6	0,0	4,1	2,1	3,1	4,8	4,8	3,2	4,5	3,2	2,9	2,5	6,6	3,7	5,8	3,9	3,6	3,2	2,2	1,6	1,5	0,0	0,0	2,5	2,5	3,3	2,6	3,4	2,7	1,2	0,0	0,0	2,3	1,9	0,9
H2AFY	39471	0,7	0,0	0,0	0,0	0,0	0,0	0,0	0,0	0,0	0,0	0,6	0,0	2,5	3,3	0,0	0,0	1,6	0,0	2,1	2,2	0,0	0,0	1,7	2,1	0,0	0,0	0,0	2,6	0,0	0,7	1,2	2,9	0,0	0,0	3,7	1,7
GLUD2	61434	0,7	0,7	0,0	1,4	1,0	2,0	1,2	2,4	0,0	0,0	1,3	0,0	2,5	3,3	1,2	0,0	0,8	1,4	1,1	0,0	0,8	0,0	0,0	0,0	1,3	0,0	0,0	1,3	0,7	0,0	0,0	0,0	0,0	0,0	0,0	0,9
DYNC1H1	533737	0,7	0,0	0,0	1,4	1,0	0,0	0,0	1,2	0,0	0,0	2,6	1,2	0,0	0,0	0,0	0,0	0,0	0,0	4,2	4,5	0,0	0,0	0,0	2,1	0,0	0,0	2,2	2,6	0,0	0,0	4,7	1,5	0,0	0,0	0,0	4,3
DDX1	82414	0,7	0,0	0,0	0,0	1,0	0,0	0,0	0,0	1,1	0,0	0,0	1,2	0,0	0,0	0,0	0,0	0,0	0,0	1,1	1,1	0,0	0,0	0,0	0,0	0,0	0,0	0,0	0,0	0,0	0,7	0,0	2,9	0,0	0,0	0,0	0,9
CLIC4	23395	0,7	0,7	0,0	0,0	0,0	0,0	0,0	0,0	0,0	1,1	1,3	0,6	0,0	0,0	0,0	0,0	0,0	0,7	2,1	2,2	0,0	0,0	0,0	2,1	0,0	0,0	2,2	0,0	0,0	0,0	0,0	0,0	0,0	0,0	0,0	1,7
CCT8	59602	0,7	2,0	0,0	0,0	0,0	0,0	0,0	0,0	0,0	0,0	0,6	0,6	0,0	0,0	0,0	0,0	0,0	0,0	0,0	0,0	0,0	0,8	0,0	0,0	2,5	1,3	1,1	0,0	2,0	0,7	0,0	0,0	0,0	0,0	0,0	1,7
CCT4	57906	0,7	0,7	2,8	0,0	0,0	0,0	2,4	0,0	0,0	2,2	0,0	0,0	4,9	0,0	1,2	0,0	0,0	0,0	0,0	0,0	0,8	0,0	0,0	0,0	1,3	0,0	0,0	0,0	1,4	0,0	0,0	0,0	0,0	0,0	1,9	0,0
CAP1	51674	0,7	0,7	0,0	0,0	0,0	0,0	0,0	0,0	0,0	0,0	1,3	1,2	0,0	6,6	0,0	0,0	0,0	0,0	6,3	6,7	0,0	0,0	0,0	2,1	0,0	0,0	0,0	0,0	1,4	2,1	0,0	1,5	0,0	0,0	4,7	7,8
ATP1A2	112247	0,7	0,0	0,0	2,8	0,0	1,0	0,0	2,4	0,0	0,0	0,0	0,6	0,0	0,0	0,0	2,9	0,0	0,0	0,0	2,2	0,0	0,0	0,0	0,0	0,0	0,0	1,1	2,6	0,7	0,0	2,3	0,0	0,0	0,0	0,0	0,9
AGL	25780	0,7	0,3	1,5	0,0	1,5	0,5	0,0	1,2	1,1	1,7	0,3	0,6	0,0	0,0	0,6	0,0	1,6	0,7	0,0	0,0	0,0	0,8	0,0	0,0	0,0	0,0	0,0	0,0	1,7	0,7	0,0	0,0	0,0	0,0	0,0	0,0
PURA	34892	0,7	1,3	0,0	0,0	0,0	0,0	0,0	0,0	0,0	0,0	0,0	0,6	0,0	0,0	1,2	0,0	1,6	0,0	0,0	0,0	0,0	0,0	0,0	0,0	0,0	0,0	0,0	0,0	0,7	0,0	1,2	0,0	0,0	0,0	0,0	0,0
PHB	29805	0,7	0,7	1,4	0,0	0,0	1,0	0,0	0,0	2,1	2,2	1,3	0,0	0,0	0,0	0,0	0,0	1,6	3,6	0,0	0,0	0,0	0,0	0,0	0,0	0,0	0,0	1,1	1,3	0,0	0,0	0,0	0,0	0,8	0,0	0,0	0,0
NDUFS8	23687	0,7	1,3	0,0	0,0	3,1	1,0	0,0	1,2	0,0	1,1	1,3	1,2	0,0	0,0	0,0	0,0	0,0	0,0	0,0	0,0	0,0	0,0	0,0	0,0	0,0	0,0	0,0	1,3	0,7	0,7	0,0	0,0	0,0	1,5	0,0	0,0
NDUFS7	23561	0,7	1,3	0,0	2,8	0,0	0,0	0,0	1,2	2,1	0,0	0,6	1,2	0,0	0,0	0,0	2,9	1,6	2,2	0,0	0,0	0,8	0,8	0,0	0,0	0,0	0,0	0,0	0,0	0,0	0,0	0,0	0,0	2,3	2,3	0,0	0,0
NDUFS4	20090	0,7	0,7	1,4	0,0	0,0	2,0	1,2	1,2	3,2	1,1	0,0	0,0	0,0	0,0	2,5	0,0	3,1	2,2	0,0	0,0	0,0	0,0	0,0	0,0	0,0	0,0	0,0	1,3	0,7	0,0	0,0	2,9	0,0	0,0	0,0	0,0
HSPA4	78996	0,7	0,0	1,4	2,8	0,0	0,0	0,0	2,4	0,0	0,0	0,0	0,0	0,0	0,0	0,0	1,5	1,6	0,0	0,0	0,0	0,0	0,0	0,0	0,0	0,0	0,0	0,0	0,0	1,4	1,4	0,0	0,0	0,0	0,0	0,9	0,0
DNM1L	81892	0,7	2,0	0,0	0,0	0,0	0,0	0,0	0,0	0,0	0,0	0,6	1,2	0,0	0,0	0,0	0,0	1,6	1,4	0,0	0,0	0,0	0,0	0,0	0,0	0,0	0,0	1,1	0,0	0,7	0,0	1,2	0,0	0,0	0,0	0,0	0,0
AK2	25615	0,7	0,7	1,4	2,8	1,0	0,0	0,0	1,2	1,1	2,2	1,3	0,6	0,0	0,0	0,0	1,5	0,0	0,7	1,1	1,1	0,0	1,5	0,0	0,0	0,0	0,0	0,0	1,3	1,4	0,7	0,0	0,0	0,0	0,0	0,0	0,0
PCBP2	14145	0,7	0,3	0,0	0,0	0,0	0,0	0,0	0,0	0,0	0,0	0,6	0,0	0,0	0,0	0,0	0,7	0,0	0,4	0,0	0,0	0,0	0,0	0,0	0,0	0,0	0,0	0,0	0,0	0,0	0,0	0,0	0,0	0,0	0,0	0,5	2,3
RYR2	93107	0,7	1,0	0,0	0,0	0,0	1,5	0,0	0,0	0,5	0,0	1,3	1,8	0,0	0,0	0,0	0,0	0,8	0,0	0,0	0,0	0,0	0,4	0,0	0,0	0,0	0,0	0,0	0,0	0,0	0,0	0,0	0,0	0,0	0,0	0,0	0,0
USMG5	6440	0,7	1,3	0,0	2,8	1,0	0,0	2,4	1,2	0,0	1,1	0,6	0,6	0,0	0,0	0,0	0,0	1,6	0,7	0,0	0,0	0,0	0,0	0,0	0,0	0,0	0,0	0,0	0,0	0,0	1,4	0,0	0,0	0,0	0,0	0,0	0,0
TIMM8A	10980	0,7	0,0	0,0	0,0	0,0	0,0	0,0	0,0	1,1	0,0	0,6	0,6	0,0	0,0	0,0	0,0	0,8	0,7	0,0	0,0	0,0	0,0	0,0	0,0	0,0	0,0	0,0	0,0	0,7	1,4	0,0	0,0	0,0	0,0	0,0	0,0
TIMM44	51337	0,7	1,3	0,0	0,0	2,1	0,0	0,0	0,0	1,1	2,2	0,6	0,6	0,0	0,0	0,0	0,0	0,0	0,7	0,0	0,0	0,0	0,0	0,0	0,0	0,0	0,0	2,2	0,0	0,0	0,0	0,0	0,0	0,0	0,0	0,0	0,0
SSBP1	17242	0,7	0,0	0,0	0,0	0,0	0,0	0,0	0,0	0,0	0,0	1,3	0,6	0,0	0,0	0,0	0,0	0,0	0,0	0,0	0,0	0,0	0,0	0,0	0,0	0,0	0,0	0,0	0,0	1,4	1,4	0,0	0,0	0,0	0,0	0,0	0,0
PCBD2	11743	0,7	0,7	0,0	0,0	0,0	0,0	0,0	0,0	0,0	0,0	0,0	0,0	0,0	0,0	0,0	0,0	0,8	0,0	0,0	0,0	0,0	0,0	0,0	0,0	0,0	0,0	0,0	0,0	0,7	0,7	0,0	0,0	0,0	0,0	0,0	0,0
PARVA	20626	0,7	0,7	0,0	0,0	0,0	2,0	0,0	0,0	0,0	0,0	0,6	0,0	0,0	0,0	0,0	0,0	1,6	0,0	0,0	0,0	0,0	0,0	1,7	2,1	0,0	0,0	0,0	0,0	0,0	0,0	0,0	0,0	0,0	0,0	0,0	0,0
MYPN	56186	0,7	0,7	0,0	0,0	0,0	0,0	0,0	0,0	0,0	0,0	0,6	0,6	0,0	0,0	0,0	0,0	0,0	0,0	0,0	0,0	0,0	0,0	0,0	0,0	0,0	0,0	0,0	0,0	0,7	0,7	0,0	0,0	0,0	0,0	0,0	0,0
MCCC2	61315	0,7	0,0	0,0	0,0	0,0	0,0	0,0	0,0	0,0	0,0	0,0	0,0	0,0	0,0	0,0	0,0	0,0	0,0	0,0	0,0	0,0	0,0	0,0	0,0	0,0	0,0	0,0	0,0	0,0	0,7	0,0	0,0	0,0	0,0	0,0	0,0
HNRNPL	60188	0,7	0,0	0,0	0,0	0,0	0,0	0,0	0,0	0,0	0,0	0,0	0,0	0,0	0,0	0,0	0,0	0,0	0,0	0,0	0,0	0,0	0,0	0,0	0,0	0,0	0,0	0,0	0,0	0,0	0,0	0,0	0,0	0,0	0,0	0,0	0,9
DNAJB4	37789	0,7	0,7	0,0	0,0	0,0	0,0	0,0	0,0	0,0	0,0	0,0	0,0	0,0	0,0	0,0	0,0	0,8	0,0	0,0	0,0	0,0	0,0	0,0	0,0	0,0	0,0	0,0	0,0	0,7	0,0	0,0	0,0	0,0	0,0	0,0	0,0
AKR1B10	36001	0,7	0,0	0,0	0,0	0,0	0,0	0,0	0,0	0,0	0,0	0,0	0,0	0,0	0,0	0,0	0,0	0,0	0,0	0,0	0,0	0,0	0,0	0,0	0,0	0,0	0,0	0,0	0,0	0,7	0,0	0,0	0,0	0,0	0,0	0,0	0,0
ACOT13	14961	0,7	0,0	1,4	2,8	0,0	0,0	0,0	0,0	0,0	0,0	0,6	0,6	0,0	0,0	0,0	0,0	0,0	0,7	0,0	0,0	0,0	0,0	0,0	0,0	0,0	0,0	0,0	0,0	0,7	0,0	0,0	0,0	0,0	0,0	0,0	0,0
TMCO1	21157	0,7	0,0	0,0	0,0	0,0	0,0	0,0	0,0	0,0	0,0	0,0	0,0	0,0	0,0	0,0	0,0	1,6	1,4	0,0	0,0	0,0	0,0	0,0	0,0	0,0	0,0	0,0	0,0	0,0	0,0	0,0	0,0	0,0	0,0	0,0	0,0
THAP11	10106	0,7	0,0	0,0	0,0	0,0	0,0	0,0	0,0	0,0	0,0	0,0	0,0	0,0	0,0	0,0	0,0	0,0	0,0	0,0	0,0	0,0	0,0	0,0	0,0	0,0	0,0	0,0	0,0	0,0	0,0	0,0	0,0	0,0	0,0	0,0	0,0
SYNPO2	117514	0,7	0,0	0,0	0,0	0,0	0,0	0,0	0,0	0,0	0,0	0,0	0,0	0,0	0,0	0,0	0,0	0,0	0,0	0,0	0,0	0,0	0,0	0,0	0,0	0,0	0,0	0,0	0,0	0,0	0,0	0,0	0,0	0,0	0,0	0,0	0,0
RHOT1	79529	0,7	0,0	0,0	0,0	0,0	0,0	0,0	0,0	0,0	0,0	0,6	0,0	0,0	0,0	0,0	0,0	0,0	0,0	0,0	0,0	0,0	0,0	0,0	0,0	0,0	0,0	0,0	0,0	0,0	0,0	0,0	0,0	0,0	0,0	0,0	0,0
PSMD14	34559	0,7	0,7	0,0	0,0	0,0	0,0	0,0	0,0	0,0	0,0	0,0	0,6	0,0	0,0	0,0	0,0	0,0	0,0	0,0	0,0	0,0	0,0	0,0	0,0	0,0	0,0	0,0	0,0	0,0	0,0	0,0	0,0	0,0	0,0	0,0	0,0
OCIAD1	27627	0,7	0,0	0,0	0,0	0,0	0,0	0,0	0,0	0,0	0,0	0,0	0,0	0,0	0,0	0,0	0,0	0,0	1,4	0,0	0,0	0,0	0,0	0,0	0,0	0,0	0,0	0,0	0,0	0,0	0,0	0,0	0,0	0,0	0,0	0,0	0,0
NEDD8	9053	0,7	0,0	0,0	0,0	0,0	0,0	0,0	0,0	0,0	0,0	0,6	0,0	0,0	0,0	0,0	0,0	1,6	0,0	0,0	0,0	0,0	0,0	0,0	0,0	0,0	0,0	0,0	0,0	0,0	0,0	0,0	0,0	0,0	0,0	0,0	0,0
MYOM3	158134	0,7	0,7	0,0	1,4	0,0	0,0	0,0	0,0	0,0	0,0	1,3	0,6	0,0	0,0	0,0	0,0	0,0	0,0	0,0	0,0	0,0	0,0	0,0	0,0	0,0	0,0	0,0	0,0	0,0	0,0	0,0	0,0	0,0	0,0	0,0	0,0
MTCH2	33332	0,7	0,0	0,0	0,0	0,0	0,0	0,0	0,0	0,0	0,0	0,0	0,6	0,0	0,0	1,2	0,0	0,0	0,0	0,0	0,0	0,0	0,0	0,0	0,0	0,0	0,0	0,0	0,0	0,0	0,0	0,0	0,0	0,0	0,0	0,0	0,0
ENDOG	32628	0,7	0,0	0,0	0,0	0,0	0,0	0,0	0,0	0,0	0,0	0,0	0,0	0,0	0,0	0,0	0,0	0,0	0,0	0,0	0,0	0,0	0,0	0,0	0,0	0,0	0,0	0,0	0,0	0,0	0,0	0,0	0,0	0,0	0,0	0,0	0,0
EIF4H	27367	0,7	0,7	0,0	0,0	0,0	0,0	0,0	0,0	0,0	0,0	1,3	0,0	0,0	0,0	0,0	0,0	0,0	0,0	0,0	0,0	0,0	0,0	0,0	0,0	0,0	0,0	0,0	0,0	0,0	0,0	0,0	0,0	0,0	0,0	0,0	0,0
ASL	51843	0,7	0,0	0,0	0,0	0,0	0,0	0,0	0,0	0,0	0,0	0,0	0,0	0,0	0,0	0,0	0,0	0,0	0,0	0,0	0,0	0,0	0,0	0,0	0,0	0,0	0,0	0,0	0,0	0,0	0,0	0,0	0,0	0,0	0,0	0,0	0,0
ADCK3	42538	0,7	0,0	0,0	0,0	0,0	0,0	0,0	0,0	0,0	0,0	0,6	0,6	0,0	0,0	0,0	0,0	0,8	0,0	0,0	0,0	0,0	0,0	0,0	0,0	0,0	0,0	0,0	0,0	0,0	0,0	0,0	0,0	0,0	0,0	0,0	0,0
USP5	73501	0,4	1,0	0,0	0,0	0,0	1,0	0,0	0,0	0,0	0,0	0,6	1,2	0,0	0,0	0,0	0,0	0,0	0,0	0,0	2,1	0,0	0,0	0,0	0,0	0,0	0,0	1,1	1,3	0,0	0,7	0,0	0,7	0,0	0,0	1,0	0,0
ATP1B1	35099	0,4	1,0	0,0	2,8	1,1	2,6	0,0	2,5	2,2	1,7	1,3	0,9	0,0	0,0	0,0	0,7	0,8	1,1	0,5	1,0	0,0	0,3	1,7	2,0	0,0	0,0	1,2	0,7	0,3	0,0	1,3	0,0	0,0	0,0	0,0	0,5
EIF3A	166058	0,4	0,7	0,0	0,0	0,0	0,0	0,0	0,0	0,0	0,0	0,6	0,0	0,0	0,0	0,0	0,0	0,0	0,0	0,0	2,1	0,0	0,0	0,0	0,0	0,0	0,0	0,0	0,0	0,0	0,7	0,0	0,0	0,0	0,0	2,4	0,0
FERMT2	66566	0,4	1,3	5,8	2,1	2,1	1,6	2,5	1,3	3,2	1,7	0,3	1,5	0,0	0,0	3,8	5,2	2,4	1,4	1,9	3,0	0,0	0,0	3,3	2,1	0,0	0,0	1,7	2,7	1,9	3,3	2,5	5,6	0,0	0,0	3,9	1,9
FGA	47355	0,4	1,3	4,4	3,6	2,2	2,1	3,2	5,2	1,6	0,6	1,0	2,7	7,6	17,1	7,9	3,7	1,2	1,8	5,6	11,2	2,8	4,0	6,7	9,2	6,0	4,2	2,3	2,8	2,8	2,9	4,6	0,0	0,7	0,0	4,0	3,8
GSN	84776	0,4	4,3	2,2	3,5	1,6	1,6	0,7	1,3	1,1	1,1	3,9	4,1	21,4	20,4	8,4	17,0	2,8	4,3	19,6	15,9	0,8	0,0	22,6	22,6	5,8	7,3	6,9	2,0	5,8	5,6	13,3	9,1	0,0	0,0	19,7	18,5
HIST2H2AB	13996	0,4	3,0	2,9	2,8	2,1	2,1	2,5	0,6	2,2	2,3	0,3	1,5	8,8	9,8	2,6	5,9	2,4	2,2	1,4	2,5	0,0	0,0	3,3	2,1	3,5	3,5	0,0	0,0	1,3	1,6	2,5	0,0	0,0	0,0	3,9	6,0
IVD	46651	0,4	0,0	3,0	3,5	3,2	2,1	2,0	2,5	1,6	2,3	0,0	0,0	0,0	1,1	1,3	2,2	0,4	1,5	0,0	0,0	0,0	0,0	1,7	2,0	0,0	0,0	0,6	1,4	1,3	1,3	1,3	0,0	0,0	0,0	0,0	0,0
MYL9	19828	0,4	0,7	0,0	0,0	0,5	0,5	0,0	0,0	0,0	0,0	0,3	0,0	5,0	4,3	0,0	0,7	1,2	1,4	2,8	7,3	0,0	0,0	5,8	8,2	1,6	0,5	1,2	0,0	0,6	0,3	0,7	0,0	0,0	0,0	3,5	5,3
PGK2	44896	0,4	0,0	0,8	0,0	0,0	0,0	0,0	0,0	0,0	0,6	2,3	0,9	0,0	0,0	0,0	0,0	0,8	0,7	0,5	0,0	1,6	0,0	0,0	0,0	0,5	0,0	0,0	0,0	1,6	0,7	0,0	0,0	0,7	0,7	2,4	0,9
RPL7	15209	0,4	0,0	0,0	0,0	0,0	0,0	0,0	0,0	0,0	0,0	0,0	0,0	0,0	0,0	0,0	1,5	0,0	0,0	0,0	1,5	0,0	0,0	0,0	0,0	0,5	2,2	0,0	0,0	0,0	0,0	0,0	0,0	0,0	0,7	1,9	0,5
SERPINF1	45628	0,4	0,3	0,0	0,0	0,0	0,0	0,0	0,0	0,0	0,0	0,6	0,0	3,9	3,2	0,0	0,0	0,0	0,0	4,2	4,9	0,0	0,0	4,2	2,0	0,0	0,0	0,0	0,0	0,6	0,3	1,3	0,0	0,0	0,0	3,0	3,4
SYNCRIP	58736	0,4	0,0	0,8	0,0	2,1	1,0	1,3	0,0	2,2	2,3	0,6	0,6	3,7	3,2	3,8	1,5	0,4	0,0	2,4	1,0	0,0	0,0	5,9	4,1	0,0	0,0	2,3	0,0	0,0	0,0	0,0	0,0	0,0	0,0	4,4	4,7
GLUD1	32679	0,4	0,3	0,0	0,0	0,0	0,0	0,0	1,3	0,0	0,0	1,0	0,0	0,0	0,0	0,7	0,0	0,0	0,0	0,0	0,0	0,0	0,0	0,0	0,0	0,0	0,0	0,0	0,7	0,3	0,0	0,0	0,0	0,0	0,0	0,5	1,0
CRAT	70860	0,4	0,0	3,6	2,8	2,1	0,5	1,9	3,2	0,5	0,0	1,6	1,5	0,0	0,0	0,0	0,0	1,6	2,9	0,0	0,0	0,0	0,0	0,0	0,0	0,0	0,0	0,0	0,0	1,3	1,3	0,0	0,0	0,0	0,0	0,0	0,0
MTX2	30107	0,4	0,0	0,0	0,0	0,0	0,0	0,7	0,0	1,1	0,0	0,0	0,0	0,0	0,0	1,3	0,0	1,6	1,1	0,0	0,0	0,0	0,0	0,0	0,0	0,0	0,0	0,0	0,0	0,0	0,0	0,0	0,0	0,4	0,0	0,0	0,0
VAPB	27054	0,4	0,3	0,0	0,0	1,6	1,1	0,7	1,9	0,0	1,2	0,6	0,3	0,0	0,0	1,3	0,0	0,0	0,0	0,0	0,0	0,0	0,0	0,0	0,0	0,0	0,0	0,6	0,0	0,0	0,3	0,0	0,0	0,0	0,0	0,0	0,0
ALDH5A1	57785	0,4	0,0	0,0	0,0	0,0	0,5	0,0	0,0	0,5	0,6	0,0	1,2	0,0	0,0	0,0	0,0	0,0	0,4	0,0	0,0	0,0	0,0	0,0	0,0	0,0	0,0	0,0	0,0	0,0	0,0	0,0	0,0	0,0	0,0	0,0	0,0
ATP5C1	4957	0,3	0,7	0,7	0,7	0,5	0,0	1,2	0,6	0,0	0,0	1,3	1,2	0,0	0,0	0,0	0,0	0,8	1,1	0,0	0,0	0,8	0,8	0,0	0,0	0,0	0,0	0,0	0,0	0,3	0,7	1,2	0,7	2,2	2,6	0,9	0,0
CCT2	28827	0,3	0,0	0,0	0,0	1,1	1,0	0,0	0,0	0,0	1,1	0,6	0,6	1,2	1,1	0,0	0,0	0,4	0,0	0,5	0,0	0,0	0,0	1,7	0,0	0,0	0,0	0,0	0,6	0,0	0,0	1,2	0,7	0,0	0,0	1,0	0,9
FLNA	17752	0,3	0,0	0,7	2,8	1,0	1,5	0,0	1,8	0,0	0,0	1,0	1,8	24,7	5,9	1,2	4,4	3,2	2,2	21,2	20,9	0,8	0,0	21,0	24,9	12,2	13,0	0,0	0,0	1,7	1,7	0,0	0,0	0,0	0,4	29,9	26,6
KRT77	63546	0,3	1,0	0,0	0,0	0,0	0,0	0,0	0,0	0,0	0,0	0,6	0,3	0,0	0,0	1,2	1,5	0,4	0,4	1,1	1,1	0,0	0,0	1,7	2,1	0,0	0,0	0,0	0,0	0,7	0,7	0,6	0,0	0,0	0,0	0,0	0,9
MYL12B	15015	0,3	0,0	0,0	1,4	0,5	0,5	0,0	1,3	0,0	0,0	0,3	0,0	1,3	4,9	1,9	0,7	0,4	0,0	3,5	7,5	0,0	0,0	10,9	12,4	1,9	0,6	0,6	0,0	0,7	0,3	1,8	1,5	0,0	0,0	5,7	8,1
RPL23A	17683	0,3	0,0	0,7	0,7	0,5	0,0	0,0	0,0	0,0	0,0	0,0	0,0	0,0	0,0	0,6	0,0	0,0	0,0	0,0	0,0	0,0	0,0	1,7	2,1	1,3	1,3	0,0	0,0	0,0	0,0	0,0	0,0	0,0	0,0	0,5	0,4
UBE2N	17436	0,3	0,3	1,4	2,1	2,1	2,6	1,2	0,0	2,1	2,2	0,3	0,3	6,2	1,6	1,2	1,5	1,2	0,7	0,5	1,1	0,0	0,0	3,4	1,0	0,0	0,0	1,1	1,3	1,0	0,7	1,2	1,5	0,0	0,8	0,0	1,3
HNRNPA1	34197	0,3	0,0	0,0	0,0	0,0	0,0	0,0	0,0	0,0	0,6	0,0	0,0	1,2	1,1	0,0	0,0	0,0	0,0	1,0	3,1	0,0	0,0	0,0	2,1	0,0	0,0	1,1	0,0	0,7	1,0	0,0	0,0	0,0	0,0	6,3	4,6
IDH1	40535	0,3	0,3	0,0	0,0	0,0	0,0	0,0	0,0	0,0	1,7	0,3	0,6	0,0	0,0	0,0	1,5	1,6	2,2	2,9	2,1	0,8	0,0	0,0	0,0	0,0	0,0	0,0	0,0	1,6	1,6	0,0	2,8	0,0	0,0	2,9	3,7
MSN	67661	0,3	0,0	0,7	0,0	1,1	0,0	0,0	0,0	2,7	0,0	1,9	0,3	8,8	8,1	3,8	4,4	2,0	1,4	2,5	5,2	0,4	1,0	4,2	10,3	1,1	5,1	4,6	1,3	3,9	4,0	7,4	9,1	0,7	0,0	5,4	6,5
GYS1	11264	0,3	0,0	0,7	0,7	0,0	0,5	1,9	0,0	1,1	0,0	0,3	0,0	0,0	0,0	0,7	0,0	0,8	0,0	0,0	0,0	0,4	1,5	0,0	0,0	0,0	0,0	0,0	0,0	0,0	0,7	0,0	0,0	0,0	0,0	0,0	0,0
ATP4A	114287	0,0	0,3	0,0	0,0	1,6	0,0	0,0	0,0	0,5	0,0	0,0	0,9	0,0	0,0	0,0	0,0	0,4	0,7	0,5	0,0	0,8	0,0	0,0	0,0	0,0	0,0	0,0	0,0	0,7	0,7	0,0	0,0	0,4	0,8	0,9	0,9
BGN	15338	0,0	0,0	0,0	0,0	0,0	0,0	0,0	0,0	0,0	0,0	0,0	0,0	12,5	3,2	0,0	0,0	0,0	0,0	10,6	11,7	0,0	0,0	5,9	5,2	1,2	1,7	0,0	0,0	0,0	0,0	1,9	0,7	0,0	0,0	14,9	11,3
FN1	27860	0,0	0,0	0,0	0,0	0,0	0,5	0,0	1,2	0,0	0,0	0,0	0,6	11,4	8,7	1,3	2,2	0,0	0,0	17,6	15,5	0,0	0,3	5,0	3,1	7,7	6,6	0,6	1,3	1,3	0,7	3,6	2,9	0,0	0,0	10,9	14,3
ILF2	26238	0,0	0,3	0,0	0,7	0,0	0,0	0,0	0,0	0,0	0,0	0,0	0,0	0,0	2,7	0,0	0,0	0,0	0,0	1,1	0,0	0,0	0,0	0,0	0,0	0,0	0,0	0,0	0,0	0,3	0,0	0,0	0,0	0,0	0,0	1,4	0,0
LCP1	20911	0,0	0,0	0,0	0,0	0,0	0,0	0,0	0,0	0,0	0,0	0,0	0,0	4,9	2,7	0,0	0,0	0,0	0,0	1,5	2,2	0,0	0,0	3,4	3,1	1,3	1,9	0,0	0,0	0,7	0,3	4,7	3,6	0,0	0,0	10,4	9,2
NPEPPS	33972	0,0	0,3	0,0	0,0	0,0	0,0	0,6	0,0	0,0	0,0	0,0	0,0	0,0	0,0	0,0	0,0	0,8	0,0	0,0	1,6	0,0	0,0	0,0	0,0	0,0	0,0	0,0	0,0	0,7	0,7	0,0	0,0	0,0	0,0	0,5	1,8
PPIB	22951	0,0	0,3	0,0	0,0	0,0	0,0	0,0	0,0	0,0	0,0	0,0	0,0	5,1	1,6	1,3	1,5	0,4	0,0	1,5	2,1	0,0	0,0	3,3	6,2	1,7	1,2	0,0	0,0	1,3	0,7	0,0	0,0	0,0	0,0	5,3	0,9
PSME1	28618	0,0	0,0	0,0	0,0	0,0	0,0	0,0	0,0	0,0	0,0	0,0	0,0	2,5	2,1	0,0	3,0	0,0	0,0	1,0	3,1	0,0	0,0	1,7	2,1	0,0	0,0	1,1	1,3	1,0	0,0	1,2	1,5	0,0	0,0	1,9	3,7
RPL27	15799	0,0	0,0	0,0	0,0	0,0	0,0	0,0	0,0	0,0	0,0	0,0	0,0	1,2	1,1	0,0	0,0	0,0	0,0	0,0	0,0	0,0	0,0	3,3	2,1	0,0	0,0	2,3	1,3	1,3	0,7	2,5	0,7	0,0	0,0	0,0	1,8
RPS15A	14822	0,0	0,0	0,0	0,0	0,0	0,0	1,3	0,0	0,0	0,0	0,0	0,0	0,0	0,0	0,0	0,0	0,0	0,0	2,0	2,1	0,0	0,0	1,7	2,1	1,1	2,3	2,3	2,7	1,3	0,0	2,5	1,5	0,0	0,0	1,9	1,8
TAGLN	10107	0,0	0,0	0,7	0,7	1,0	2,0	0,0	0,0	0,0	0,0	0,3	0,0	7,4	9,8	5,0	4,4	0,8	1,8	7,3	2,7	0,0	0,0	6,7	4,1	5,0	4,8	0,6	0,0	1,0	1,4	0,0	0,0	0,0	0,0	13,8	9,4
TMSB4X	5054	0,0	0,0	0,0	0,0	0,0	0,0	0,0	0,0	0,0	0,0	0,0	0,6	0,0	0,0	0,0	0,0	0,0	0,7	2,0	0,0	0,0	0,0	0,0	0,0	1,2	0,0	0,0	0,0	0,0	0,0	2,5	0,0	0,7	0,0	0,0	0,0
UBE2L3	17862	0,0	1,3	0,0	2,8	2,1	0,0	0,0	0,0	1,1	1,1	1,3	2,1	5,0	5,4	0,0	0,0	0,0	2,9	2,0	2,1	0,0	0,0	0,0	2,1	2,3	1,2	1,1	4,0	0,7	0,0	2,5	0,7	0,0	0,0	3,9	1,8
YWHAQ	5179	0,0	0,3	2,9	0,0	0,0	0,0	0,0	0,0	0,0	0,0	0,0	0,3	7,5	5,4	2,6	0,0	0,8	0,7	4,0	1,0	0,4	0,0	6,7	4,1	0,6	0,6	1,7	0,0	0,7	0,7	1,2	0,0	0,0	0,0	6,3	3,6
ACTR2	44761	0,0	0,0	1,4	0,0	0,0	0,0	0,0	0,0	0,0	0,0	0,0	0,0	0,0	0,0	1,3	1,5	0,0	0,0	1,9	1,0	0,0	0,0	0,0	4,1	2,3	2,8	0,0	0,0	0,0	0,0	0,0	0,0	0,0	0,0	1,5	4,2
AEBP1	106547	0,0	0,0	0,0	0,0	0,0	0,0	0,0	0,0	0,0	0,0	0,0	0,0	0,0	1,1	0,0	0,0	0,0	0,0	4,1	2,4	0,0	0,0	0,0	1,0	0,0	0,0	0,0	0,0	0,3	0,0	0,0	0,0	0,0	0,0	3,0	2,9
ARPC3	20548	0,0	0,0	0,0	0,0	0,0	0,0	0,0	0,0	0,0	0,0	0,0	0,0	1,2	1,1	0,0	0,0	0,0	0,0	0,0	0,0	0,0	0,0	2,5	4,1	0,0	2,3	0,0	0,0	0,0	0,0	1,2	0,0	0,0	0,0	1,9	3,3
C4A	192391	0,0	0,0	0,0	0,0	0,0	0,0	0,0	0,0	0,0	0,0	1,0	0,6	10,1	8,5	4,0	3,0	0,0	0,0	6,9	14,3	0,0	0,0	0,0	0,0	0,5	1,1	1,2	0,7	2,5	2,2	0,0	2,1	0,0	0,0	5,5	7,4
CA1	28976	0,0	0,0	2,9	1,4	2,1	2,6	2,5	1,3	0,0	2,3	0,0	0,9	6,3	12,9	1,3	3,0	0,8	0,7	9,4	7,4	5,2	5,6	4,2	7,2	2,3	2,3	1,1	3,4	6,0	5,5	2,5	1,5	0,0	0,0	2,0	4,8
CAPZA1	33018	0,0	0,0	0,0	0,0	0,0	0,0	0,0	0,0	0,0	0,0	0,3	0,3	2,6	1,1	0,0	0,0	0,8	0,4	1,4	2,5	0,0	0,0	0,0	0,0	0,0	0,0	0,0	0,0	0,6	0,3	1,2	0,0	0,0	0,0	2,0	2,9
CAT	57314	0,0	0,0	0,0	3,5	1,6	0,0	2,5	1,3	0,0	0,0	0,0	0,6	2,5	2,7	1,3	0,0	0,8	1,1	2,9	1,5	1,2	0,0	0,0	2,1	0,0	0,0	0,0	0,0	2,9	1,6	0,0	0,0	0,0	0,0	1,9	2,3
CDC37	44491	0,0	0,7	0,0	0,7	0,0	0,0	0,0	0,6	0,5	0,0	0,0	0,3	0,0	0,0	0,0	2,2	1,6	0,0	0,0	1,0	0,0	0,0	0,8	0,0	0,0	0,0	0,0	0,0	0,0	0,6	0,0	0,0	0,0	0,0	0,0	2,3
CDC42	21327	0,0	0,0	0,0	0,0	0,0	0,0	0,0	0,0	0,0	0,0	0,0	0,0	2,6	1,1	0,0	0,0	0,0	0,0	0,0	2,5	0,0	0,0	1,7	3,1	0,0	0,0	0,0	0,0	0,0	0,3	1,9	1,5	1,5	0,4	5,9	4,2
CILP	67433	0,0	0,0	0,0	0,0	0,0	0,0	0,0	0,0	0,0	0,0	0,0	0,0	1,3	0,0	0,0	0,0	0,0	0,0	2,7	1,9	0,0	0,0	0,0	0,0	2,2	2,2	0,0	0,0	0,0	0,0	0,7	0,0	0,0	0,0	2,0	3,8
CNN1	33227	0,0	0,0	0,0	0,0	0,0	0,0	0,0	0,0	0,0	0,0	0,0	0,0	1,2	1,1	0,0	3,0	0,0	0,4	1,8	1,9	0,0	0,0	1,7	2,0	1,1	0,0	0,0	0,0	0,0	0,0	0,0	0,0	0,0	0,0	3,0	1,5
COL12A1	339358	0,0	0,0	0,0	0,0	0,0	0,5	0,0	0,0	0,0	0,0	0,0	0,0	6,2	12,8	0,0	0,0	0,0	0,0	42,8	50,1	0,0	0,0	37,6	34,9	5,1	4,4	0,0	0,0	0,0	0,0	5,0	2,8	0,0	0,0	36,9	30,4
COL14A1	182784	0,0	0,3	0,0	1,4	1,6	2,7	0,0	0,0	0,0	0,0	0,3	0,6	22,9	22,0	0,7	3,7	0,0	0,0	25,4	29,7	0,0	0,0	23,4	14,3	0,0	0,0	3,5	2,8	2,2	0,6	3,9	0,0	0,0	0,0	29,4	23,5
COL5A1	183905	0,0	0,0	0,0	0,0	1,1	0,0	0,0	0,0	0,0	0,0	0,0	0,3	0,0	2,1	2,6	0,0	0,0	0,0	4,8	4,1	0,0	0,0	0,0	2,1	1,2	3,5	0,0	0,0	0,0	0,0	0,0	0,0	0,0	0,0	1,9	2,3
COPA	138441	0,0	0,0	0,0	0,0	0,0	0,0	0,0	0,0	0,0	0,0	0,0	0,0	0,0	0,0	0,0	1,5	0,0	0,0	1,0	1,0	0,0	0,0	0,0	0,0	0,0	0,0	0,0	0,0	0,0	0,3	0,0	0,0	0,0	0,0	1,9	5,6
CTSD	44227	0,0	0,0	1,5	2,8	2,1	0,0	3,8	3,2	1,6	0,6	0,3	0,6	1,3	5,3	1,3	0,7	1,2	1,8	3,3	4,8	0,0	0,0	3,3	2,0	0,0	0,0	0,0	0,0	2,2	2,6	0,7	2,1	0,0	0,0	4,0	3,8
DDX39B	48992	0,0	0,0	0,8	0,0	0,0	0,0	0,0	0,0	0,0	0,0	0,0	0,0	1,2	1,1	0,0	0,0	0,0	0,0	0,0	1,5	0,0	0,0	0,0	2,1	0,5	0,0	0,0	0,0	0,0	0,0	0,0	0,0	0,0	0,0	4,4	1,8
DNAJA4	44839	0,0	1,3	0,0	0,0	0,0	0,0	0,0	0,0	0,0	2,3	2,6	0,0	0,0	0,0	0,0	0,0	0,8	1,1	0,0	0,0	1,6	0,7	0,0	0,0	0,0	0,0	0,0	0,0	0,7	1,3	2,5	0,7	0,0	0,4	0,0	0,0
EIF2S1	36109	0,0	1,3	0,0	0,0	0,0	0,0	0,0	0,0	0,0	0,0	0,0	1,2	0,0	0,0	0,0	0,0	0,0	0,0	0,0	0,0	1,6	0,0	0,0	0,0	0,0	0,0	0,0	0,0	0,0	2,0	0,0	0,0	0,0	0,0	0,0	1,8
EIF4A1	46155	0,0	0,7	1,4	0,0	0,0	0,0	0,0	0,0	0,0	0,0	0,0	0,0	7,4	6,4	1,3	3,0	0,0	0,0	0,0	0,0	0,8	0,7	5,0	4,1	2,3	1,7	1,1	0,0	1,3	0,0	3,7	0,0	0,7	0,0	4,9	4,6
ERP29	29231	0,0	0,0	0,8	0,7	0,0	0,0	0,0	0,0	0,0	0,0	0,0	0,0	1,3	0,0	0,0	3,0	0,0	0,0	0,0	1,0	0,0	0,0	0,0	1,0	0,0	0,0	0,0	0,0	0,0	0,3	0,0	0,0	0,0	0,0	0,0	0,5
FBN1	312700	0,0	0,7	0,0	0,0	0,0	0,0	0,0	0,6	0,0	0,0	0,0	0,0	1,3	0,0	0,0	0,7	1,2	0,4	0,0	1,4	0,0	0,0	0,0	0,0	1,1	0,5	0,0	0,0	0,0	0,0	0,0	0,0	0,0	0,4	1,0	1,0
FGG	10476	0,0	0,0	1,4	1,4	2,7	2,7	0,6	1,8	0,0	0,0	0,6	0,9	7,6	14,5	6,5	5,2	1,2	0,0	5,2	5,6	2,0	2,9	5,9	6,2	2,3	2,4	0,0	0,6	1,0	1,3	1,2	1,5	0,0	0,4	3,5	2,9
FKBP1A	11897	0,0	1,3	1,5	4,3	3,2	2,7	1,3	1,3	3,2	1,2	0,6	1,2	2,6	0,0	2,6	4,4	1,6	0,7	2,9	3,5	0,0	0,0	2,5	2,0	0,0	0,5	0,0	0,7	0,9	2,3	2,5	2,8	0,0	0,7	1,9	2,8
FTL	18274	0,0	0,0	0,0	0,0	0,0	0,0	0,0	0,0	0,0	0,0	0,0	0,0	1,3	1,1	0,0	0,0	0,0	0,0	1,8	1,0	0,0	0,0	0,0	0,0	0,0	1,2	0,0	0,0	0,0	0,0	0,0	0,0	0,0	0,0	7,0	3,8
GANAB	106662	0,0	0,0	0,0	0,0	0,0	0,0	0,0	0,0	0,0	0,0	0,0	0,0	1,3	0,0	0,0	0,0	0,0	0,4	1,4	3,0	0,0	0,0	0,8	0,0	0,0	0,0	0,0	0,0	0,7	1,3	0,0	0,0	0,0	0,0	3,5	1,5
GNAI2	40517	0,0	0,0	0,0	0,0	0,0	0,0	0,0	0,0	0,0	0,0	0,0	0,0	2,5	2,7	0,0	0,7	0,0	0,0	4,9	6,2	0,0	0,0	6,7	6,2	1,2	0,0	0,0	0,0	0,0	0,0	0,0	0,0	0,0	0,0	6,3	5,5
GNB2L1	35078	0,0	1,3	0,8	0,0	0,0	0,0	3,8	0,0	0,0	0,0	1,0	0,6	2,5	1,1	1,3	3,7	1,6	1,1	2,4	4,6	0,0	0,0	0,0	2,1	1,7	1,1	0,0	0,0	1,3	2,0	2,5	0,7	0,0	0,0	2,9	7,4
H3F3A	15329	0,0	0,0	0,0	0,0	1,1	0,0	0,7	1,3	0,5	0,6	0,6	0,9	0,0	0,0	0,0	0,7	0,0	0,0	0,5	0,5	0,4	0,0	0,0	0,0	0,0	0,5	0,0	0,0	0,0	0,3	0,0	0,0	0,0	0,0	0,5	0,5
HNRNPH3	35239	0,0	0,0	0,0	0,0	0,0	0,0	0,0	0,0	0,0	0,0	0,0	0,3	1,3	1,6	0,0	0,0	0,0	1,4	1,0	2,1	0,0	0,0	0,0	0,0	0,0	0,0	0,0	0,0	1,3	1,3	0,0	0,0	0,0	0,0	1,9	2,8
IGKV1-5	13574	0,0	0,0	0,0	0,0	0,0	0,5	0,0	0,0	0,0	0,0	0,0	0,0	0,0	1,1	0,0	0,0	0,0	0,0	0,9	1,0	0,0	0,0	0,0	0,0	0,0	0,0	0,0	0,0	0,0	0,3	0,0	0,0	0,0	0,0	1,0	1,0
IGKV2-28	11971	0,0	0,0	1,4	2,8	1,1	0,0	0,0	0,0	0,5	2,3	0,0	0,0	8,9	6,5	3,8	2,2	0,0	0,0	3,7	7,3	0,0	2,1	5,0	6,2	5,6	4,5	1,7	0,0	0,9	1,6	0,0	0,0	0,0	0,0	6,9	2,8
ITGB1	88267	0,0	0,0	0,0	0,0	1,1	1,0	0,0	0,0	0,5	0,0	0,6	0,6	0,0	0,0	0,0	0,0	0,8	0,0	0,5	0,5	0,0	0,0	0,0	2,1	0,0	0,5	0,0	0,0	0,0	0,0	0,0	0,0	0,0	0,0	0,5	0,0
ITIH4	102146	0,0	0,0	5,3	10,7	5,4	5,4	11,1	11,0	0,0	0,0	5,8	8,3	27,0	27,7	11,9	8,2	0,8	2,2	5,9	7,7	3,9	2,0	15,0	14,3	18,5	20,6	1,2	1,4	19,4	19,6	6,5	10,4	0,4	0,4	10,6	7,9
KCTD12	32022	0,0	0,0	0,0	0,0	0,0	0,0	0,0	0,0	0,0	0,0	0,0	0,0	1,2	0,0	0,0	0,0	0,0	0,0	0,9	1,5	0,0	0,0	0,0	1,0	0,0	0,0	0,0	0,0	0,6	0,3	0,0	0,0	0,0	0,0	4,0	2,4
LTA4H	67777	0,0	0,0	3,6	0,0	0,0	0,5	0,0	0,0	1,1	1,2	0,0	0,3	0,0	0,0	1,3	1,5	0,0	0,7	0,5	1,0	0,4	0,3	4,2	2,1	0,0	0,0	0,0	0,0	1,3	1,0	0,0	0,0	0,0	0,0	1,5	1,8
NCEH1	42723	0,0	0,3	0,0	0,7	1,1	1,1	0,7	1,3	1,1	0,6	0,6	1,5	0,0	0,0	1,9	0,0	0,4	0,7	0,0	0,0	0,4	0,3	0,0	0,0	0,0	0,0	0,6	1,4	0,0	0,6	0,0	0,0	0,7	0,0	0,0	0,0
PGD	27708	0,0	0,0	0,0	0,7	0,0	0,0	0,0	0,6	0,5	0,0	0,0	0,0	3,7	2,7	0,0	0,7	0,0	0,0	2,4	3,5	0,0	0,0	3,4	5,2	1,1	0,5	0,6	1,4	0,9	0,6	1,3	0,0	0,0	0,0	1,9	2,8
PLG	90616	0,0	0,0	0,0	2,8	0,0	0,5	0,0	0,0	0,0	0,0	0,0	0,3	3,9	5,9	2,6	3,0	0,0	0,0	2,3	1,4	0,0	0,0	5,8	4,1	0,5	0,5	0,0	0,0	1,3	1,0	1,2	0,0	0,0	0,0	3,0	3,4
POSTN	93179	0,0	0,0	0,0	0,0	0,0	0,0	0,0	0,0	0,0	0,0	0,0	0,0	7,4	8,0	0,0	0,0	0,0	0,0	27,0	30,1	0,0	0,0	30,9	28,8	8,5	12,9	0,0	0,0	1,3	1,3	14,3	7,1	0,0	0,0	34,2	21,1
PPP2CA	35595	0,0	0,0	0,0	0,0	0,0	0,0	1,3	0,0	0,0	0,0	0,0	0,0	0,0	0,0	0,0	2,2	0,0	0,0	1,0	0,0	0,8	0,3	1,7	6,2	1,2	0,0	2,3	0,0	1,3	2,0	3,7	0,7	0,0	0,0	1,0	0,9
PTBP1	59856	0,0	0,0	0,0	0,0	0,0	0,0	0,0	0,0	0,0	0,0	0,0	0,0	3,7	3,2	0,0	0,0	0,0	0,0	2,0	2,1	0,0	0,0	1,7	0,0	0,0	0,0	0,0	0,0	0,0	0,7	0,0	0,0	0,0	0,0	4,9	5,1
PYGL	97505	0,0	0,0	0,0	0,0	0,0	0,0	0,0	0,0	0,0	0,0	1,0	0,3	0,0	0,0	0,0	0,0	0,0	0,0	1,0	1,0	0,0	0,0	0,0	0,0	0,0	0,0	0,0	0,0	0,3	1,3	1,2	0,0	0,0	0,0	0,5	0,0
QDPR	25758	0,0	0,7	0,0	0,0	1,1	0,0	0,0	0,0	2,2	1,7	0,6	0,6	0,0	0,0	0,0	0,0	0,8	1,4	0,0	0,0	0,0	0,0	1,7	0,0	1,2	0,0	0,0	0,0	0,7	0,7	0,0	2,8	0,0	0,0	1,9	0,9
RAB2A	31678	0,0	0,0	0,0	0,0	0,0	0,0	0,0	0,0	0,0	0,0	0,0	0,6	0,0	0,0	0,0	0,0	0,0	0,7	0,0	1,0	0,0	0,0	0,0	0,0	0,0	0,0	0,0	0,0	0,3	0,0	0,0	2,8	0,0	0,0	0,0	0,5
RPL10A	19805	0,0	0,0	0,0	0,0	0,0	0,0	0,0	0,0	0,0	0,0	0,0	0,6	0,0	0,0	0,0	0,0	0,0	0,0	0,0	0,0	0,0	0,0	0,8	0,0	0,5	0,0	0,0	0,0	0,0	0,0	0,0	0,0	0,7	0,0	0,0	1,4
RPL8	28025	0,0	1,0	0,0	0,0	0,0	0,0	0,0	0,0	0,0	0,0	0,6	0,0	1,3	0,0	0,0	0,0	1,6	1,1	1,0	0,0	0,8	0,3	0,0	0,0	0,5	1,2	0,0	0,0	0,7	0,0	0,0	0,0	0,0	0,4	0,0	1,4
RPN2	69275	0,0	0,0	0,0	0,0	0,0	0,0	0,0	0,0	0,0	0,0	0,0	0,0	5,0	5,3	0,0	0,0	0,0	0,0	4,2	4,5	0,0	0,0	7,5	9,2	0,5	1,7	0,0	0,0	0,0	0,0	0,0	0,0	0,0	0,0	3,5	3,3
RPS20	13334	0,0	0,7	0,0	2,8	1,1	0,0	0,0	0,0	1,1	0,0	0,0	0,6	1,3	1,6	0,0	0,0	1,2	0,0	0,0	0,0	1,6	0,0	0,0	0,0	2,3	1,7	0,0	1,3	1,3	1,3	0,0	0,0	0,7	0,0	2,9	1,8
RTN4	22426	0,0	0,0	1,4	0,0	0,0	0,0	1,3	0,0	0,0	0,0	1,0	0,6	0,0	0,0	0,0	0,0	1,6	0,7	2,0	1,0	0,4	1,4	3,3	0,0	2,3	2,3	1,7	2,0	0,6	0,0	0,7	0,7	0,0	0,0	0,5	1,8
SERPINC1	52387	0,0	0,0	0,8	0,0	1,1	0,5	0,0	0,0	1,1	0,6	0,0	0,0	7,7	8,6	2,0	0,7	0,0	0,0	7,1	4,9	0,0	0,3	11,7	7,2	1,1	0,0	1,2	1,4	2,2	3,3	0,0	0,0	0,0	0,0	5,0	7,1
TKT	67838	0,0	0,0	0,0	0,0	0,0	0,0	0,0	0,0	0,0	0,0	0,0	0,0	3,9	8,5	0,0	1,5	0,0	0,0	2,3	2,9	0,0	0,0	8,3	6,2	0,5	0,0	0,6	0,0	0,6	1,0	2,0	0,0	0,0	0,0	2,5	6,8
TXNDC5	27451	0,0	0,0	0,0	0,0	0,0	0,0	0,0	0,0	0,0	0,0	0,0	0,0	0,0	1,1	1,3	0,0	0,0	0,0	0,9	3,0	0,0	0,0	0,8	1,0	0,0	0,0	0,6	0,0	0,0	0,0	0,0	0,0	0,0	0,0	0,5	0,9
XIRP1	198803	0,0	2,0	0,0	0,0	0,0	0,0	1,3	3,8	0,0	0,0	0,6	1,2	0,0	0,0	0,0	2,2	0,4	1,8	0,0	0,0	1,2	0,0	0,0	0,0	2,3	1,7	0,0	0,0	0,9	0,0	0,0	2,1	0,7	1,9	0,0	0,0
ABI3BP	95957	0,0	0,0	0,0	0,0	0,0	0,0	0,0	0,0	0,0	0,0	0,0	0,0	2,6	4,3	0,0	0,0	0,0	0,0	0,9	1,0	0,0	0,0	0,0	0,0	1,1	0,0	0,0	0,0	0,6	0,0	0,0	0,0	0,0	0,0	1,0	1,0
ACTA2	38540	0,0	0,0	0,0	0,0	0,0	0,0	0,0	0,0	0,0	0,0	0,0	0,0	0,0	0,0	0,0	0,0	1,6	1,5	4,5	2,9	0,0	0,0	0,0	0,0	8,4	5,3	0,0	0,0	1,3	1,3	0,0	0,0	0,0	0,0	9,1	2,9
AHSA1	38331	0,0	0,0	0,0	0,0	0,0	0,0	2,6	0,0	0,0	0,0	0,0	0,0	2,6	0,0	0,0	0,0	0,0	0,0	0,9	0,0	0,0	0,0	1,7	0,0	0,0	0,0	1,2	0,0	1,3	0,0	0,0	0,0	0,0	0,0	0,0	1,0
AHSG	38426	0,0	0,7	7,5	4,3	3,2	4,3	1,3	6,5	5,4	2,4	0,0	0,0	12,8	17,1	2,7	3,0	1,6	3,6	71,7	64,1	7,0	2,6	18,3	8,2	5,3	3,2	5,8	4,2	5,6	6,4	2,6	0,0	3,7	4,4	41,3	33,4
APOA2	11114	0,0	0,0	0,0	0,0	0,0	1,1	0,0	0,0	0,0	0,0	0,0	0,0	0,0	4,3	0,0	0,0	0,0	0,0	5,4	6,7	0,0	0,0	3,3	6,1	0,0	0,0	0,0	1,4	1,9	1,9	0,0	0,0	0,0	0,0	0,0	2,0
APOC3	10705	0,0	0,0	0,0	0,0	0,0	2,1	0,0	0,0	1,1	0,0	0,0	0,0	5,1	10,7	0,0	0,0	0,0	0,0	0,9	1,0	0,0	0,0	6,7	8,2	0,0	0,0	3,5	2,8	0,0	0,0	2,6	0,0	0,0	0,0	1,0	0,0
APOOL	29394	0,0	2,7	1,5	2,9	0,0	2,1	3,9	2,6	1,1	0,0	0,0	1,8	0,0	0,0	1,3	3,0	1,6	1,5	0,0	0,0	0,0	1,3	0,0	0,0	0,0	0,0	1,2	1,4	0,0	1,3	0,0	0,0	0,7	2,2	0,0	0,0
ARHGDIB	22890	0,0	0,0	0,0	0,0	0,0	0,0	0,0	0,0	0,0	0,0	0,0	0,0	10,3	8,5	0,0	0,0	0,0	0,0	0,0	1,0	0,0	0,0	3,3	4,1	1,1	1,1	0,0	0,0	0,0	0,0	0,0	0,0	0,0	0,0	5,0	5,9
ATPIF1	12185	0,0	2,0	0,0	0,0	1,1	1,1	0,0	0,0	1,1	1,2	0,0	1,2	0,0	0,0	0,0	0,0	0,0	0,7	0,0	0,0	3,1	1,3	0,0	0,0	0,0	0,0	1,2	0,0	1,9	0,6	0,0	0,0	1,5	3,0	0,0	0,0
B2M	13363	0,0	0,0	0,0	1,4	0,0	0,0	0,0	1,3	0,0	0,0	0,0	0,0	2,6	4,3	0,0	0,0	0,0	0,0	0,0	0,0	0,0	0,0	1,7	4,1	1,1	1,1	2,3	0,0	0,0	0,0	1,3	0,0	0,0	0,0	2,0	2,9
CA2	29259	0,0	0,0	0,0	1,4	0,0	2,1	0,0	0,0	0,0	0,0	0,0	0,0	2,6	4,3	0,0	0,0	0,0	0,0	0,9	4,8	0,0	0,0	0,0	0,0	0,0	0,0	0,0	0,0	1,3	1,9	0,0	0,0	0,0	0,0	0,0	2,0
CAMP	18648	0,0	0,0	0,0	2,9	0,0	2,1	0,0	0,0	2,2	0,0	0,0	0,0	2,6	2,1	1,3	3,0	0,0	0,7	0,9	1,0	0,0	0,0	0,0	0,0	0,0	0,0	0,0	0,0	0,6	1,9	0,0	0,0	0,0	0,0	0,0	1,0
CAPN1	81739	0,0	0,7	0,0	0,0	0,0	0,0	0,0	0,0	0,0	0,0	0,0	1,2	0,0	0,0	0,0	0,0	0,0	0,0	1,8	0,0	0,0	0,0	0,0	0,0	2,1	2,1	0,0	0,0	0,6	1,3	0,0	0,0	0,0	0,0	2,0	4,9
CD47	33254	0,0	0,0	0,0	0,0	0,0	0,0	0,0	0,0	0,0	0,0	0,0	0,0	2,6	2,1	0,0	0,0	0,0	0,0	2,7	0,0	0,0	0,0	0,0	0,0	1,1	0,0	0,0	0,0	0,6	0,0	0,0	0,0	0,0	0,0	1,0	3,9
CES hBr2	62017	0,0	2,7	0,0	0,0	0,0	0,0	1,3	1,3	0,0	0,0	0,6	0,0	2,6	4,3	1,3	4,5	0,0	0,0	14,5	16,3	0,0	0,0	0,0	2,0	0,0	0,0	0,0	0,0	1,3	1,9	0,0	0,0	0,0	0,0	0,0	1,0
CFH	138631	0,0	0,0	0,0	0,0	0,0	0,0	0,0	0,0	0,0	0,0	0,0	0,0	0,0	4,3	0,0	0,0	0,0	0,0	5,4	3,8	0,0	0,0	3,3	8,2	0,0	0,0	0,0	0,0	0,6	0,6	0,0	0,0	0,0	0,0	1,0	2,9
CLU	51775	0,0	0,0	0,0	0,0	0,0	1,1	0,0	1,3	0,0	0,0	0,0	0,0	5,1	17,1	2,7	1,5	0,0	0,0	7,3	4,8	0,0	0,0	11,7	12,3	0,0	1,1	1,2	0,0	0,6	0,6	1,3	0,0	0,0	0,0	8,1	6,9
CRYZ	35223	0,0	0,0	0,0	0,0	0,0	0,0	0,0	0,0	0,0	0,0	0,0	0,6	0,0	0,0	0,0	0,0	0,0	1,5	0,0	0,0	0,8	0,0	0,0	0,0	0,0	0,0	0,0	0,0	0,6	1,3	0,0	0,0	0,7	0,0	1,0	0,0
DCPS	38581	0,0	0,7	0,0	0,0	0,0	0,0	0,0	0,0	0,0	0,0	0,0	0,0	0,0	0,0	0,0	0,0	0,0	0,0	0,9	0,0	0,0	0,0	0,0	0,0	0,0	0,0	0,0	0,0	0,0	0,6	0,0	0,0	0,0	0,0	2,0	2,9
ENSG00000136167	70205	0,0	0,0	0,0	0,0	0,0	0,0	0,0	0,0	0,0	0,0	0,0	0,0	33,4	17,1	1,3	1,5	0,0	0,0	3,6	6,7	0,0	0,0	10,0	14,3	5,3	4,2	2,3	2,8	1,3	0,6	19,6	20,7	0,0	0,0	33,2	26,5
GPX1	22442	0,0	0,0	0,0	0,0	0,0	0,0	0,0	1,3	0,0	0,0	0,0	0,6	0,0	2,1	0,0	0,0	0,8	1,5	1,8	1,9	0,0	0,0	0,0	0,0	1,1	2,1	0,0	0,0	0,6	1,3	0,0	0,0	0,0	0,0	3,0	2,0
HLA-A	40064	0,0	0,7	0,0	0,0	0,0	0,0	0,0	0,0	0,0	0,0	0,6	1,2	7,7	6,4	1,3	4,5	0,0	1,5	4,5	4,8	0,0	0,0	1,7	2,0	0,0	1,1	0,0	0,0	0,6	3,2	10,4	4,1	0,0	0,0	5,0	8,8
HLA-DRB1	26967	0,0	0,0	0,0	0,0	0,0	0,0	0,0	0,0	0,0	0,0	0,6	0,0	0,0	0,0	1,3	0,0	0,0	0,0	0,0	1,0	0,0	0,0	0,0	0,0	1,1	1,1	0,0	0,0	0,0	0,6	2,6	0,0	0,0	0,0	5,0	5,9
IGHD	40424	0,0	0,0	3,0	2,9	2,2	3,2	5,2	1,3	0,0	0,0	0,6	1,2	7,7	12,8	2,7	3,0	2,4	2,2	2,7	3,8	1,6	1,3	8,3	6,1	1,1	1,1	0,0	0,0	2,5	2,6	0,0	0,0	0,0	0,0	2,0	2,0
IGHV3-48	13253	0,0	0,0	0,0	0,0	0,0	0,0	0,0	0,0	0,0	0,0	0,0	0,0	0,0	0,0	1,3	0,0	0,0	0,0	0,0	1,9	0,0	0,0	3,3	0,0	0,0	0,0	1,2	0,0	0,0	0,0	2,6	0,0	0,0	0,0	0,0	0,0
IGLV8-61	16566	0,0	0,0	0,0	0,0	1,1	0,0	0,0	0,0	0,0	0,0	0,0	0,0	0,0	0,0	0,0	0,0	0,0	0,0	0,0	1,0	1,6	0,7	0,0	0,0	1,1	0,0	0,0	0,0	0,0	1,3	0,0	0,0	0,0	0,0	2,0	0,0
LRPAP1	16472	0,0	2,0	0,0	0,0	0,0	1,1	0,0	0,0	0,0	0,0	0,6	3,0	0,0	0,0	0,0	0,0	1,6	5,1	1,8	0,0	1,6	0,0	0,0	0,0	0,0	0,0	1,2	0,0	1,3	1,9	1,3	0,0	0,7	1,5	1,0	2,0
ND5	68651	0,0	0,0	0,0	0,0	3,2	4,3	1,3	0,0	2,2	0,0	0,6	1,8	0,0	0,0	0,0	0,0	1,6	2,2	0,0	0,0	1,6	1,3	0,0	0,0	0,0	0,0	1,2	0,0	1,3	1,3	1,3	0,0	0,7	0,7	0,0	0,0
NES	176283	0,0	0,0	0,0	0,0	0,0	0,0	0,0	0,0	0,0	0,0	0,0	0,0	2,6	0,0	0,0	0,0	0,0	0,7	2,7	1,0	0,0	0,0	0,0	2,0	11,6	10,5	0,0	0,0	1,3	1,9	10,4	12,4	0,7	0,0	0,0	0,0
No blast name	54725	0,0	0,0	0,0	0,0	2,2	1,1	0,0	0,0	0,0	0,0	0,0	0,0	7,7	12,8	0,0	0,0	0,0	0,0	14,5	20,1	0,8	0,0	15,0	8,2	6,3	9,5	0,0	4,2	1,3	0,0	3,9	8,3	0,0	0,0	15,1	24,5
PIGR	83155	0,0	0,0	0,0	1,4	2,2	0,0	0,0	3,9	0,0	2,4	0,6	0,6	0,0	0,0	0,0	0,0	0,0	0,7	0,0	1,0	0,0	0,0	0,0	0,0	0,0	0,0	1,2	0,0	0,6	0,6	1,3	0,0	0,0	0,7	0,0	0,0
Ppp2r2a	51693	0,0	0,0	0,0	0,0	0,0	0,0	0,0	0,0	0,0	0,0	1,3	0,0	0,0	0,0	0,0	0,0	0,0	0,0	1,8	1,9	0,0	0,0	0,0	0,0	0,0	0,0	0,0	0,0	1,3	0,6	0,0	0,0	0,0	0,0	0,0	1,0
Psmc1	49185	0,0	1,3	1,5	2,9	2,2	0,0	1,3	0,0	2,2	1,2	1,3	0,6	0,0	0,0	1,3	3,0	0,0	0,0	0,0	1,0	0,0	0,0	1,7	2,0	0,0	0,0	0,0	0,0	0,0	0,6	1,3	0,0	0,0	0,0	1,0	2,9
Rps18	17720	0,0	0,7	1,5	1,4	0,0	0,0	0,0	0,0	1,1	0,0	0,0	1,2	2,6	0,0	0,0	0,0	1,6	2,2	0,9	0,0	0,0	0,0	0,0	2,0	1,1	1,1	0,0	0,0	0,6	0,0	2,6	0,0	0,0	0,0	1,0	1,0
Rps24	15327	0,0	0,0	3,0	0,0	0,0	0,0	0,0	0,0	0,0	0,0	0,0	0,0	0,0	4,3	1,3	0,0	0,0	0,0	0,0	1,9	0,0	0,0	1,7	4,1	0,0	0,0	0,0	1,4	0,6	0,0	0,0	0,0	0,0	0,0	4,0	2,0
SERPINB1	42572	0,0	0,0	0,0	0,0	0,0	0,0	0,0	0,0	0,0	0,0	0,0	0,0	0,0	4,3	0,0	0,0	0,0	0,0	0,0	0,0	0,0	0,0	1,7	0,0	0,0	0,0	0,0	0,0	0,0	0,6	0,0	8,3	0,0	0,0	5,0	4,9
SERPIND1	55876	0,0	0,0	0,0	0,0	0,0	0,0	0,0	0,0	0,0	0,0	0,0	0,0	0,0	2,1	0,0	0,0	0,0	0,0	0,9	1,9	0,0	0,0	1,7	4,1	0,0	0,0	0,0	0,0	0,6	0,6	0,0	0,0	0,0	0,0	2,0	1,0
SLC16A1	34223	0,0	0,7	0,0	0,0	0,0	0,0	0,0	0,0	0,0	0,0	0,0	2,4	0,0	0,0	0,0	0,0	0,0	3,6	0,9	0,0	0,0	0,0	0,0	0,0	0,0	0,0	0,0	0,0	1,3	0,6	0,0	0,0	1,5	0,7	1,0	0,0
SMTN	35296	0,0	0,7	1,5	0,0	2,2	2,1	0,0	0,0	1,1	2,4	0,0	1,2	0,0	0,0	0,0	0,0	1,6	1,5	0,9	1,0	0,0	0,0	0,0	0,0	0,0	0,0	0,0	0,0	0,0	0,6	0,0	0,0	0,0	0,0	2,0	2,0
Tubb2b	56256	0,0	0,0	0,0	0,0	0,0	0,0	0,0	0,0	0,0	1,2	0,0	0,0	0,0	6,4	0,0	0,0	0,0	0,0	0,0	1,0	0,0	0,0	1,7	2,0	0,0	1,1	0,0	1,4	0,0	0,0	2,6	0,0	0,0	0,0	1,0	1,0
YBX1	35906	0,0	1,3	0,0	2,8	0,0	0,0	0,0	0,0	2,1	0,0	0,0	1,2	0,0	0,0	1,2	0,0	0,8	2,2	1,1	0,0	0,0	0,0	0,0	0,0	0,0	0,0	0,0	0,0	1,4	2,1	0,0	0,0	0,0	0,0	1,9	0,9
TUBB4B	49832	0,0	0,0	1,4	0,0	0,0	1,0	3,6	3,6	0,0	0,0	0,0	0,0	0,0	0,0	1,2	0,0	0,0	0,0	0,0	1,1	0,0	0,0	0,0	0,0	0,0	0,0	0,0	0,0	0,0	1,4	0,0	0,0	0,8	0,0	0,0	0,9
TUBB2A	49908	0,0	0,0	0,0	0,0	0,0	0,0	0,0	0,0	0,0	1,1	0,0	0,6	7,4	0,0	0,0	0,0	0,0	0,0	0,0	0,0	0,0	0,0	1,7	2,1	0,0	1,3	0,0	1,3	0,0	0,0	2,3	1,5	0,0	0,0	0,9	0,9
TUBAL3	49909	0,0	0,0	0,0	0,0	0,0	0,0	0,0	0,0	0,0	0,0	0,0	0,0	0,0	0,0	0,0	0,0	1,6	0,7	2,1	1,1	0,0	0,0	0,0	0,0	2,5	2,5	0,0	0,0	0,0	0,0	0,0	0,0	0,8	0,0	1,9	0,9
TRAP1	75324	0,0	0,0	0,0	0,0	0,0	0,0	1,2	0,0	0,0	1,1	0,0	0,0	0,0	0,0	1,2	1,5	0,0	0,0	1,1	0,0	0,0	0,0	0,0	0,0	0,0	0,0	1,1	0,0	0,7	0,0	1,2	0,0	0,0	0,0	0,0	0,0
SEPT2	46586	0,0	1,3	0,0	0,0	0,0	0,0	0,0	0,0	0,0	0,0	0,6	0,6	2,5	3,3	1,2	0,0	0,0	0,0	3,2	1,1	0,0	0,0	5,0	4,2	1,3	0,0	0,0	0,0	1,4	0,0	0,0	0,0	0,0	0,0	1,9	4,3
SDPR	47174	0,0	1,3	0,0	1,4	0,0	0,0	2,4	2,4	0,0	1,1	1,3	0,6	0,0	0,0	2,5	1,5	0,8	0,7	0,0	0,0	0,0	0,8	1,7	4,2	0,0	0,0	0,0	0,0	1,4	0,0	0,0	2,9	0,0	0,0	0,0	0,0
RSU1	31541	0,0	0,0	0,0	0,0	0,0	1,0	1,2	1,2	0,0	0,0	0,6	0,0	0,0	0,0	0,0	0,0	0,8	0,0	1,1	2,2	0,0	0,0	1,7	2,1	0,0	0,0	0,0	0,0	0,7	2,1	0,0	1,5	0,0	0,0	0,0	1,7
RPS19	16061	0,0	0,0	1,4	0,0	0,0	0,0	0,0	0,0	0,0	0,0	0,0	0,0	4,9	0,0	0,0	0,0	0,8	0,7	1,1	0,0	0,0	0,0	1,7	4,2	1,3	0,0	0,0	0,0	0,0	0,0	1,2	0,0	0,0	0,0	1,9	1,7
RPS13	17223	0,0	0,0	1,4	0,0	0,0	1,0	0,0	0,0	1,1	0,0	0,0	0,0	0,0	0,0	2,5	0,0	0,0	0,0	4,2	2,2	0,0	0,0	3,4	2,1	0,0	0,0	1,1	1,3	0,0	1,4	0,0	0,0	0,0	0,0	1,9	1,7
RPS11	18432	0,0	0,0	0,0	0,0	0,0	0,0	0,0	0,0	0,0	0,0	0,0	0,0	0,0	0,0	0,0	0,0	0,8	1,4	1,1	0,0	0,0	0,0	0,0	0,0	0,0	0,0	0,0	0,0	0,7	0,0	0,0	0,0	0,0	0,0	0,9	0,0
RAB10	22470	0,0	0,0	0,0	0,0	0,0	0,0	0,0	0,0	0,0	0,0	0,0	0,0	0,0	0,0	0,0	0,0	1,6	0,7	0,0	0,0	0,0	0,0	1,7	2,1	0,0	1,3	0,0	0,0	1,4	0,0	0,0	0,0	0,0	0,0	0,9	0,0
PSMC1	49166	0,0	1,3	1,4	2,8	2,1	0,0	1,2	0,0	2,1	1,1	1,3	0,6	0,0	0,0	1,2	2,9	0,0	0,0	0,0	1,1	0,0	0,0	1,7	2,1	0,0	0,0	0,0	0,0	0,0	0,7	1,2	0,0	0,0	0,0	0,9	1,7
PSMB1	26490	0,0	0,0	0,0	0,0	0,0	0,0	0,0	0,0	0,0	0,0	0,6	0,6	0,0	0,0	0,0	0,0	0,0	0,7	2,1	1,1	0,0	0,0	0,0	0,0	0,0	0,0	0,0	0,0	3,4	2,1	1,2	0,0	0,0	0,0	0,0	0,9
PSMA7	27888	0,0	0,0	0,0	0,0	0,0	0,0	0,0	0,0	0,0	0,0	0,0	0,0	2,5	0,0	0,0	0,0	0,0	0,0	0,0	1,1	0,0	0,0	0,0	0,0	0,0	0,0	0,0	0,0	0,7	0,7	0,0	0,0	0,0	0,0	2,8	1,7
PSMA1	29556	0,0	0,0	0,0	0,0	0,0	0,0	0,0	0,0	0,0	1,1	0,6	0,6	0,0	0,0	0,0	0,0	0,0	0,0	0,0	0,0	0,0	0,8	0,0	2,1	1,3	1,3	0,0	0,0	2,0	1,4	0,0	0,0	0,0	0,0	1,9	0,9
PRELP	43792	0,0	0,0	0,0	0,0	0,0	0,0	0,0	0,0	0,0	0,0	0,0	0,0	12,3	23,1	0,0	0,0	0,0	0,0	5,3	8,9	0,0	0,0	6,7	4,2	5,1	7,5	0,0	0,0	0,0	1,4	0,0	0,0	0,0	0,0	9,4	13,0
PPP2R2B	51998	0,0	0,0	0,0	0,0	0,0	0,0	0,0	0,0	0,0	0,0	1,3	0,0	0,0	0,0	0,0	0,0	0,0	0,0	2,1	2,2	0,0	0,0	0,0	0,0	0,0	0,0	0,0	0,0	1,4	0,0	0,0	0,0	0,0	0,0	0,0	0,9
PKLR	61812	0,0	0,0	1,4	0,0	0,0	0,0	0,0	2,4	0,0	1,1	0,0	0,0	4,9	0,0	0,0	1,5	0,0	0,0	0,0	1,1	0,0	0,0	1,7	0,0	0,0	0,0	0,0	0,0	0,7	0,7	2,3	1,5	0,0	0,0	0,0	1,7
PGAM4	28778	0,0	0,0	0,0	0,0	1,0	2,0	2,4	4,8	1,1	1,1	0,0	1,2	0,0	0,0	2,5	4,4	1,6	2,2	0,0	1,1	0,0	0,0	0,0	0,0	0,0	0,0	0,0	0,0	1,4	0,0	1,2	0,0	1,5	0,8	0,9	0,0
PDLIM5	23824	0,0	1,3	1,4	0,0	1,0	0,0	1,2	0,0	0,0	1,1	0,6	1,2	0,0	0,0	0,0	0,0	0,8	0,7	0,0	0,0	0,8	0,8	0,0	0,0	0,0	0,0	0,0	0,0	2,7	2,7	0,0	0,0	0,8	0,0	0,0	0,0
PDIA6	48103	0,0	0,0	0,0	0,0	0,0	0,0	0,0	0,0	0,0	0,0	0,0	0,0	4,9	9,9	0,0	0,0	0,0	0,0	2,1	3,3	0,0	0,0	1,7	0,0	1,3	1,3	0,0	0,0	0,0	0,7	0,0	0,0	0,0	0,0	1,9	2,6
PDIA4	72914	0,0	0,0	0,0	0,0	0,0	0,0	0,0	0,0	0,0	0,0	0,0	0,0	0,0	0,0	0,0	0,0	0,0	0,7	1,1	2,2	0,0	0,0	0,0	0,0	0,0	1,3	0,0	0,0	0,0	1,4	0,0	0,0	0,0	0,0	0,0	2,6
PCMT1	24661	0,0	2,6	2,8	0,0	0,0	4,1	1,2	2,4	1,1	2,2	0,0	1,8	0,0	0,0	0,0	0,0	1,6	2,2	2,1	0,0	1,6	1,5	0,0	0,0	0,0	0,0	1,1	0,0	1,4	2,1	2,3	0,0	0,0	0,0	1,9	0,9
PA2G4	43788	0,0	0,0	0,0	0,0	0,0	0,0	0,0	0,0	0,0	0,0	0,6	0,0	0,0	3,3	1,2	0,0	0,8	0,0	0,0	0,0	0,0	1,5	0,0	0,0	1,3	0,0	0,0	0,0	0,0	0,7	0,0	1,5	0,0	0,0	0,0	0,0
OTUB1	31313	0,0	0,0	0,0	0,0	0,0	0,0	0,0	0,0	0,0	0,0	0,6	1,2	0,0	0,0	0,0	0,0	0,8	2,2	2,1	0,0	0,0	0,0	0,0	0,0	0,0	0,0	0,0	0,0	0,7	0,7	0,0	0,0	0,0	0,0	0,9	5,2
OK/SW-cl.5	10914	0,0	0,0	0,0	0,0	0,0	0,0	0,0	0,0	0,0	0,0	0,0	0,0	4,9	6,6	1,2	1,5	0,0	0,0	1,1	0,0	0,0	0,0	3,4	2,1	1,3	1,3	0,0	1,3	0,7	0,0	0,0	0,0	0,0	0,0	1,9	4,3
OGN	33923	0,0	0,0	1,4	2,8	3,1	2,0	0,0	0,0	4,3	1,1	0,6	1,2	9,9	9,9	1,2	0,0	0,0	0,0	3,2	8,9	0,0	0,0	10,1	10,4	2,5	2,5	5,6	3,8	0,0	0,7	5,9	4,4	0,0	0,0	6,6	5,2
NUTF2	14479	0,0	0,0	0,0	0,0	0,0	0,0	0,0	0,0	0,0	0,0	0,0	0,0	0,0	0,0	0,0	0,0	0,0	0,7	2,1	2,2	0,0	0,0	0,0	0,0	0,0	0,0	0,0	0,0	1,4	1,4	0,0	0,0	0,0	0,0	1,9	0,0
NPM1	75357	0,0	0,0	0,0	0,0	0,0	0,0	0,0	0,0	0,0	0,0	0,0	0,0	4,9	0,0	2,5	0,0	1,6	1,4	2,1	2,2	0,0	0,0	3,4	0,0	2,5	0,0	0,0	0,0	1,4	1,4	1,2	0,0	0,0	0,0	8,4	6,1
NME3	19016	0,0	0,0	2,8	2,8	0,0	0,0	1,2	1,2	0,0	1,1	0,0	0,0	0,0	0,0	2,5	1,5	0,8	0,0	0,0	0,0	0,0	1,5	0,0	0,0	1,3	0,0	0,0	1,3	1,4	0,7	0,0	0,0	0,0	0,0	1,9	0,0
NDUFA5	13441	0,0	0,0	0,0	0,0	0,0	0,0	0,0	0,0	0,0	0,0	0,0	0,0	0,0	0,0	0,0	0,0	0,0	0,7	0,0	0,0	0,8	0,0	0,0	0,0	0,0	0,0	0,0	0,0	0,0	1,4	0,0	0,0	0,8	0,8	0,0	0,0
MYH10	228938	0,0	0,0	0,0	0,0	0,0	0,0	0,0	0,0	0,0	0,0	0,0	1,8	0,0	3,3	1,2	0,0	1,6	0,0	30,6	46,8	0,0	0,0	21,8	22,8	3,8	8,8	2,2	0,0	0,7	1,4	1,2	5,8	0,0	0,0	21,6	22,5
KRT6A	42469	0,0	0,7	0,0	0,0	0,0	0,0	0,0	0,0	0,0	0,0	0,0	0,0	0,0	0,0	0,0	0,0	0,0	0,7	1,1	0,0	0,8	0,0	0,0	0,0	0,0	0,0	0,0	0,0	0,7	0,0	0,0	0,0	0,8	0,8	0,0	0,0
KPNB1	97171	0,0	2,0	0,0	1,4	0,0	0,0	1,2	4,8	0,0	2,2	2,6	1,8	7,4	0,0	0,0	1,5	0,0	0,0	3,2	3,3	1,6	0,0	5,0	4,2	0,0	0,0	0,0	0,0	0,0	1,4	0,0	0,0	0,8	0,0	5,6	7,8
KHDRBS1	44028	0,0	0,0	1,4	0,0	0,0	0,0	0,0	0,0	0,0	0,0	0,0	0,0	2,5	0,0	0,0	0,0	0,0	0,0	0,0	0,0	0,0	0,0	1,7	2,1	0,0	0,0	1,1	0,0	0,0	0,0	0,0	0,0	0,0	0,0	1,9	2,6
IQGAP1	189233	0,0	0,0	0,0	0,0	0,0	0,0	0,0	0,0	0,0	0,0	0,0	0,0	9,9	9,9	0,0	0,0	0,0	0,0	4,2	7,8	0,0	0,0	11,8	8,3	1,3	2,5	0,0	0,0	0,0	0,7	1,2	0,0	0,0	0,0	15,9	17,3
ILK	51420	0,0	1,3	0,0	0,0	0,0	1,0	0,0	0,0	0,0	0,0	1,9	1,8	0,0	0,0	0,0	1,5	0,0	0,7	0,0	1,1	0,0	0,0	0,0	0,0	1,3	0,0	0,0	0,0	0,0	0,0	0,0	0,0	0,0	0,0	0,9	0,0
IGHV3-73	14105	0,0	0,7	2,8	2,8	3,1	0,0	0,0	0,0	0,0	1,1	0,0	0,0	9,9	3,3	2,5	1,5	0,0	0,0	2,1	2,2	0,0	0,0	5,0	6,2	0,0	0,0	0,0	0,0	0,0	0,7	0,0	0,0	0,0	0,0	1,9	0,9
HNRNPU	88946	0,0	0,7	0,0	1,4	0,0	2,0	1,2	0,0	0,0	1,1	0,6	1,2	0,0	0,0	0,0	0,0	0,8	0,7	4,2	0,0	0,0	0,0	0,0	0,0	1,3	2,5	3,3	1,3	1,4	0,7	1,2	2,9	0,0	0,0	0,9	3,5
HNRNPH2	49245	0,0	0,7	0,0	0,0	0,0	0,0	0,0	0,0	0,0	0,0	0,6	0,6	0,0	0,0	1,2	0,0	0,8	0,7	2,1	1,1	0,0	0,0	0,0	0,0	0,0	0,0	0,0	0,0	0,7	0,7	0,0	0,0	0,0	0,0	0,9	4,3
HIST1H1B	22581	0,0	0,0	0,0	0,0	0,0	0,0	0,0	0,0	1,1	2,2	0,0	0,0	0,0	0,0	0,0	0,0	0,0	0,0	0,0	0,0	0,8	0,0	3,4	2,1	5,1	3,8	1,1	1,3	1,4	0,0	0,0	0,0	0,8	0,0	1,9	3,5
FGB	55910	0,0	0,0	2,8	0,0	1,0	0,0	1,2	3,6	0,0	0,0	0,6	1,2	2,5	3,3	2,5	0,0	0,0	0,0	1,1	1,1	2,5	0,8	1,7	0,0	3,8	2,5	0,0	1,3	0,0	0,0	1,2	1,5	0,0	0,0	0,9	2,6
EIF5A2	16794	0,0	0,0	0,0	0,0	1,0	1,0	0,0	0,0	0,0	0,0	0,0	0,0	0,0	0,0	0,0	0,0	0,0	0,0	1,1	0,0	0,0	0,0	0,0	0,0	2,5	2,5	0,0	0,0	0,0	0,0	0,0	0,0	0,0	0,0	1,9	0,9
DHX9	24337	0,0	0,0	0,0	0,0	0,0	0,0	0,0	0,0	0,0	0,0	0,6	0,6	0,0	0,0	0,0	0,0	0,0	0,0	4,2	3,3	0,0	0,0	0,0	0,0	0,0	0,0	0,0	0,0	2,7	2,1	0,0	0,0	0,0	0,0	2,8	1,7
DCTN2	44213	0,0	0,0	0,0	0,0	0,0	0,0	1,2	0,0	1,1	0,0	0,0	0,0	0,0	0,0	1,2	0,0	0,0	0,0	0,0	0,0	0,0	0,0	1,7	0,0	0,0	0,0	0,0	0,0	0,7	0,0	1,2	0,0	0,0	0,0	0,0	0,9
CSRP3	20970	0,0	0,7	2,8	5,5	0,0	2,0	1,2	4,8	0,0	2,2	1,3	0,6	0,0	0,0	1,2	1,5	0,8	0,0	0,0	0,0	2,5	0,8	3,4	0,0	3,8	1,3	3,3	1,3	0,7	0,7	1,2	4,4	0,0	3,0	0,0	0,0
CORO1A	51027	0,0	0,0	0,0	0,0	0,0	0,0	0,0	0,0	0,0	0,0	0,0	0,0	2,5	0,0	0,0	0,0	0,0	0,0	0,0	1,1	0,0	0,0	0,0	0,0	1,3	1,3	0,0	0,0	0,0	0,0	0,0	0,0	0,0	0,0	0,0	0,9
CHMP4B	24932	0,0	0,7	0,0	0,0	0,0	0,0	0,0	0,0	0,0	0,0	0,6	0,0	0,0	0,0	0,0	0,0	1,6	0,0	1,1	1,1	0,0	0,0	0,0	0,0	0,0	0,0	1,1	0,0	0,0	0,7	1,2	0,0	0,0	0,0	0,0	1,7
CHCHD3	26134	0,0	0,0	0,0	0,0	0,0	0,0	0,0	0,0	0,0	0,0	1,3	0,6	0,0	0,0	0,0	0,0	0,8	0,0	0,0	0,0	0,0	0,8	0,0	0,0	1,3	0,0	2,2	1,3	0,7	0,0	0,0	0,0	1,5	1,5	0,0	0,0
CALD1	93250	0,0	0,0	0,0	1,4	0,0	0,0	0,0	0,0	0,0	0,0	0,0	0,0	0,0	0,0	0,0	1,5	0,0	0,0	2,1	2,2	0,0	0,0	1,7	2,1	0,0	2,5	0,0	0,0	0,0	0,0	0,0	0,0	0,0	0,0	2,8	0,9
BLVRB	22101	0,0	0,0	2,8	1,4	0,0	0,0	1,2	0,0	1,1	0,0	0,0	0,0	2,5	6,6	1,2	0,0	0,0	0,0	2,1	2,2	0,0	0,0	0,0	2,1	0,0	0,0	0,0	0,0	1,4	1,4	0,0	1,5	0,0	0,0	0,0	0,9
AT3	13789	0,0	0,0	0,0	0,0	2,1	1,0	0,0	0,0	2,1	1,1	0,0	0,0	7,4	6,6	2,5	1,5	0,0	0,0	2,1	3,3	0,0	0,0	1,7	4,2	0,0	0,0	2,2	2,6	0,7	1,4	0,0	0,0	0,0	0,0	1,9	1,7
ARHGDIA	23194	0,0	0,0	0,0	0,0	0,0	0,0	0,0	0,0	0,0	0,0	0,0	0,0	2,5	0,0	0,0	0,0	0,0	0,0	3,2	0,0	0,0	0,0	3,4	4,2	0,0	0,0	1,1	1,3	0,0	0,0	1,2	5,8	0,0	0,0	0,9	1,7
ARF5	20531	0,0	0,7	0,0	0,0	2,1	0,0	1,2	0,0	0,0	0,0	0,6	0,6	2,5	6,6	3,7	2,9	0,0	0,0	4,2	4,5	0,0	0,0	3,4	2,1	0,0	0,0	0,0	1,3	0,7	0,7	0,0	0,0	0,0	0,0	4,7	1,7
AOC3	84603	0,0	0,7	0,0	0,0	0,0	1,0	0,0	0,0	0,0	0,0	0,0	0,0	2,5	0,0	0,0	0,0	0,8	0,7	2,1	0,0	0,0	0,0	0,0	0,0	0,0	0,0	0,0	0,0	1,4	0,7	0,0	0,0	0,0	0,0	1,9	1,7
ACTR3C	23713	0,0	0,0	0,0	0,0	0,0	0,0	0,0	0,0	0,0	0,0	1,3	0,0	0,0	3,3	0,0	0,0	0,0	0,0	2,1	2,2	0,0	0,0	0,0	0,0	1,3	2,5	0,0	0,0	0,7	0,7	0,0	0,0	0,0	0,0	0,9	1,7
ACADS	44852	0,0	0,3	1,4	0,0	0,0	0,5	1,3	1,9	0,5	1,7	2,3	0,9	0,0	0,0	1,3	1,5	0,4	0,7	0,0	0,0	0,4	0,7	0,0	0,0	0,0	0,0	0,0	0,0	0,0	0,7	0,0	0,0	0,0	0,0	0,0	0,0
ALDH9A1	64728	0,0	0,0	0,0	0,0	0,0	0,0	0,0	0,0	0,0	0,0	0,6	0,0	0,0	0,0	0,0	0,0	0,0	0,4	0,5	0,0	0,0	0,0	0,0	0,0	0,0	0,0	0,0	0,0	0,7	1,0	0,0	0,0	0,0	0,0	0,0	0,0
CNN3	9121	0,0	0,0	0,0	0,0	0,0	0,0	0,0	0,0	0,0	0,0	0,0	0,0	1,3	1,6	0,0	0,0	0,0	0,0	1,0	0,0	0,0	0,0	0,0	0,0	0,0	0,0	0,0	0,0	0,0	0,0	0,0	0,0	0,0	0,0	0,0	1,8
COL15A1	19764	0,0	0,0	0,0	0,0	0,0	0,0	0,0	0,0	0,0	0,0	0,0	0,0	0,0	0,0	0,0	0,0	0,4	0,0	0,0	0,0	0,0	0,0	0,0	0,0	0,0	0,0	0,6	0,0	0,0	0,0	0,0	0,0	0,0	0,0	0,9	0,9
LGMN	44096	0,0	0,0	0,0	0,0	0,0	0,0	0,0	0,0	0,0	0,0	0,0	0,0	1,3	1,6	0,0	0,0	0,0	0,0	2,0	2,1	0,0	0,0	1,7	2,1	0,0	0,0	0,0	0,0	0,0	0,0	0,0	0,0	0,0	0,0	0,0	1,8
NME1	8380	0,0	0,0	0,0	0,0	0,0	0,0	0,0	0,0	0,0	0,0	0,0	0,0	0,0	0,0	0,0	0,0	0,0	0,0	0,0	0,0	0,0	0,0	0,0	1,0	0,0	0,0	0,0	0,0	0,3	0,7	0,0	0,0	0,0	0,0	2,9	0,0
PSMC5	44785	0,0	0,0	0,0	0,0	0,0	0,0	0,0	0,0	0,0	0,0	0,0	0,0	0,0	0,0	0,0	0,0	0,8	0,7	0,0	0,0	0,0	0,7	0,0	0,0	0,0	0,0	0,0	0,0	0,0	0,0	0,0	0,0	0,0	0,0	1,0	0,0
Rab14	23928	0,0	0,0	0,0	0,0	0,0	0,0	0,0	0,0	0,0	0,0	0,0	0,0	0,0	0,0	0,0	0,0	0,0	0,0	2,0	0,0	0,0	0,0	0,0	0,0	0,5	0,0	0,0	0,0	0,0	0,0	0,0	0,7	0,0	0,0	0,0	0,9
RPL23	14866	0,0	0,0	0,0	0,0	0,0	0,0	0,0	0,0	0,0	0,0	0,0	0,0	0,0	0,0	0,0	0,0	0,0	0,0	2,0	1,0	0,0	0,0	0,0	0,0	2,3	1,2	0,0	0,0	0,0	0,0	0,0	0,0	0,0	0,0	1,9	3,7
SAR1A	22410	0,0	0,0	0,0	1,4	0,0	0,0	0,0	0,0	0,0	0,0	0,0	0,0	1,2	1,1	0,0	0,0	0,0	0,0	2,0	1,0	0,0	0,0	1,7	4,1	0,0	0,0	0,0	0,0	0,0	0,0	0,0	0,0	0,0	0,0	0,0	1,8
SNRPF	11883	0,0	0,0	0,0	0,0	0,0	0,0	0,0	0,0	0,0	0,0	0,0	0,0	0,0	0,0	0,0	0,0	0,0	0,0	2,0	0,0	0,0	0,0	0,0	0,0	0,0	0,0	0,0	0,0	1,3	0,7	0,0	0,0	0,0	0,0	1,9	1,8
STAT3	88067	0,0	0,0	0,0	0,0	0,0	0,0	0,0	0,0	0,0	0,0	0,0	0,0	0,0	0,0	0,0	0,0	0,0	0,0	0,0	1,0	0,0	0,0	0,0	0,0	0,0	0,0	0,0	0,0	0,0	0,7	0,0	0,0	0,0	0,0	1,0	0,0
VARS	140163	0,0	0,0	0,0	0,0	0,0	0,0	0,0	0,0	0,0	0,0	0,0	0,0	0,0	0,0	0,0	0,0	0,0	0,0	1,0	0,0	0,0	0,0	0,0	0,0	1,2	0,0	0,0	0,0	0,0	0,0	0,0	0,0	0,0	0,0	1,9	0,9
VCAN	11676	0,0	0,0	0,0	0,0	0,0	0,0	0,0	0,0	0,0	0,0	0,0	0,0	0,0	0,0	0,0	0,0	0,0	0,0	2,6	2,7	0,0	0,0	0,0	2,1	0,0	0,6	0,0	0,0	0,0	0,0	0,0	0,0	0,0	0,0	0,0	2,2
AKR1A1	36540	0,0	0,0	0,0	0,0	0,0	0,0	0,0	0,0	0,0	0,0	0,0	0,0	1,3	0,0	0,0	0,0	0,0	0,0	0,9	1,0	0,0	0,0	1,7	2,1	0,0	0,0	0,0	0,0	0,0	0,0	0,0	0,0	0,0	0,0	1,0	1,8
ANK1	158359	0,0	0,0	0,0	0,0	0,0	0,0	0,0	0,0	0,0	0,0	0,0	0,0	0,0	0,0	0,0	0,0	0,0	0,0	0,5	1,5	0,0	0,0	0,0	0,0	0,0	0,0	0,0	0,7	0,0	0,0	0,0	2,1	0,0	0,0	0,0	0,0
ARPC2	42498	0,0	0,0	0,0	0,0	0,0	0,0	0,0	0,0	0,0	0,0	0,0	0,0	0,0	0,0	0,0	0,0	0,0	0,0	2,4	2,4	0,0	0,0	0,8	2,1	1,2	0,0	0,0	0,0	1,0	1,3	0,0	0,0	0,0	0,0	4,4	2,4
ARPC4	19668	0,0	0,0	0,0	0,0	0,0	0,0	0,0	0,0	0,0	0,0	0,0	0,0	0,0	0,0	0,0	0,0	0,0	0,0	0,0	2,5	0,0	0,0	0,0	0,0	0,0	1,2	0,0	0,0	0,0	0,0	0,0	0,0	0,0	0,0	1,5	0,9
ATP6V1A	68450	0,0	0,0	0,0	0,0	0,0	0,0	0,0	0,0	0,0	0,0	0,0	0,0	0,0	0,0	0,0	0,0	0,0	0,0	1,0	1,5	0,0	0,0	0,0	0,0	0,0	0,0	0,0	0,0	0,0	0,7	0,0	0,0	0,0	0,0	2,9	3,7
CAV3	17368	0,0	0,0	2,9	0,0	0,0	0,0	2,5	0,0	2,2	1,1	0,0	0,3	0,0	0,0	1,3	1,5	1,6	0,0	0,0	0,0	0,0	0,0	0,0	0,0	0,0	0,0	2,3	2,7	0,0	0,0	2,5	0,0	0,0	0,0	0,0	0,0
CMPK1	22280	0,0	0,0	0,0	0,0	0,0	0,0	0,0	0,0	0,0	0,0	0,0	0,0	0,0	0,0	0,0	0,0	0,0	0,7	0,0	0,0	0,0	0,0	0,0	0,0	0,0	0,0	0,0	0,0	0,0	0,7	0,0	0,0	0,0	0,0	1,9	2,8
COPB2	126683	0,0	0,0	0,0	0,0	0,0	0,0	0,0	0,0	0,0	0,0	0,0	0,0	0,0	0,0	0,0	0,0	0,0	0,0	0,5	0,5	0,0	0,0	0,8	1,0	0,0	0,0	0,0	0,0	0,0	0,6	0,7	0,0	0,0	0,0	1,9	0,5
CORO1C	53236	0,0	0,0	0,0	0,0	0,0	0,0	0,0	0,0	0,0	0,0	0,0	0,0	0,0	2,1	0,0	1,5	0,0	0,0	0,5	1,0	0,0	0,0	1,7	2,0	0,0	0,0	0,0	0,0	0,0	0,0	0,0	0,0	0,0	0,0	1,9	1,0
CRABP1	15566	0,0	0,0	0,0	0,0	0,0	0,0	0,0	0,0	0,0	0,0	0,0	0,0	1,2	1,1	1,3	0,0	0,0	0,0	3,9	2,5	0,0	0,0	0,8	0,0	0,0	0,0	0,0	0,0	0,0	0,0	0,0	0,0	0,0	0,0	0,0	1,8
EEF1G	49625	0,0	0,0	2,9	0,0	0,0	0,0	3,2	1,3	0,0	0,0	0,3	0,0	0,0	0,0	0,0	0,0	0,0	0,7	0,0	0,0	0,0	0,0	0,0	0,0	0,0	0,0	0,6	0,0	2,3	0,0	1,2	1,5	0,0	0,0	3,5	2,9
EPHX1	52395	0,0	0,7	0,0	0,0	3,2	1,0	0,0	0,0	3,2	1,7	1,6	2,4	0,0	0,0	0,0	0,0	0,8	0,7	0,0	0,0	0,0	0,0	0,0	0,0	0,0	0,0	0,0	0,0	1,3	0,0	0,0	0,0	0,4	0,0	0,0	0,0
FMOD	16687	0,0	0,0	0,0	0,0	0,0	0,0	0,0	0,0	0,0	0,0	0,0	0,0	5,0	1,1	0,0	0,0	0,0	0,0	9,3	7,2	0,0	0,0	2,5	3,1	0,0	0,0	0,0	0,0	0,0	0,0	0,0	0,0	0,0	0,0	5,3	8,0
FTH1	21046	0,0	0,0	0,0	0,0	0,0	0,0	0,0	0,0	0,0	0,0	0,0	0,0	0,0	2,1	0,0	0,0	0,0	0,0	0,0	0,0	0,0	0,0	0,0	0,0	0,0	0,0	0,0	0,0	0,3	0,0	0,0	0,0	0,0	0,0	1,9	1,5
GFPT1	17821	0,0	0,0	0,0	0,0	0,0	0,0	0,0	0,0	0,0	0,0	0,6	0,0	0,0	0,0	0,0	0,0	0,0	0,0	1,0	2,1	0,0	0,0	0,0	0,0	0,0	0,0	0,0	0,0	0,0	0,0	0,0	0,0	0,0	0,0	1,0	0,5
GNAS	45752	0,0	0,0	0,0	0,0	0,5	0,0	0,0	0,0	0,0	0,0	0,0	0,9	0,0	1,1	0,0	0,0	0,0	1,4	0,5	0,5	0,0	0,0	0,0	0,0	0,0	0,0	0,0	0,0	0,0	0,0	0,0	0,0	0,0	0,0	1,0	0,5
HLA-DQB1	29596	0,0	0,0	0,0	0,0	0,0	0,0	0,0	0,0	0,0	0,0	0,0	0,0	0,0	0,0	0,0	0,0	0,0	0,0	2,0	2,1	0,0	0,0	0,0	0,0	0,0	1,1	0,0	0,0	0,0	0,0	0,0	0,0	0,0	0,0	2,4	2,9
HNRNPAB	31962	0,0	0,7	0,0	0,0	0,0	0,0	0,0	0,0	0,0	0,0	0,0	0,6	0,0	0,0	0,0	0,0	0,0	0,0	0,0	0,0	0,0	0,0	0,0	0,0	0,0	0,0	0,0	0,0	0,7	1,3	0,0	0,0	0,0	0,0	3,4	3,7
JUP	81850	0,0	0,3	0,0	0,0	1,1	0,0	0,0	0,0	0,0	0,0	0,0	0,0	0,0	0,0	0,0	0,0	0,0	1,4	0,0	0,0	0,0	0,0	0,0	0,0	0,0	0,0	1,1	0,0	0,0	0,0	0,7	0,0	0,0	0,0	0,0	0,0
LYPLA1	19038	0,0	0,0	0,0	0,0	0,0	0,0	0,0	0,0	0,0	0,6	0,0	0,0	0,0	0,0	0,0	0,0	0,8	0,4	0,0	0,0	0,0	0,0	0,0	0,0	0,0	0,0	0,0	0,0	0,7	0,3	0,0	0,0	0,0	0,0	0,5	0,0
MGST3	16687	0,0	0,0	2,9	2,8	0,0	0,0	1,3	1,3	2,2	0,6	0,0	0,0	0,0	0,0	0,0	0,0	0,0	0,0	0,0	0,0	0,8	0,7	0,0	0,0	0,0	0,0	1,1	0,0	0,0	0,0	0,0	0,0	0,0	0,0	0,0	0,0
MYLK	28731	0,0	0,0	0,0	0,0	0,0	0,0	0,0	0,0	0,0	0,0	0,0	0,0	0,0	0,0	0,0	0,0	0,0	0,0	2,0	1,5	0,0	0,0	0,0	0,0	1,2	1,2	0,0	0,0	0,0	0,0	0,0	0,0	0,0	0,0	2,5	3,8
P4HA1	60936	0,0	0,0	0,0	0,0	0,0	0,0	0,0	0,0	0,0	0,0	0,0	0,0	0,0	0,0	0,0	1,5	0,0	0,0	1,0	2,1	0,0	0,0	0,0	4,1	0,0	0,0	0,0	0,0	0,0	0,0	0,0	0,0	0,0	0,0	2,9	1,0
PABPC1	70671	0,0	0,0	0,0	0,0	0,0	0,0	0,0	0,0	0,0	0,0	0,0	0,0	0,0	0,0	0,0	0,0	0,0	0,0	0,5	1,0	0,0	0,0	1,7	0,0	0,0	0,0	0,0	0,0	0,0	0,3	0,7	0,0	0,0	0,0	3,9	1,8
PAFAH1B1	46655	0,0	0,0	0,0	0,0	0,0	0,0	0,0	0,0	0,0	0,0	0,0	0,0	0,0	0,0	0,0	0,0	1,2	0,0	0,0	0,0	0,0	0,0	1,7	0,0	0,0	0,0	0,0	0,0	0,0	0,0	0,0	0,0	0,0	0,0	1,0	0,9
PDX1	6597	0,0	0,0	0,0	0,0	0,0	0,5	0,0	0,0	0,0	0,6	0,0	0,0	0,0	0,0	0,0	0,0	0,0	0,0	0,0	1,0	0,0	0,0	0,0	0,0	0,5	0,0	0,0	0,7	0,0	0,0	0,0	0,0	0,0	0,0	0,0	0,0
PEA15	15041	0,0	0,0	0,0	0,0	0,0	0,0	0,0	0,0	0,0	0,0	0,0	0,6	2,5	2,7	0,0	0,0	0,0	0,4	0,0	0,0	0,0	0,0	0,0	0,0	1,7	1,2	0,0	0,0	0,7	1,3	1,2	0,0	0,0	0,0	5,8	0,0
PRDX4	30556	0,0	0,0	0,0	0,0	0,0	0,0	0,0	0,0	0,0	0,0	0,0	0,0	0,0	2,1	0,0	0,0	0,0	0,0	0,0	2,0	0,0	0,0	0,0	0,0	0,0	0,0	0,0	0,0	0,0	0,0	0,0	0,0	0,0	0,0	1,9	1,5
PREP	80770	0,0	0,0	0,0	4,2	0,0	0,0	0,0	1,9	0,0	0,0	0,0	0,0	1,2	1,1	1,3	0,0	0,0	0,4	0,0	0,0	0,0	0,0	0,0	0,0	0,0	0,0	0,0	0,0	0,0	0,7	0,0	0,0	0,0	0,0	1,0	0,0
PRKAA2	62325	0,0	0,0	0,0	0,0	0,0	0,0	0,0	0,0	0,0	0,0	0,6	0,6	0,0	0,0	0,0	0,0	0,0	0,0	0,0	0,0	0,0	0,0	0,8	0,0	0,0	0,0	0,0	0,0	0,0	0,0	0,0	0,0	0,0	0,0	0,0	0,5
PSMA3	27648	0,0	0,0	0,0	0,7	0,0	0,0	0,0	0,0	0,0	0,0	0,0	0,0	0,0	0,0	0,0	0,0	0,0	0,0	0,0	0,0	0,0	0,0	0,0	0,0	0,0	1,2	0,0	0,0	0,0	1,0	0,0	0,0	0,0	0,0	0,0	2,3
PTMS	11517	0,0	0,0	0,0	0,0	0,0	0,0	0,0	0,0	0,0	0,0	0,0	0,0	1,2	2,1	0,0	1,5	0,0	0,7	0,0	0,0	0,0	0,0	0,8	0,0	0,0	0,0	0,0	0,0	0,0	0,0	1,2	0,0	0,0	0,4	0,0	0,0
RCN2	36741	0,0	0,0	0,0	0,0	0,0	0,0	0,0	0,0	0,0	0,0	0,0	0,0	0,0	0,0	1,3	0,0	0,0	0,0	0,0	0,5	0,0	0,0	0,0	0,0	0,0	0,0	0,0	0,0	0,0	0,0	0,0	0,0	0,0	0,0	0,5	0,0
RPIA	32696	0,0	0,0	0,0	0,0	0,0	0,0	0,0	0,0	0,0	0,0	0,0	0,0	2,5	2,1	0,0	0,0	0,8	0,7	0,5	2,1	0,0	0,0	0,0	0,0	0,0	0,0	0,0	0,0	0,0	0,0	0,0	0,0	0,0	0,0	1,9	0,0
RPL22	14760	0,0	0,0	0,0	0,7	0,0	0,0	0,0	0,0	0,0	0,0	0,0	0,0	0,0	0,0	0,0	0,0	0,0	0,0	0,0	0,0	0,0	0,0	1,7	0,0	0,0	0,0	0,0	0,0	0,0	0,0	0,0	0,0	0,0	0,0	0,0	0,5
RPS10	18933	0,0	0,0	0,0	0,0	0,0	0,0	0,0	0,0	0,0	0,0	0,0	0,0	0,0	0,0	0,0	0,0	0,0	0,0	1,4	0,0	0,0	0,0	0,0	0,0	0,0	0,0	0,0	0,0	0,7	1,0	0,0	0,0	0,0	0,0	0,5	1,8
RPS15	17041	0,0	0,0	0,0	0,0	0,0	0,0	0,0	0,0	0,0	0,0	0,0	0,0	0,0	0,0	0,0	0,0	0,0	0,0	0,5	0,0	0,0	0,0	0,0	0,0	0,0	0,0	0,0	0,0	1,0	0,0	0,0	0,0	0,0	0,0	1,9	1,8
RPS16	16446	0,0	0,0	0,0	0,0	0,0	0,0	0,0	0,0	0,0	0,0	0,0	0,0	2,6	0,0	0,0	0,0	0,0	0,0	1,0	1,0	0,0	0,0	0,0	0,0	0,0	0,0	0,0	0,0	0,0	0,0	0,0	0,0	0,0	0,0	1,5	0,9
RPS28	7842	0,0	0,0	0,0	1,4	0,0	0,0	0,0	0,0	0,0	0,0	0,0	0,0	1,3	1,6	0,0	0,0	0,8	0,0	0,0	2,5	0,0	0,0	1,7	0,0	0,0	0,0	0,0	0,0	0,0	0,7	0,0	0,0	0,0	0,0	0,0	0,0
RRBP1	83082	0,0	0,0	0,0	0,0	0,0	0,0	0,0	0,0	0,0	0,0	0,0	0,0	0,0	0,0	0,0	0,0	0,0	0,0	3,9	2,0	0,0	0,0	1,7	3,1	0,0	0,0	0,0	0,0	0,3	0,0	0,0	0,0	0,0	0,0	6,4	2,8
S100A10	11204	0,0	0,0	0,0	0,0	0,0	0,0	0,0	0,0	0,0	0,0	0,0	0,0	0,0	1,1	0,0	0,0	0,0	0,0	1,4	1,5	0,0	0,0	0,0	0,0	0,0	0,0	0,0	0,0	0,0	0,0	0,0	0,0	0,0	0,0	0,0	0,9
SNRPE	10819	0,0	0,0	0,0	0,0	0,0	0,0	0,0	0,0	0,0	0,0	0,0	0,0	0,0	0,0	0,0	0,0	0,0	0,0	0,0	1,5	0,0	0,0	0,0	0,0	0,0	0,0	0,0	0,0	0,0	0,7	0,0	0,0	0,0	0,0	0,5	1,8
STAT1	88167	0,0	0,0	0,0	0,0	0,0	0,0	0,0	0,0	0,0	0,0	0,0	0,0	3,9	0,0	0,0	0,0	0,0	0,0	0,0	0,0	0,0	0,0	0,0	0,0	0,0	0,0	0,0	1,3	0,6	0,0	0,0	0,7	0,0	0,0	2,5	0,5
TCP1	60355	0,0	0,0	0,0	0,0	0,0	0,0	0,0	0,0	0,0	0,0	0,0	0,0	0,0	0,0	1,3	3,0	0,0	0,0	0,0	0,0	0,0	0,0	1,7	1,0	0,0	0,0	0,0	0,0	0,0	0,0	0,7	0,0	0,0	0,0	1,9	0,0
THBS1	27561	0,0	0,0	0,0	0,0	0,0	0,0	0,0	0,0	0,0	0,0	0,0	0,0	1,2	2,1	0,0	0,0	0,0	0,0	2,0	5,6	0,0	0,0	0,8	3,1	0,0	0,0	0,0	0,0	0,0	0,0	0,0	0,0	0,0	0,0	1,5	1,8
UGP2	56956	0,0	0,7	0,0	0,0	0,0	0,5	0,0	0,0	2,2	0,0	0,3	0,0	0,0	0,0	0,0	0,0	0,8	1,4	0,0	0,0	0,0	0,0	0,0	0,0	0,0	0,0	0,0	1,3	0,0	0,3	2,5	5,6	0,0	0,4	3,9	1,8
A30	11289	0,0	0,0	0,0	0,0	0,0	0,0	0,0	0,0	0,0	0,0	0,0	0,0	0,0	2,1	0,0	0,0	1,6	1,5	1,8	1,9	0,0	0,0	1,7	4,1	0,0	0,0	0,0	0,0	0,0	0,0	0,0	0,0	0,0	0,0	4,0	2,9
AKAP12	180334	0,0	0,0	0,0	0,0	0,0	0,0	0,0	0,0	0,0	0,0	0,0	0,0	0,0	0,0	0,0	0,0	0,0	0,0	3,6	1,9	0,0	0,0	0,0	2,0	0,0	0,0	0,0	0,0	1,3	3,2	0,0	0,0	0,0	0,0	8,1	7,9
APOE	36600	0,0	0,0	0,0	0,0	0,0	0,0	0,0	0,0	0,0	0,0	0,0	0,0	0,0	0,0	0,0	0,0	0,0	0,0	0,9	1,9	0,0	0,0	5,0	4,1	0,0	0,0	0,0	0,0	0,0	1,3	0,0	0,0	0,0	0,0	8,1	2,0
BVES	41459	0,0	0,0	0,0	0,0	0,0	0,0	0,0	0,0	0,0	1,2	0,6	0,6	0,0	0,0	0,0	1,5	0,0	0,0	0,0	0,0	0,8	0,0	0,0	0,0	0,0	0,0	0,0	0,0	0,0	0,6	0,0	0,0	0,0	0,0	0,0	0,0
C7	93063	0,0	0,0	0,0	0,0	0,0	0,0	0,0	0,0	0,0	0,0	0,0	0,0	0,0	0,0	0,0	0,0	0,0	0,0	0,0	1,0	0,0	0,0	1,7	0,0	0,0	0,0	0,0	0,0	0,0	0,6	0,0	0,0	0,0	0,0	0,0	1,0
C8B	69152	0,0	0,0	0,0	0,0	0,0	0,0	0,0	0,0	0,0	0,0	0,0	0,0	0,0	0,0	0,0	1,5	0,0	0,0	4,5	3,8	0,0	0,0	0,0	2,0	0,0	0,0	0,0	0,0	0,0	0,0	0,0	4,1	0,0	0,0	0,0	2,9
C9	62226	0,0	0,0	0,0	0,0	0,0	0,0	0,0	0,0	0,0	0,0	0,0	0,0	0,0	0,0	0,0	0,0	0,0	0,0	2,7	1,9	0,0	0,0	0,0	0,0	0,0	0,0	0,0	0,0	0,0	1,3	0,0	0,0	0,0	0,0	3,0	1,0
CBR4	25139	0,0	0,0	0,0	0,0	2,2	0,0	0,0	0,0	2,2	0,0	0,0	0,0	0,0	0,0	0,0	0,0	0,8	0,7	0,0	0,0	0,0	0,0	0,0	0,0	0,0	0,0	1,2	2,8	0,0	0,6	1,3	0,0	0,0	0,0	0,0	0,0
CD81	25705	0,0	0,0	0,0	0,0	0,0	0,0	0,0	0,0	0,0	0,0	0,0	0,0	0,0	0,0	0,0	1,5	0,0	0,0	0,9	0,0	0,0	0,0	0,0	0,0	0,0	0,0	0,0	0,0	0,0	0,0	0,0	0,0	0,0	0,0	0,0	1,0
CLIC5	46592	0,0	0,7	0,0	0,0	0,0	0,0	0,0	0,0	0,0	0,0	1,9	2,4	0,0	0,0	0,0	0,0	0,0	0,0	0,0	0,0	0,0	0,0	0,0	0,0	0,0	0,0	1,2	0,0	0,0	0,0	0,0	0,0	0,0	1,5	0,0	0,0
CPNE1	58992	0,0	0,0	0,0	0,0	0,0	0,0	0,0	0,0	0,0	0,0	0,6	0,0	0,0	0,0	0,0	0,0	0,0	0,0	1,8	1,0	0,0	0,0	0,0	0,0	0,0	0,0	0,0	0,0	0,0	0,0	0,0	0,0	0,0	0,0	0,0	2,0
DKFZp686I15212	27853	0,0	0,0	0,0	0,0	0,0	0,0	0,0	0,0	0,0	0,0	0,0	0,0	0,0	4,3	0,0	0,0	0,0	0,0	0,0	1,9	0,0	0,0	1,7	2,0	0,0	0,0	0,0	0,0	0,0	0,0	0,0	0,0	0,0	0,0	0,0	1,0
ENSG00000136930	30015	0,0	0,0	0,0	0,0	0,0	0,0	0,0	0,0	0,0	0,0	0,0	0,0	0,0	0,0	0,0	0,0	0,8	0,0	0,0	0,0	0,8	0,0	0,0	0,0	0,0	0,0	0,0	0,0	1,3	1,3	0,0	0,0	0,0	0,0	0,0	0,0
FBP1	36780	0,0	0,0	0,0	0,0	0,0	0,0	0,0	0,0	0,0	0,0	0,0	0,0	0,0	0,0	0,0	0,0	0,0	0,0	1,8	0,0	0,0	0,0	0,0	0,0	0,0	0,0	0,0	0,0	0,0	1,3	0,0	0,0	0,0	0,0	2,0	2,9
FLJ00382	58221	0,0	0,0	0,0	0,0	0,0	0,0	0,0	0,0	0,0	0,0	0,0	0,0	0,0	0,0	0,0	0,0	0,0	0,0	0,0	1,0	0,0	0,0	0,0	0,0	0,0	0,0	0,0	0,0	0,0	0,6	0,0	0,0	0,0	0,0	0,0	2,0
GUSB	74710	0,0	0,0	0,0	0,0	0,0	0,0	0,0	0,0	0,0	0,0	0,0	0,0	0,0	2,1	0,0	0,0	0,0	0,0	0,9	0,0	0,0	0,0	0,0	0,0	0,0	0,0	0,0	0,0	0,0	0,0	0,0	0,0	0,0	0,0	2,0	2,9
HDGF	27105	0,0	0,0	0,0	0,0	0,0	0,0	0,0	0,0	0,0	0,0	0,0	0,0	0,0	0,0	0,0	0,0	0,0	0,0	0,0	1,0	0,0	0,0	1,7	4,1	0,0	0,0	2,3	1,4	0,0	0,0	2,6	0,0	0,0	0,0	0,0	2,0
HLA	28055	0,0	0,0	0,0	0,0	0,0	0,0	0,0	0,0	0,0	0,0	0,0	0,0	0,0	4,3	0,0	0,0	0,0	0,0	0,9	0,0	0,0	0,0	0,0	0,0	0,0	0,0	0,0	0,0	0,0	0,0	0,0	0,0	0,0	0,0	7,0	2,9
HLA-B	20632	0,0	0,0	0,0	0,0	0,0	0,0	0,0	0,0	0,0	0,0	0,0	0,0	0,0	4,3	1,3	0,0	0,0	0,0	0,0	1,0	0,0	0,0	1,7	2,0	0,0	0,0	0,0	0,0	0,0	0,0	2,6	0,0	0,0	0,0	5,0	2,9
HLA-DMA	28917	0,0	0,0	0,0	0,0	0,0	0,0	0,0	0,0	0,0	0,0	0,0	0,0	0,0	0,0	0,0	0,0	0,0	0,0	0,0	0,0	0,0	0,0	1,7	2,0	0,0	0,0	0,0	1,4	0,0	0,0	0,0	0,0	0,0	0,0	0,0	2,0
HLA-DRA	28401	0,0	0,0	0,0	0,0	0,0	0,0	0,0	0,0	0,0	0,0	0,0	0,0	0,0	2,1	0,0	0,0	0,0	0,0	0,0	0,0	0,0	0,0	3,3	0,0	0,0	0,0	0,0	0,0	0,0	0,0	0,0	0,0	0,0	0,0	2,0	2,9
IQGAP3	52378	0,0	0,0	0,0	0,0	0,0	0,0	0,0	0,0	0,0	0,0	0,0	0,6	0,0	2,1	0,0	0,0	0,0	0,0	1,8	0,0	0,0	0,0	0,0	0,0	0,0	0,0	0,0	0,0	0,0	0,0	0,0	0,0	0,0	0,0	2,0	2,0
LDHAL6B	41889	0,0	0,0	0,0	0,0	0,0	0,0	0,0	0,0	0,0	0,0	0,0	0,0	0,0	0,0	0,0	0,0	0,0	0,0	0,0	1,0	0,8	0,0	0,0	0,0	1,1	2,1	0,0	0,0	1,3	0,6	0,0	0,0	0,0	0,0	0,0	2,0
LNPEP	117368	0,0	0,7	0,0	0,0	1,1	0,0	0,0	0,0	1,1	2,4	0,0	0,0	0,0	0,0	0,0	0,0	0,0	0,0	0,0	0,0	0,0	0,0	0,0	0,0	0,0	0,0	0,0	0,0	0,6	0,0	0,0	0,0	0,0	0,0	2,0	1,0
LTF	75661	0,0	0,0	0,0	0,0	0,0	0,0	0,0	0,0	0,0	0,0	0,0	0,0	0,0	0,0	0,0	0,0	1,6	0,0	0,9	0,0	0,0	0,0	0,0	0,0	0,0	0,0	0,0	0,0	0,0	0,0	0,0	0,0	0,0	0,0	2,0	0,0
MESDC2	25878	0,0	0,0	0,0	0,0	0,0	0,0	0,0	2,6	0,0	0,0	0,0	0,0	0,0	0,0	0,0	0,0	0,0	0,0	0,0	0,0	0,0	0,0	0,0	0,0	0,0	0,0	0,0	0,0	0,6	0,0	0,0	0,0	0,0	0,0	1,0	0,0
MRPS18B	29179	0,0	0,0	0,0	0,0	0,0	0,0	0,0	0,0	0,0	0,0	0,0	0,0	0,0	0,0	0,0	0,0	0,0	0,0	0,9	0,0	0,0	0,0	0,0	0,0	0,0	0,0	0,0	0,0	0,6	0,0	0,0	0,0	0,0	0,0	1,0	1,0
MYL6B	24027	0,0	0,0	0,0	0,0	0,0	1,1	0,0	0,0	0,0	0,0	0,0	0,0	0,0	0,0	0,0	0,0	0,0	0,0	0,9	1,0	0,0	0,0	0,0	0,0	1,1	2,1	0,0	0,0	0,6	0,6	0,0	0,0	0,0	0,0	0,0	0,0
NEK10	39375	0,0	0,0	0,0	0,0	1,1	0,0	0,0	0,0	0,0	0,0	0,0	1,2	0,0	0,0	0,0	0,0	0,0	0,0	0,0	1,0	0,0	0,0	0,0	2,0	0,0	0,0	0,0	0,0	0,0	0,0	0,0	0,0	0,0	0,0	0,0	1,0
OXSR1	58233	0,0	0,0	0,0	0,0	0,0	0,0	0,0	0,0	0,0	0,0	0,0	1,2	0,0	0,0	0,0	0,0	0,8	1,5	0,0	0,0	0,0	0,0	0,0	0,0	0,0	0,0	0,0	0,0	0,6	1,3	0,0	0,0	0,0	0,0	0,0	2,0
RAB6A	4462	0,0	0,0	0,0	0,0	0,0	0,0	0,0	2,6	1,1	0,0	0,0	0,0	0,0	4,3	0,0	0,0	0,8	0,0	0,0	0,0	0,0	0,0	1,7	0,0	0,0	0,0	0,0	0,0	0,0	0,0	0,0	0,0	0,0	0,0	0,0	2,0
Rpl11	20213	0,0	0,0	0,0	0,0	0,0	0,0	0,0	0,0	0,0	0,0	0,0	0,0	2,6	0,0	0,0	0,0	0,0	0,0	0,0	0,0	0,0	0,0	3,3	0,0	0,0	0,0	0,0	0,0	0,0	0,0	0,0	0,0	0,0	0,0	2,0	2,0
RPL5	34384	0,0	0,0	0,0	0,0	0,0	0,0	0,0	0,0	0,0	0,0	0,0	0,6	0,0	0,0	0,0	0,0	0,0	0,0	0,0	0,0	0,0	0,0	1,7	0,0	0,0	0,0	0,0	0,0	0,0	0,0	0,0	0,0	0,0	0,0	3,0	2,9
Rps26	13016	0,0	0,0	0,0	0,0	0,0	0,0	1,3	1,3	0,0	0,0	0,0	0,0	0,0	0,0	0,0	0,0	0,0	0,0	0,0	0,0	0,0	0,0	3,3	4,1	0,0	0,0	0,0	0,0	0,0	0,0	0,0	0,0	0,0	0,0	1,0	0,0
SDHC	2457	0,0	0,7	3,0	0,0	0,0	1,1	1,3	1,3	0,0	0,0	0,6	1,2	0,0	0,0	0,0	0,0	1,6	0,7	0,0	0,0	0,8	1,3	0,0	0,0	0,0	0,0	0,0	0,0	0,6	0,0	0,0	0,0	0,0	0,0	0,0	0,0
SDHD	16978	0,0	1,3	0,0	1,4	2,2	0,0	0,0	1,3	2,2	1,2	0,6	1,2	0,0	0,0	1,3	1,5	2,4	1,5	0,0	0,0	0,8	0,0	0,0	0,0	0,0	0,0	0,0	0,0	0,6	0,6	0,0	0,0	0,0	0,0	0,0	0,0
SPTA1	280308	0,0	0,0	0,0	0,0	0,0	0,0	0,0	0,0	0,0	0,0	0,0	0,0	0,0	0,0	1,3	0,0	0,0	0,0	6,4	3,8	0,8	1,3	0,0	0,0	0,0	0,0	0,0	0,0	1,3	3,2	0,0	0,0	0,0	0,0	0,0	0,0
THY1	6369	0,0	0,0	0,0	0,0	0,0	0,0	0,0	0,0	0,0	0,0	0,0	0,0	0,0	2,1	0,0	0,0	0,0	0,0	0,9	0,0	0,0	0,0	0,0	0,0	0,0	0,0	0,0	0,0	0,0	0,0	0,0	0,0	0,0	0,0	2,0	2,0
TNC	191400	0,0	0,0	0,0	0,0	0,0	0,0	0,0	0,0	0,0	0,0	0,0	0,0	0,0	0,0	0,0	0,0	0,0	0,0	7,3	11,5	0,0	0,0	10,0	14,3	1,1	0,0	0,0	0,0	0,0	0,0	0,0	0,0	0,0	0,0	3,0	4,9
TNXB	447087	0,0	0,7	0,0	0,0	0,0	0,0	0,0	0,0	0,0	0,0	0,0	0,0	0,0	0,0	1,3	0,0	0,0	0,0	5,4	5,7	0,0	0,0	1,7	2,0	0,0	0,0	0,0	0,0	0,0	0,0	1,3	0,0	0,0	0,0	1,0	5,9
TTR	16082	0,0	0,0	0,0	0,0	0,0	0,0	0,0	0,0	0,0	0,0	0,0	0,0	5,1	2,1	0,0	1,5	0,0	0,0	0,0	1,9	0,0	0,0	1,7	0,0	0,0	0,0	0,0	0,0	0,0	0,0	0,0	0,0	0,0	0,0	1,0	2,9
VTN	43958	0,0	0,0	0,0	0,0	1,1	0,0	0,0	0,0	0,0	0,0	0,0	0,6	0,0	2,1	0,0	0,0	0,0	0,0	6,4	8,6	0,0	0,0	1,7	0,0	0,0	0,0	0,0	0,0	0,0	0,0	0,0	0,0	0,0	0,0	3,0	0,0
ZYX	61278	0,0	0,0	0,0	0,0	0,0	0,0	0,0	0,0	0,0	0,0	0,0	0,0	2,5	0,0	1,2	0,0	0,0	0,0	2,1	1,1	0,0	0,0	1,7	2,1	0,0	0,0	0,0	0,0	0,0	0,0	0,0	2,9	0,0	0,0	0,0	1,7
TPR	265600	0,0	0,0	0,0	0,0	0,0	0,0	0,0	0,0	0,0	0,0	0,0	0,0	0,0	0,0	0,0	0,0	0,0	0,0	1,1	0,0	0,0	0,0	0,0	0,0	0,0	0,0	0,0	0,0	0,7	0,0	0,0	0,0	0,0	0,0	0,0	1,7
TMED9	12626	0,0	0,0	0,0	0,0	0,0	0,0	0,0	0,0	0,0	0,0	0,0	0,0	0,0	0,0	0,0	0,0	0,0	0,0	1,1	0,0	0,0	0,0	1,7	0,0	0,0	0,0	1,1	0,0	0,0	0,0	0,0	1,5	0,0	0,0	0,0	0,0
TGFBI	74662	0,0	0,0	0,0	0,0	0,0	0,0	0,0	0,0	0,0	0,0	0,0	0,0	0,0	0,0	0,0	0,0	0,0	0,0	2,1	1,1	0,0	0,0	1,7	0,0	1,3	0,0	0,0	0,0	0,7	0,7	2,3	0,0	0,0	0,0	1,9	1,7
SRSF3	19311	0,0	0,0	1,4	0,0	0,0	0,0	0,0	0,0	0,0	0,0	0,0	0,0	4,9	0,0	0,0	1,5	0,0	0,0	0,0	2,2	0,0	0,0	3,4	4,2	0,0	0,0	0,0	0,0	0,0	0,0	0,0	1,5	0,0	0,0	0,9	1,7
SPTBN2	271294	0,0	0,0	0,0	0,0	0,0	0,0	0,0	0,0	0,0	0,0	0,0	0,0	0,0	0,0	0,0	1,5	0,0	0,0	0,0	1,1	0,0	0,0	0,0	0,0	0,0	0,0	0,0	0,0	0,7	1,4	0,0	0,0	0,0	0,0	0,0	0,0
SAMHD1	72182	0,0	0,0	0,0	0,0	0,0	0,0	0,0	0,0	0,0	0,0	0,0	0,0	0,0	0,0	0,0	0,0	0,0	0,0	0,0	1,1	0,0	0,0	0,0	0,0	0,0	0,0	2,2	0,0	0,0	0,0	0,0	0,0	0,0	0,0	2,8	1,7
RPS8	24206	0,0	0,0	0,0	0,0	0,0	0,0	1,2	0,0	0,0	0,0	0,6	0,0	0,0	0,0	0,0	0,0	0,0	0,7	0,0	1,1	0,0	0,0	1,7	0,0	0,0	0,0	0,0	0,0	0,0	0,0	0,0	0,0	0,8	0,0	0,9	0,0
RPS26	12986	0,0	0,0	0,0	0,0	0,0	0,0	1,2	0,0	0,0	0,0	0,0	0,0	0,0	0,0	0,0	0,0	0,0	0,0	0,0	0,0	0,0	0,0	1,7	4,2	0,0	0,0	0,0	0,0	0,0	0,0	0,0	0,0	0,0	0,0	0,9	0,0
RPS24	15198	0,0	0,0	2,8	0,0	0,0	0,0	0,0	0,0	0,0	0,0	0,0	0,0	4,9	0,0	0,0	0,0	0,0	0,0	0,0	1,1	0,0	0,0	1,7	4,2	0,0	0,0	0,0	0,0	0,0	0,0	0,0	0,0	0,0	0,0	2,8	1,7
rps2	25606	0,0	0,0	0,0	0,0	0,0	0,0	0,0	0,0	0,0	0,0	0,0	0,6	0,0	0,0	0,0	0,0	0,0	0,0	1,1	0,0	0,0	0,0	5,0	0,0	0,0	0,0	0,0	0,0	0,0	0,0	0,0	0,0	0,0	0,0	0,9	0,0
RPS18	17720	0,0	0,7	0,0	1,4	0,0	0,0	0,0	0,0	0,0	0,0	0,0	0,0	0,0	0,0	0,0	0,0	0,0	0,7	0,0	0,0	0,0	0,0	0,0	2,1	0,0	0,0	0,0	0,0	0,0	0,0	2,3	0,0	0,0	0,0	0,9	0,9
RPLP2	11666	0,0	0,0	2,8	2,8	0,0	0,0	2,4	1,2	0,0	0,0	0,0	0,6	4,9	0,0	2,5	0,0	0,0	0,0	2,1	2,2	0,0	0,0	3,4	0,0	0,0	0,0	0,0	0,0	0,0	0,0	1,2	2,9	0,0	0,0	3,7	0,9
RPL7A	29996	0,0	0,0	0,0	0,0	0,0	0,0	0,0	0,0	0,0	0,0	0,0	0,0	2,5	0,0	1,2	0,0	0,0	0,0	0,0	1,1	0,0	0,0	1,7	2,1	0,0	0,0	0,0	0,0	0,0	0,0	0,0	0,0	0,0	0,0	1,9	1,7
rpl3	39384	0,0	0,0	0,0	0,0	0,0	0,0	0,0	0,0	0,0	0,0	0,0	0,0	0,0	0,0	0,0	0,0	0,0	0,0	4,2	0,0	0,0	0,0	1,7	2,1	0,0	1,3	0,0	0,0	0,7	0,0	2,3	1,5	0,0	0,0	1,9	2,6
RPL17	21398	0,0	0,0	0,0	0,0	0,0	0,0	0,0	0,0	0,0	0,0	0,0	0,6	0,0	0,0	0,0	0,0	0,0	0,0	2,1	1,1	0,0	0,0	0,0	0,0	0,0	0,0	0,0	0,0	0,0	0,0	0,0	0,0	0,0	0,0	0,9	3,5
RPL11	20116	0,0	0,0	0,0	0,0	0,0	0,0	0,0	0,0	0,0	0,0	0,0	0,0	0,0	3,3	0,0	0,0	0,0	0,0	0,0	0,0	0,0	0,0	3,4	0,0	0,0	0,0	0,0	0,0	0,0	0,0	0,0	0,0	0,0	0,0	1,9	1,7
RAC2	21411	0,0	0,0	0,0	0,0	0,0	0,0	0,0	0,0	0,0	0,0	0,0	0,0	2,5	3,3	0,0	0,0	0,0	0,0	0,0	0,0	0,0	0,0	0,0	0,0	1,3	1,3	0,0	0,0	0,0	0,0	0,0	0,0	0,0	0,0	0,0	0,9
RAB8B	23585	0,0	1,3	0,0	0,0	0,0	0,0	0,0	0,0	0,0	0,0	0,0	0,0	0,0	0,0	0,0	0,0	0,0	0,7	0,0	1,1	0,0	0,0	0,0	0,0	0,0	0,0	0,0	0,0	0,0	0,0	0,0	0,0	0,0	0,0	0,0	1,7
PSMD3	60978	0,0	0,0	0,0	0,0	0,0	0,0	0,0	0,0	0,0	0,0	0,0	0,0	0,0	0,0	0,0	0,0	0,0	0,0	1,1	1,1	0,0	0,0	0,0	0,0	0,0	0,0	0,0	0,0	0,0	1,4	0,0	0,0	0,0	0,0	1,9	0,9
PSMD12	52886	0,0	0,0	0,0	0,0	1,0	0,0	0,0	0,0	1,1	0,0	0,0	0,0	0,0	0,0	0,0	0,0	0,0	0,0	0,0	0,0	0,0	0,0	3,4	2,1	0,0	0,0	0,0	0,0	0,7	0,0	0,0	0,0	0,0	0,0	0,0	0,0
Psma6	27400	0,0	0,0	0,0	0,0	0,0	0,0	0,0	0,0	0,0	0,0	0,0	0,6	0,0	0,0	0,0	0,0	0,0	0,0	0,0	1,1	0,0	0,0	0,0	0,0	0,0	0,0	0,0	0,0	0,0	0,0	0,0	0,0	0,0	0,0	0,9	2,6
PSMA5	26412	0,0	0,0	0,0	0,0	0,0	0,0	0,0	0,0	0,0	0,0	0,0	0,0	0,0	3,3	0,0	0,0	0,0	0,0	0,0	0,0	0,0	0,0	0,0	0,0	0,0	0,0	0,0	0,0	0,0	0,7	0,0	0,0	0,0	0,0	0,9	0,9
PRPF8	273784	0,0	0,0	0,0	0,0	0,0	0,0	0,0	0,0	0,0	0,0	0,0	0,6	0,0	0,0	0,0	0,0	0,0	0,0	1,1	0,0	0,0	0,0	0,0	0,0	0,0	0,0	0,0	0,0	0,0	0,0	0,0	0,0	0,0	0,0	0,0	0,9
PRDX1	22111	0,0	0,0	0,0	0,0	0,0	0,0	0,0	0,0	0,0	0,0	0,0	0,0	0,0	6,6	1,2	1,5	0,0	0,0	0,0	0,0	0,0	0,0	0,0	0,0	0,0	0,0	0,0	0,0	0,0	0,7	0,0	0,0	0,0	0,0	0,0	1,7
PICALM	70696	0,0	0,0	0,0	0,0	0,0	0,0	0,0	0,0	0,0	0,0	0,0	0,0	0,0	0,0	0,0	0,0	0,0	0,0	3,2	3,3	0,0	0,0	0,0	0,0	0,0	0,0	0,0	0,0	0,7	0,0	0,0	0,0	0,0	0,0	1,9	0,9
PDCD6IP	68293	0,0	0,0	0,0	0,0	0,0	0,0	0,0	0,0	0,0	0,0	0,0	0,0	0,0	0,0	0,0	0,0	0,0	0,0	2,1	0,0	0,0	0,0	0,0	0,0	0,0	0,0	0,0	0,0	1,4	0,7	0,0	0,0	0,0	0,0	0,9	1,7
PABPC4	70764	0,0	0,0	0,0	0,0	0,0	0,0	0,0	0,0	0,0	0,0	0,0	0,0	0,0	0,0	0,0	0,0	0,0	0,0	1,1	2,2	0,0	0,0	1,7	0,0	0,0	0,0	0,0	0,0	0,7	0,7	1,2	2,9	0,0	0,0	0,0	0,0
NAP1L4	42824	0,0	0,0	1,4	0,0	1,0	0,0	0,0	0,0	2,1	0,0	0,0	0,0	0,0	0,0	0,0	0,0	0,0	0,0	0,0	0,0	0,0	0,0	0,0	0,0	0,0	0,0	2,2	1,3	0,0	0,0	1,2	0,0	0,0	0,0	0,0	0,0
NAP1L1	45375	0,0	0,0	0,0	0,0	0,0	0,0	0,0	0,0	0,0	0,0	0,0	0,0	0,0	0,0	0,0	2,9	0,0	0,0	0,0	0,0	0,0	0,0	3,4	4,2	0,0	0,0	0,0	0,0	0,0	0,0	0,0	0,0	0,0	0,0	0,0	3,5
MTPN	12896	0,0	0,0	0,0	0,0	0,0	0,0	0,0	0,0	0,0	0,0	0,0	0,0	0,0	0,0	1,2	0,0	0,0	0,0	0,0	0,0	0,0	0,0	0,0	4,2	0,0	0,0	0,0	0,0	0,0	0,0	0,0	0,0	0,0	0,0	0,0	0,9
MAP1B	270600	0,0	0,0	0,0	0,0	0,0	0,0	0,0	0,0	0,0	0,0	0,0	0,0	2,5	0,0	0,0	0,0	0,0	0,0	1,1	2,2	0,0	0,0	0,0	0,0	0,0	0,0	0,0	0,0	0,0	0,0	0,0	0,0	0,0	0,0	0,0	1,7
LRP1	504555	0,0	0,0	0,0	0,0	0,0	0,0	0,0	0,0	1,1	0,0	0,0	0,0	0,0	0,0	0,0	0,0	0,0	0,0	1,1	1,1	0,0	0,0	0,0	0,0	0,0	0,0	0,0	0,0	0,0	0,0	0,0	0,0	0,0	0,0	0,9	0,9
LMNB1	66409	0,0	0,0	0,0	0,0	1,0	0,0	0,0	0,0	0,0	0,0	0,0	0,0	0,0	0,0	1,2	0,0	1,6	0,0	0,0	0,0	0,0	0,0	0,0	0,0	0,0	0,0	0,0	0,0	0,0	0,7	2,3	0,0	0,0	0,0	7,5	3,5
LASP1	29718	0,0	0,0	0,0	0,0	0,0	0,0	0,0	0,0	0,0	0,0	0,0	0,0	4,9	6,6	0,0	0,0	0,0	0,0	0,0	2,2	0,0	0,0	1,7	2,1	0,0	0,0	0,0	0,0	0,0	0,0	0,0	1,5	0,0	0,0	1,9	0,9
LAP3	52753	0,0	0,0	0,0	0,0	0,0	0,0	0,0	0,0	0,0	0,0	0,0	1,2	0,0	6,6	0,0	0,0	1,6	2,2	1,1	0,0	1,6	0,0	0,0	0,0	0,0	2,5	0,0	0,0	1,4	2,1	0,0	0,0	0,0	0,0	0,0	0,0
ILF3	66745	0,0	0,0	0,0	0,0	0,0	0,0	0,0	0,0	0,0	0,0	0,0	0,0	0,0	3,3	0,0	0,0	0,0	0,0	0,0	0,0	0,0	0,0	3,4	2,1	0,0	0,0	0,0	0,0	0,0	0,0	0,0	0,0	0,0	0,0	1,9	0,0
HYOU1	111336	0,0	0,0	0,0	0,0	0,0	0,0	0,0	0,0	0,0	0,0	0,6	0,0	2,5	0,0	0,0	0,0	0,0	0,0	0,0	2,2	0,0	0,0	0,0	0,0	0,0	0,0	0,0	0,0	0,0	0,0	0,0	0,0	0,0	0,0	0,0	1,7
HNRNPM	77497	0,0	0,0	0,0	0,0	0,0	0,0	0,0	0,0	0,0	0,0	0,0	0,0	0,0	6,6	0,0	0,0	0,0	0,0	3,2	0,0	0,0	0,0	1,7	0,0	0,0	0,0	0,0	0,0	0,0	0,0	0,0	0,0	0,0	0,0	2,8	4,3
HNRNPD	24199	0,0	0,0	0,0	0,0	0,0	0,0	0,0	0,0	0,0	0,0	0,0	0,0	9,9	0,0	0,0	0,0	0,0	0,0	1,1	2,2	0,0	0,0	5,0	6,2	0,0	0,0	0,0	0,0	0,0	0,0	2,3	0,0	0,0	0,0	3,7	2,6
HNRNPC	32375	0,0	0,0	0,0	0,0	0,0	0,0	0,0	0,0	0,0	0,0	0,6	0,0	0,0	0,0	2,5	0,0	0,0	0,0	0,0	1,1	0,0	0,0	0,0	0,0	0,0	0,0	0,0	0,0	0,0	0,0	2,3	0,0	0,0	0,0	0,9	0,0
HNRNPA3	39577	0,0	0,0	0,0	0,0	0,0	0,0	0,0	0,0	0,0	0,0	0,0	1,2	0,0	0,0	0,0	0,0	0,8	0,0	0,0	1,1	0,0	0,0	0,0	0,0	0,0	0,0	0,0	0,0	0,0	0,0	1,2	0,0	0,0	0,0	3,7	0,9
H1FX	22488	0,0	0,0	0,0	1,4	1,0	0,0	0,0	0,0	0,0	0,0	0,0	0,0	0,0	0,0	0,0	0,0	0,0	0,0	0,0	1,1	0,0	0,0	0,0	0,0	0,0	0,0	0,0	0,0	0,0	0,0	0,0	0,0	0,0	0,0	0,9	0,0
GNAO1	40068	0,0	0,0	0,0	0,0	0,0	0,0	0,0	0,0	0,0	0,0	0,0	0,0	2,5	0,0	0,0	0,0	0,0	0,0	3,2	0,0	0,0	0,0	0,0	0,0	0,0	0,0	0,0	0,0	0,0	0,0	0,0	0,0	0,0	0,0	2,8	0,0
GNA12	44261	0,0	0,0	0,0	0,0	1,0	0,0	0,0	0,0	0,0	0,0	0,0	0,0	0,0	0,0	0,0	0,0	0,0	0,0	0,0	1,1	0,0	0,0	0,0	0,0	0,0	0,0	0,0	0,0	0,0	0,0	0,0	0,0	0,0	0,0	0,0	0,9
GMFB	16714	0,0	0,0	0,0	0,0	0,0	0,0	0,0	0,0	0,0	0,0	0,0	0,0	2,5	0,0	0,0	0,0	0,0	0,0	1,1	2,2	0,0	0,0	1,7	2,1	0,0	0,0	0,0	0,0	0,0	0,0	2,3	0,0	0,0	0,0	1,9	1,7
FXYD1	10442	0,0	0,0	0,0	1,4	0,0	0,0	0,0	1,2	0,0	0,0	0,0	0,0	0,0	0,0	0,0	0,0	0,0	1,4	0,0	0,0	0,8	0,0	0,0	0,0	0,0	0,0	0,0	0,0	0,0	0,7	0,0	0,0	0,0	0,0	0,0	0,0
FSCN1	54531	0,0	0,0	0,0	0,0	0,0	0,0	0,0	0,0	0,0	0,0	0,0	0,0	0,0	0,0	0,0	0,0	0,0	0,0	3,2	2,2	0,0	0,0	0,0	0,0	0,0	0,0	0,0	0,0	0,0	1,4	0,0	0,0	0,0	0,0	8,4	2,6
EWSR1	68373	0,0	0,0	0,0	0,0	0,0	0,0	0,0	0,0	0,0	0,0	0,0	1,2	0,0	0,0	0,0	0,0	0,8	1,4	0,0	0,0	0,0	0,0	0,0	0,0	0,0	0,0	0,0	0,0	0,7	0,7	0,0	0,0	0,0	0,0	1,9	0,0
EMILIN1	106676	0,0	0,0	0,0	0,0	0,0	0,0	0,0	0,0	0,0	0,0	0,0	0,0	0,0	0,0	0,0	0,0	0,0	0,0	0,0	1,1	0,0	0,0	0,0	0,0	0,0	0,0	0,0	0,0	0,7	0,0	0,0	0,0	0,0	0,0	0,9	0,9
EIF5	49204	0,0	0,0	0,0	0,0	0,0	0,0	0,0	0,0	0,0	0,0	0,0	0,0	0,0	0,0	0,0	0,0	0,0	0,0	0,0	1,1	0,0	0,0	0,0	0,0	0,0	0,0	0,0	0,0	0,7	1,4	0,0	0,0	0,0	0,0	0,9	1,7
DSP	331775	0,0	2,0	0,0	0,0	1,0	0,0	0,0	0,0	0,0	0,0	1,3	0,6	0,0	0,0	0,0	0,0	0,0	0,0	0,0	0,0	0,0	0,0	0,0	0,0	0,0	0,0	0,0	0,0	1,4	0,0	0,0	0,0	0,0	0,8	0,0	0,0
CSRP1	20549	0,0	0,0	0,0	0,0	0,0	0,0	0,0	0,0	0,0	0,0	0,6	0,0	2,5	0,0	0,0	0,0	0,0	0,0	2,1	0,0	0,0	0,0	1,7	0,0	0,0	0,0	0,0	0,0	0,0	0,0	0,0	0,0	0,0	0,0	0,0	1,7
COX4I1	16844	0,0	0,0	0,0	0,0	1,0	0,0	0,0	0,0	0,0	0,0	0,0	0,0	0,0	0,0	0,0	0,0	0,0	0,0	0,0	0,0	0,8	0,0	0,0	0,0	0,0	0,0	0,0	0,0	0,0	0,0	0,0	0,0	0,8	0,0	0,0	0,0
COPB1	107124	0,0	0,0	0,0	0,0	0,0	0,0	0,0	0,0	0,0	0,0	0,0	0,0	0,0	0,0	0,0	0,0	0,0	0,0	0,0	3,3	0,0	0,0	1,7	0,0	2,5	0,0	1,1	0,0	0,0	0,0	0,0	0,0	0,0	0,0	1,9	1,7
COL3A1	138536	0,0	0,0	0,0	0,0	0,0	0,0	0,0	0,0	0,0	0,0	0,0	0,0	0,0	0,0	0,0	0,0	0,0	0,0	12,7	1,1	0,0	0,0	0,0	0,0	0,0	0,0	0,0	0,0	2,7	0,7	0,0	0,0	0,0	0,0	8,4	6,9
CCT7	59348	0,0	0,0	0,0	0,0	0,0	0,0	0,0	0,0	0,0	0,0	0,0	0,0	0,0	0,0	0,0	0,0	0,0	0,0	1,1	0,0	0,0	0,0	0,0	0,0	0,0	0,0	1,1	0,0	0,0	0,7	0,0	0,0	0,0	0,0	0,0	1,7
C21orf33	20124	0,0	0,7	0,0	2,8	0,0	0,0	0,0	0,0	0,0	0,0	0,0	1,2	0,0	0,0	0,0	0,0	0,8	0,7	0,0	0,0	0,8	0,0	0,0	0,0	0,0	0,0	0,0	0,0	2,0	1,4	0,0	0,0	0,0	0,0	0,0	0,0
BZW2	48144	0,0	0,0	0,0	0,0	2,1	2,0	0,0	0,0	2,1	1,1	1,3	0,0	0,0	0,0	0,0	0,0	1,6	1,4	0,0	0,0	0,0	0,0	0,0	0,0	1,3	0,0	0,0	0,0	0,0	0,7	0,0	1,5	0,0	0,0	0,0	0,0
BRE	46956	0,0	0,0	0,0	0,0	0,0	0,0	0,0	0,0	0,0	0,0	0,0	0,0	0,0	0,0	0,0	0,0	0,0	0,7	0,0	2,2	0,0	0,0	0,0	0,0	0,0	0,0	0,0	0,0	0,0	0,0	0,0	0,0	0,0	0,0	0,9	0,9
BCAP31	28007	0,0	0,7	0,0	0,0	0,0	0,0	0,0	0,0	0,0	0,0	0,0	0,6	0,0	0,0	0,0	0,0	0,0	0,7	0,0	0,0	0,0	0,0	0,0	0,0	0,0	0,0	0,0	0,0	0,0	0,7	0,0	0,0	0,8	0,0	0,0	0,9
ASPN	21075	0,0	0,0	0,0	0,0	0,0	0,0	0,0	0,0	0,0	0,0	0,0	0,0	4,9	3,3	0,0	0,0	0,0	0,0	9,5	7,8	0,0	0,0	1,7	4,2	0,0	0,0	0,0	0,0	0,0	0,0	0,0	0,0	0,0	0,0	3,7	3,5
ARL8B	21540	0,0	0,0	1,4	0,0	0,0	0,0	0,0	0,0	0,0	0,0	0,0	0,0	0,0	0,0	0,0	0,0	0,0	0,0	1,1	0,0	0,0	0,0	0,0	0,0	0,0	0,0	0,0	0,0	0,0	0,0	0,0	0,0	0,0	0,0	1,9	1,7
ARHGAP1	50436	0,0	0,0	0,0	0,0	0,0	0,0	0,0	0,0	0,0	0,0	0,0	0,0	0,0	0,0	0,0	0,0	0,0	0,0	2,1	0,0	0,0	0,0	0,0	0,0	2,5	1,3	0,0	0,0	0,0	0,0	0,0	1,5	0,0	0,0	0,0	0,9
ARF3	20602	0,0	0,0	0,0	0,0	0,0	0,0	0,0	0,0	0,0	0,0	0,0	0,0	2,5	0,0	0,0	1,5	0,0	0,0	0,0	2,2	0,0	0,0	3,4	0,0	0,0	0,0	0,0	0,0	0,0	0,0	0,0	0,0	0,0	0,0	0,9	1,7
API5	56771	0,0	0,0	0,0	0,0	0,0	0,0	0,0	0,0	0,0	0,0	0,0	0,0	0,0	0,0	0,0	0,0	0,0	0,0	0,0	2,2	0,0	0,0	0,0	0,0	0,0	0,0	0,0	0,0	0,0	0,7	0,0	0,0	0,0	0,0	0,0	0,9
AP2B1	104534	0,0	0,0	0,0	0,0	0,0	0,0	0,0	0,0	0,0	0,0	0,0	0,0	0,0	0,0	0,0	0,0	0,0	0,0	0,0	1,1	0,0	0,0	0,0	0,0	0,0	0,0	0,0	0,0	0,7	0,7	0,0	0,0	0,0	0,0	1,9	3,5
ANXA4	36086	0,0	0,0	0,0	0,0	0,0	0,0	0,0	0,0	0,0	0,0	0,0	0,0	2,5	0,0	0,0	0,0	0,0	0,0	2,1	2,2	0,0	0,0	0,0	0,0	0,0	0,0	0,0	0,0	0,0	0,0	0,0	0,0	0,0	0,0	3,7	2,6
AP1B1	106202	0,0	0,0	0,0	0,0	0,0	0,0	0,0	0,0	0,0	0,0	0,0	0,0	1,2	2,7	0,0	0,0	0,0	0,0	0,0	0,0	0,0	0,0	0,0	0,0	0,0	0,0	0,0	0,0	0,0	0,0	0,0	0,0	0,0	0,0	1,9	1,8
C1QB	18536	0,0	0,0	0,0	0,0	0,0	0,0	0,0	0,0	0,0	0,0	0,0	0,0	0,0	0,0	0,0	0,0	0,0	0,0	1,0	0,0	0,0	0,0	0,0	0,0	0,0	0,0	0,0	0,0	0,0	0,0	0,0	0,0	0,0	0,0	0,0	0,9
CRK	22906	0,0	0,0	0,0	0,0	0,0	0,0	0,0	0,0	0,0	0,0	0,0	0,0	0,0	0,0	0,0	0,0	0,0	0,0	1,0	1,0	0,0	0,0	0,0	0,0	0,0	0,0	0,0	0,0	0,0	0,0	0,0	0,0	0,0	0,0	0,0	0,9
EHD4	52420	0,0	0,0	2,9	0,0	0,0	0,0	1,3	1,3	0,0	0,0	0,6	0,6	0,0	0,0	1,3	0,0	0,0	0,0	0,0	0,0	0,0	0,0	0,0	0,0	0,0	0,0	0,0	0,0	0,3	0,0	0,0	0,0	0,0	0,0	0,0	0,0
EIF3E	56612	0,0	0,0	0,0	0,0	0,0	0,0	0,0	0,0	0,0	0,0	0,0	0,0	0,0	0,0	0,0	0,0	0,0	0,0	1,0	0,0	0,0	0,0	0,0	0,0	0,0	0,0	0,0	0,0	0,0	0,0	0,0	0,0	0,0	0,0	0,0	0,9
LMAN2	10941	0,0	0,0	0,0	0,0	0,0	0,0	0,0	0,0	0,0	0,0	0,6	0,6	0,0	0,0	0,0	0,0	0,0	0,0	1,0	0,0	0,0	0,0	0,0	0,0	0,0	0,0	0,0	0,0	0,0	0,0	0,0	0,0	0,0	0,0	0,0	0,0
PPA1	43663	0,0	0,0	0,0	0,0	0,0	0,0	0,0	0,0	0,0	0,0	0,0	0,0	0,0	0,0	0,0	0,0	0,0	0,0	0,0	0,0	0,0	0,0	1,7	0,0	0,0	0,0	0,0	0,0	0,0	0,0	1,2	0,7	0,0	0,0	0,0	0,0
PSMA4	29485	0,0	0,0	0,0	0,0	0,0	0,0	0,0	0,0	0,0	0,0	0,0	0,0	0,0	0,0	0,0	1,5	0,0	0,0	0,0	1,0	0,0	0,0	0,0	0,0	0,0	0,0	0,0	0,0	0,0	0,0	0,0	0,0	0,0	0,0	0,0	0,0
RAB35	23026	0,0	0,0	0,0	0,0	0,0	0,0	0,0	0,0	0,0	0,0	0,0	0,0	0,0	3,3	0,0	0,0	0,0	0,0	0,0	0,0	0,0	0,0	0,0	0,0	0,0	0,0	0,0	0,0	0,0	0,0	0,0	0,0	0,0	0,0	1,0	0,0
S100A14	11445	0,0	0,0	0,0	0,0	0,0	0,0	0,0	0,0	0,0	0,0	0,0	0,0	0,0	0,0	0,0	0,0	0,0	0,0	1,0	2,1	0,0	0,0	0,0	0,0	0,0	0,0	0,0	0,0	0,0	0,0	0,0	0,0	0,0	0,0	1,9	1,8
SNTA1	53844	0,0	0,0	0,0	0,0	0,0	0,0	0,0	1,3	0,0	0,0	0,0	0,6	0,0	0,0	0,0	0,0	0,0	0,0	0,0	0,0	0,4	0,0	0,0	0,0	0,0	0,0	0,0	0,0	0,0	0,0	0,0	0,0	0,0	0,0	0,0	0,0
SPARC	34241	0,0	0,0	0,0	0,0	0,0	0,0	0,0	0,0	0,0	0,0	0,0	0,0	0,0	0,0	0,0	0,0	0,0	0,0	2,0	0,0	0,0	0,0	0,0	0,0	0,0	0,0	0,0	0,0	0,0	0,0	0,0	0,0	0,0	0,0	1,9	0,9
TPD52	33293	0,0	0,0	0,0	0,0	0,0	0,0	0,0	0,0	0,0	0,0	0,0	0,0	1,2	1,1	0,0	0,0	0,0	0,0	0,0	0,0	0,0	0,0	1,7	0,0	0,0	0,0	0,0	0,0	0,0	0,0	0,0	0,0	0,0	0,0	0,0	0,0
TPT1	19596	0,0	0,0	0,0	0,0	0,0	0,0	0,0	0,0	0,0	0,0	0,0	0,0	0,0	0,0	0,0	0,0	0,0	0,0	2,0	1,0	0,0	0,0	0,0	0,0	0,0	0,0	0,0	0,0	0,0	0,0	1,2	0,0	0,0	0,0	1,0	1,8
UCHL3	26091	0,0	0,0	0,0	0,0	0,0	0,0	0,0	0,0	0,0	0,0	0,6	0,6	0,0	0,0	0,0	0,0	0,0	0,0	0,0	0,0	0,0	0,0	0,0	0,0	0,0	0,0	0,0	0,0	0,7	0,0	0,0	0,0	0,0	0,0	0,0	0,0
ACOT9	28126	0,0	0,0	0,8	0,7	0,0	0,0	1,3	0,0	0,0	1,7	0,0	0,3	0,0	0,0	0,0	0,0	1,6	0,0	0,0	0,0	0,0	0,3	0,0	0,0	0,0	0,0	0,0	0,0	0,0	0,0	0,0	0,0	0,0	0,0	0,0	0,0
ADD3	78921	0,0	0,0	0,0	0,0	0,0	0,0	0,0	0,0	0,0	0,0	0,0	0,0	1,2	1,1	0,0	1,5	0,4	0,0	0,0	0,0	0,0	0,0	0,0	0,0	0,0	0,0	0,0	0,0	0,0	0,3	0,0	0,0	0,0	0,0	0,0	0,0
ALDH2	56922	0,0	0,0	0,0	0,0	0,0	0,0	0,0	0,0	0,0	0,0	0,0	0,0	0,0	0,0	0,0	0,0	0,0	0,0	1,4	3,0	0,0	0,0	2,5	2,1	0,0	0,0	0,0	0,0	0,0	0,0	0,0	0,0	0,0	0,0	4,0	3,3
APEH	81244	0,0	0,0	0,0	0,0	0,0	0,0	0,0	0,0	0,0	0,0	0,0	0,3	0,0	0,0	0,0	0,0	0,0	0,0	0,0	0,0	0,0	0,0	0,0	0,0	0,0	0,0	0,0	0,0	0,0	0,0	0,0	0,0	0,0	0,0	0,0	0,9
APOA4	43295	0,0	0,0	0,0	0,0	0,0	0,0	0,0	0,0	0,0	0,0	0,0	0,0	0,0	0,0	0,0	0,0	0,0	0,0	0,9	1,0	0,0	0,0	2,5	2,0	0,0	0,0	0,0	0,0	0,0	0,0	0,0	0,0	0,0	0,0	1,5	0,0
APPL1	79463	0,0	0,0	0,0	0,0	0,0	0,0	0,0	0,0	0,0	0,0	0,0	0,0	0,0	0,0	0,0	0,0	0,0	0,0	0,0	0,0	0,0	0,0	0,0	0,0	0,0	0,0	1,1	0,0	0,0	0,0	1,2	0,0	0,0	0,0	0,0	0,0
ARPC1B	40975	0,0	0,0	0,0	0,0	0,0	0,0	0,0	0,0	0,0	0,0	0,0	0,0	0,0	0,0	0,0	0,0	0,0	0,0	1,0	0,0	0,0	0,0	0,0	0,0	0,0	0,0	0,0	0,0	0,0	0,0	0,0	0,0	0,0	0,0	2,0	1,9
ATP6V1E1	25412	0,0	0,0	0,0	0,0	0,0	0,0	0,0	0,0	0,0	0,0	0,0	0,0	0,0	0,0	0,0	0,0	0,0	0,0	1,4	0,0	0,0	0,0	0,0	0,0	0,0	0,0	0,0	0,0	0,0	0,0	0,0	0,0	0,0	0,0	1,9	1,8
C14orf166	20196	0,0	0,0	0,0	0,0	0,0	0,0	0,0	0,0	0,0	0,0	0,0	0,0	0,0	0,0	0,0	0,0	1,2	0,0	0,0	0,0	0,0	0,0	0,0	0,0	0,0	0,0	0,0	0,0	0,0	0,0	0,0	0,0	0,0	0,0	0,0	0,9
CNN2	32031	0,0	0,0	0,0	0,0	0,0	0,0	0,0	0,0	0,0	0,0	0,0	0,0	0,0	0,0	0,0	0,0	0,0	0,0	1,9	1,0	0,0	0,0	1,7	0,0	0,0	0,0	0,0	0,0	0,0	0,0	0,0	0,0	0,0	0,0	2,0	1,9
COL4A1	125550	0,0	0,0	0,0	0,0	0,0	0,0	0,0	0,0	0,0	0,0	0,0	0,0	0,0	0,0	0,0	0,0	0,0	0,0	0,0	1,0	0,0	0,0	0,0	0,0	0,0	0,0	0,0	0,0	0,7	0,0	0,0	0,0	0,0	0,0	0,0	0,0
COPS6	35866	0,0	0,0	0,0	0,0	0,0	0,0	0,0	0,0	0,0	0,0	0,0	0,0	0,0	0,0	0,0	0,0	0,0	0,0	0,0	0,0	0,0	0,0	0,0	0,0	0,0	0,0	0,0	0,0	0,7	0,0	0,0	0,0	0,0	0,0	1,0	0,0
COQ5	37499	0,0	1,3	0,0	0,0	1,1	0,0	0,0	0,0	0,0	0,0	0,0	0,0	0,0	0,0	0,0	0,0	0,0	0,0	0,0	0,0	0,0	0,0	0,0	0,0	0,0	0,0	0,0	0,0	0,0	0,3	0,0	0,0	0,0	0,0	0,0	0,0
COQ6	50639	0,0	0,0	0,8	0,0	0,0	0,0	0,7	0,0	0,0	0,6	0,0	0,3	0,0	0,0	0,0	0,0	0,4	0,0	0,0	0,0	0,8	0,0	0,0	0,0	0,0	0,0	0,0	0,0	0,0	0,0	0,0	0,0	0,0	0,0	0,0	0,0
CSRP2	20951	0,0	0,0	0,0	0,0	0,0	0,0	0,0	0,0	0,0	0,0	0,0	0,0	0,0	0,0	0,0	0,0	0,0	0,0	0,0	1,0	0,0	0,0	0,0	0,0	0,0	0,0	0,0	0,0	0,0	0,0	0,0	0,0	0,0	0,0	0,5	0,0
CYB5A	15311	0,0	0,0	0,0	0,0	0,0	0,0	0,0	0,0	0,0	0,0	0,0	0,0	0,0	0,0	0,0	0,0	0,0	0,0	0,0	0,0	0,0	0,3	0,0	0,0	0,0	0,0	0,0	0,0	0,7	0,0	0,0	0,0	0,0	0,0	0,0	0,0
DBI	9897	0,0	0,0	0,0	0,0	0,0	0,0	0,0	0,0	0,0	0,0	0,0	0,0	0,0	0,0	0,0	0,0	0,0	0,0	0,0	0,0	0,0	0,0	0,0	0,0	0,0	0,0	0,6	0,0	0,3	0,6	0,0	0,0	0,7	0,7	0,0	0,5
DDOST	48863	0,0	0,0	0,0	0,0	0,0	0,0	0,0	0,0	0,0	0,0	0,0	0,0	0,0	0,0	0,0	0,0	0,0	0,0	0,5	0,0	0,0	0,0	0,0	0,0	0,0	0,0	0,0	0,0	0,0	0,0	0,0	0,0	0,0	0,0	2,9	0,5
DKC1	58194	0,0	0,0	0,0	0,0	0,0	0,0	0,0	0,0	0,0	0,0	0,0	0,0	0,0	0,0	0,0	0,0	0,0	0,0	0,5	0,0	0,0	0,0	0,0	0,0	0,0	0,0	0,0	0,0	0,0	0,0	0,0	0,0	0,0	0,0	1,0	0,0
DSTN	18507	0,0	0,0	0,0	0,0	0,0	0,0	0,0	0,0	0,0	0,0	0,0	0,0	0,0	0,0	0,0	0,0	0,0	0,0	0,0	1,0	0,0	0,0	0,0	0,0	0,5	0,0	0,0	0,0	0,0	0,0	0,0	0,0	0,0	0,0	0,0	0,0
F13A1	83345	0,0	0,0	0,0	0,0	0,0	0,0	0,0	0,0	0,0	0,0	0,0	0,0	0,0	3,2	0,0	0,0	0,0	0,0	0,0	0,0	0,0	0,0	0,0	0,0	0,0	0,0	0,0	0,0	0,0	0,0	0,0	0,0	0,0	0,0	1,0	0,0
HDLBP	139045	0,0	0,0	0,0	0,0	0,0	0,0	0,0	0,0	0,0	0,0	0,0	0,0	0,0	0,0	0,0	0,0	0,0	0,0	1,0	0,0	0,0	0,0	0,0	1,0	0,0	0,0	0,0	0,0	0,0	0,0	0,0	0,0	0,0	0,0	0,0	0,9
HIST1H2AH	13907	0,0	0,0	0,0	0,0	0,0	0,0	0,0	0,0	0,0	0,0	0,3	0,9	0,0	0,0	0,0	0,0	0,0	0,7	0,0	0,0	0,0	0,0	0,0	0,0	0,0	0,0	0,0	0,0	0,0	0,0	2,5	0,7	0,4	0,4	0,0	0,0
HMGB2	24134	0,0	0,0	0,0	0,0	0,0	0,0	0,0	0,0	0,0	0,0	0,0	0,0	0,0	1,1	0,0	0,0	0,0	0,0	0,0	0,0	0,0	0,0	0,0	0,0	0,0	0,0	0,0	0,0	0,0	0,0	0,0	0,0	0,0	0,0	1,9	3,7
IMPA1	30134	0,0	0,0	0,8	0,0	0,0	0,0	0,0	0,0	0,0	0,0	0,0	0,3	0,0	0,0	0,0	0,7	0,0	0,0	0,0	0,0	0,0	0,0	0,0	0,0	0,0	0,0	2,3	0,0	1,0	1,0	0,0	0,0	0,0	0,0	0,0	0,0
MLEC	32202	0,0	0,3	0,0	0,0	0,0	0,0	0,0	0,0	0,0	0,0	0,0	0,0	0,0	0,0	0,0	0,0	0,0	0,0	0,0	0,0	0,0	0,0	0,0	0,0	0,0	0,0	0,0	0,0	0,0	0,0	0,0	0,0	0,0	0,0	0,0	2,3
MYOF	161211	0,0	0,0	0,0	0,0	0,0	0,0	0,0	0,0	0,0	0,0	0,0	0,0	0,0	0,0	0,0	0,0	0,0	0,0	0,5	0,0	0,0	0,0	0,0	0,0	0,0	0,0	0,0	0,0	0,0	0,0	0,0	0,0	0,0	0,0	3,0	1,8
NRAP	192330	0,0	0,0	0,0	0,0	0,0	0,0	0,0	0,0	0,0	0,0	0,0	0,6	0,0	0,0	0,0	0,0	0,0	0,0	0,0	0,0	0,0	0,0	0,0	0,0	0,0	0,0	0,0	0,0	0,0	0,0	2,5	0,0	0,0	0,0	0,0	0,0
OPTN	65704	0,0	0,3	0,0	0,0	0,0	0,0	0,0	0,0	0,0	0,0	0,3	0,6	0,0	0,0	0,0	0,0	0,4	0,0	0,0	0,0	0,0	0,0	0,0	0,0	0,0	0,0	0,0	0,0	0,0	0,0	0,0	0,0	0,0	0,0	1,0	0,0
PALMD	62308	0,0	0,0	0,0	0,0	0,0	0,0	0,0	0,0	0,0	0,0	0,0	0,6	0,0	0,0	0,0	0,0	0,0	1,1	0,0	0,0	0,0	0,0	0,0	0,0	0,0	0,0	0,0	0,0	0,0	2,3	0,0	0,0	0,0	0,0	0,0	0,0
PEX19	32542	0,0	0,0	0,0	0,0	0,0	0,0	0,0	0,0	0,0	0,0	0,0	0,0	0,0	0,0	0,0	0,0	0,0	0,0	0,0	0,0	0,0	0,0	0,0	0,0	0,0	0,0	0,0	0,0	1,3	0,7	0,0	0,0	0,0	0,0	0,0	2,3
PHGDH	56810	0,0	0,0	0,0	0,0	0,0	0,0	0,0	0,0	0,0	0,0	0,0	0,0	0,0	0,0	0,0	0,0	0,0	0,0	0,9	1,0	0,0	0,0	0,0	0,0	0,0	0,0	0,0	0,0	0,0	0,0	0,0	0,0	0,0	0,0	1,0	2,8
PLS3	65971	0,0	0,0	0,0	0,0	0,0	0,0	0,0	0,0	0,0	0,0	0,0	0,0	0,0	0,0	0,0	0,0	0,0	0,0	0,5	0,0	0,0	0,0	1,7	0,0	0,0	0,0	0,0	0,0	0,0	0,0	0,0	0,0	0,0	0,0	0,0	2,3
PPP1R12A	89684	0,0	0,0	0,0	0,0	0,0	0,0	0,0	0,0	0,0	0,0	0,0	0,3	0,0	0,0	0,0	0,0	0,0	0,0	0,0	1,0	0,0	0,0	0,0	0,0	0,0	0,0	0,0	0,0	0,0	0,0	0,0	0,0	0,0	0,0	0,0	0,0
PRKAR1A	42922	0,0	0,0	0,0	0,0	0,0	1,0	0,0	1,9	0,0	1,1	0,3	0,0	0,0	0,0	0,0	0,0	0,4	0,7	0,0	0,0	0,0	0,0	0,0	0,0	0,0	0,0	0,0	0,0	0,0	0,3	0,0	0,0	0,0	0,0	0,0	0,0
PSMB5	28659	0,0	0,0	0,0	0,0	0,0	0,0	0,0	0,0	1,1	0,0	0,0	0,0	0,0	0,0	0,0	0,0	0,0	0,0	0,0	0,0	0,0	0,0	0,0	0,0	0,0	0,0	0,0	0,0	0,6	0,0	0,0	0,0	0,0	0,0	0,0	0,0
PTGIS	19900	0,0	0,0	0,0	0,0	0,0	0,0	0,0	0,0	0,0	0,0	0,0	0,0	0,0	0,0	0,0	0,0	0,0	0,0	1,4	1,4	0,0	0,0	0,0	0,0	0,0	0,0	0,0	0,0	0,0	0,0	0,0	0,0	0,0	0,0	0,5	2,9
RANBP1	23742	0,0	0,0	0,0	0,0	0,0	0,0	0,0	0,0	0,0	0,0	0,0	0,0	0,0	0,0	0,0	0,0	0,0	0,0	0,0	0,0	0,0	0,0	0,0	0,0	0,0	0,0	0,0	1,3	0,0	0,0	1,2	0,0	0,0	0,0	0,0	0,0
RPL14	23331	0,0	0,0	0,0	0,0	0,0	0,0	0,0	0,0	0,0	0,0	0,0	0,0	0,0	0,0	0,0	0,0	0,0	0,0	0,0	0,0	0,0	0,0	0,0	0,0	0,0	0,5	0,0	0,0	0,0	0,0	0,0	0,0	0,0	0,0	1,0	1,8
RPS21	9112	0,0	0,0	0,0	0,0	0,0	0,0	0,0	0,0	0,0	0,0	0,0	0,0	0,0	0,0	0,0	0,0	0,0	0,0	0,0	0,0	0,0	0,7	0,0	0,0	0,5	0,0	0,0	0,0	0,0	0,0	0,0	0,0	0,0	0,0	0,0	0,0
SF3B1	145830	0,0	0,0	0,0	0,0	0,0	0,0	0,0	0,0	0,0	0,0	0,0	0,0	0,0	0,0	0,0	0,0	0,0	0,0	2,0	0,0	0,0	0,0	0,0	0,0	0,0	0,0	0,0	0,0	0,0	0,0	0,0	0,0	0,0	0,0	1,5	1,8
SFXN3	16315	0,0	0,0	0,0	0,0	0,0	0,0	0,0	0,0	0,0	0,0	0,0	0,0	0,0	0,0	0,0	0,0	0,0	0,0	0,0	0,5	0,0	0,0	0,0	0,0	0,0	0,0	0,0	0,0	0,0	0,0	0,0	0,0	0,0	0,0	1,0	0,0
SNCG	13040	0,0	0,0	0,0	0,0	0,0	0,0	0,0	0,0	0,0	0,0	0,0	0,0	0,0	0,0	0,0	0,0	0,0	0,0	0,9	0,5	0,0	0,0	0,0	0,0	0,0	0,0	0,0	0,0	0,7	0,3	0,0	0,0	0,0	0,0	0,0	0,0
SOD3	26283	0,0	0,0	0,0	0,0	0,0	0,0	0,0	0,0	0,0	0,0	0,0	0,0	0,0	1,1	0,0	0,0	0,0	0,0	0,0	0,0	0,0	0,0	0,0	0,0	0,0	0,0	0,0	0,0	0,0	0,0	0,0	0,0	0,0	0,0	1,5	1,5
SSB	44284	0,0	0,0	0,0	0,0	0,0	0,0	0,0	0,0	0,0	0,0	0,0	0,0	0,0	0,0	0,0	0,0	0,0	0,0	1,9	1,0	0,0	0,0	0,0	0,0	0,0	0,0	0,0	0,0	0,0	0,0	1,2	0,0	0,0	0,0	2,5	0,5
ACAD10	118305	0,0	0,0	0,0	0,0	0,0	0,0	0,0	0,0	0,0	0,0	1,9	1,8	0,0	0,0	0,0	0,0	0,0	2,2	0,0	0,0	0,0	0,0	0,0	0,0	0,0	0,0	0,0	0,0	2,5	0,6	0,0	0,0	0,0	0,0	0,0	0,0
ACADSB	44377	0,0	0,0	1,5	0,0	0,0	0,0	1,3	1,3	1,1	0,0	0,0	0,0	0,0	0,0	1,3	0,0	0,0	0,7	0,0	0,0	0,0	0,0	0,0	0,0	0,0	0,0	0,0	0,0	0,6	1,3	0,0	0,0	0,0	0,0	0,0	0,0
ACSS2	78755	0,0	0,0	0,0	0,0	0,0	0,0	0,0	0,0	0,0	0,0	0,0	0,6	0,0	0,0	0,0	0,0	0,0	0,0	0,0	0,0	0,0	0,0	0,0	0,0	0,0	0,0	0,0	0,0	0,0	0,0	1,3	0,0	0,0	0,0	0,0	0,0
AFP	68625	0,0	0,0	0,0	0,0	1,1	0,0	0,0	0,0	0,0	0,0	0,0	0,0	0,0	0,0	0,0	0,0	0,0	0,7	0,0	0,0	0,0	0,0	0,0	0,0	0,0	0,0	0,0	0,0	0,0	0,0	0,0	0,0	0,0	0,0	0,0	1,0
AGT	30180	0,0	0,0	0,0	0,0	0,0	0,0	0,0	0,0	0,0	0,0	0,0	0,0	0,0	0,0	0,0	0,0	0,0	0,0	2,7	1,9	0,0	0,0	0,0	0,0	0,0	0,0	0,0	0,0	0,6	0,0	0,0	0,0	0,0	0,0	0,0	0,0
ALDH1L2	85233	0,0	0,0	0,0	0,0	0,0	0,0	0,0	0,0	0,0	0,0	0,0	0,0	0,0	0,0	0,0	0,0	0,0	0,0	0,9	0,0	0,0	0,0	0,0	0,0	0,0	0,0	0,0	0,0	0,0	0,0	0,0	0,0	0,0	0,0	0,0	2,0
APEX1	35413	0,0	0,0	0,0	0,0	0,0	0,0	0,0	0,0	0,0	0,0	0,0	0,0	0,0	0,0	0,0	0,0	0,0	0,0	0,0	1,0	0,0	0,0	0,0	0,0	0,0	0,0	0,0	0,0	0,0	0,0	0,0	0,0	0,0	0,0	1,0	0,0
ART3	19522	0,0	0,0	0,0	0,0	0,0	0,0	1,3	0,0	0,0	0,0	1,3	0,0	0,0	0,0	0,0	0,0	0,0	0,0	0,0	0,0	0,0	0,0	0,0	0,0	0,0	0,0	0,0	0,0	0,0	0,0	0,0	0,0	0,0	0,0	1,0	0,0
BAG3	61478	0,0	0,0	0,0	0,0	1,1	0,0	1,3	0,0	1,1	0,0	0,0	0,6	0,0	0,0	0,0	0,0	0,0	2,9	0,0	0,0	0,0	0,0	0,0	0,0	0,0	0,0	0,0	0,0	0,0	1,9	0,0	0,0	0,0	0,0	0,0	0,0
C1QA	26484	0,0	0,0	0,0	0,0	0,0	0,0	0,0	0,0	0,0	0,0	0,0	0,0	0,0	0,0	0,0	0,0	0,0	0,0	0,9	0,0	0,0	0,0	0,0	0,0	0,0	0,0	0,0	0,0	0,0	0,0	0,0	0,0	0,0	0,0	2,0	2,0
C5	188616	0,0	0,0	0,0	0,0	0,0	0,0	0,0	0,0	0,0	0,0	0,0	0,0	5,1	4,3	1,3	0,0	0,0	0,0	0,9	1,9	0,0	0,0	5,0	4,1	0,0	0,0	0,0	0,0	0,0	0,0	0,0	0,0	0,0	0,0	0,0	0,0
C6	105271	0,0	0,0	0,0	0,0	0,0	0,0	0,0	0,0	0,0	0,0	0,0	0,0	0,0	0,0	0,0	0,0	0,0	0,0	0,9	1,0	0,0	0,0	0,0	0,0	0,0	0,0	0,0	0,0	0,0	0,0	0,0	0,0	0,0	0,0	1,0	1,0
CACNA1S	15417	0,0	0,0	0,0	0,0	0,0	0,0	0,0	0,0	0,0	0,0	0,0	0,0	0,0	0,0	0,0	0,0	0,0	0,0	0,0	0,0	0,0	0,0	0,0	0,0	0,0	0,0	2,3	2,8	0,0	0,0	0,0	4,1	0,0	0,0	0,0	0,0
CASP3	31380	0,0	0,0	0,0	0,0	0,0	0,0	0,0	0,0	0,0	0,0	0,0	0,0	0,0	0,0	0,0	0,0	0,0	0,0	0,9	0,0	0,0	0,0	0,0	0,0	0,0	0,0	0,0	0,0	0,0	0,0	0,0	0,0	0,0	0,0	1,0	0,0
CCHCR1	39092	0,0	0,0	0,0	0,0	0,0	0,0	0,0	0,0	0,0	0,0	0,0	0,0	0,0	0,0	0,0	0,0	0,0	0,0	0,0	0,0	0,8	0,0	0,0	0,0	0,0	0,0	0,0	0,0	0,0	0,0	0,0	0,0	0,7	0,0	0,0	0,0
CD14	39841	0,0	0,0	0,0	0,0	0,0	0,0	0,0	0,0	0,0	0,0	0,0	0,0	0,0	0,0	0,0	1,5	0,0	0,0	0,9	0,0	0,0	0,0	0,0	0,0	0,0	0,0	0,0	0,0	0,0	0,0	0,0	0,0	0,0	0,0	0,0	0,0
CD34	40545	0,0	0,0	0,0	0,0	0,0	0,0	0,0	0,0	0,0	0,0	0,0	0,0	0,0	0,0	0,0	0,0	0,0	0,0	0,9	0,0	0,0	0,0	0,0	0,0	0,0	0,0	0,0	0,0	0,0	0,0	0,0	0,0	0,0	0,0	1,0	1,0
CD74	24119	0,0	0,0	0,0	0,0	0,0	0,0	0,0	0,0	0,0	0,0	0,0	0,0	0,0	0,0	0,0	0,0	0,0	0,0	0,0	1,0	0,0	0,0	0,0	0,0	0,0	0,0	0,0	0,0	0,0	0,0	0,0	0,0	0,0	0,0	1,0	0,0
CDK5	33289	0,0	0,0	0,0	0,0	0,0	1,1	2,6	1,3	0,0	0,0	0,0	0,0	0,0	0,0	0,0	0,0	0,0	0,0	0,0	0,0	0,0	0,0	0,0	0,0	0,0	0,0	0,0	0,0	0,0	0,0	1,3	0,0	0,0	0,0	0,0	0,0
CHRNA5	49674	0,0	0,0	1,5	1,4	1,1	0,0	0,0	0,0	0,0	0,0	0,0	0,0	0,0	0,0	0,0	0,0	0,0	0,0	0,0	0,0	0,0	0,0	0,0	0,0	0,0	0,0	0,0	0,0	0,0	0,0	0,0	4,1	0,0	0,0	0,0	0,0
CPB2	48602	0,0	0,0	0,0	0,0	0,0	0,0	0,0	0,0	0,0	0,0	0,0	0,0	5,1	0,0	0,0	0,0	0,0	0,0	0,0	0,0	0,0	0,0	3,3	2,0	0,0	0,0	0,0	0,0	0,0	0,0	0,0	0,0	0,0	0,0	0,0	0,0
CPNE3	59645	0,0	0,7	0,0	0,0	0,0	0,0	0,0	0,0	0,0	0,0	0,6	0,0	0,0	0,0	0,0	0,0	0,0	0,0	0,0	0,0	0,0	0,0	0,0	0,0	0,0	0,0	0,0	0,0	0,0	0,6	0,0	0,0	0,0	0,0	0,0	0,0
CRP	24925	0,0	0,0	0,0	0,0	0,0	0,0	0,0	0,0	0,0	0,0	0,0	0,0	0,0	4,3	0,0	0,0	0,0	0,0	0,0	0,0	0,0	0,0	0,0	0,0	0,0	0,0	0,0	0,0	0,0	0,6	0,0	0,0	0,0	0,0	0,0	0,0
CTSS	37496	0,0	0,0	0,0	0,0	0,0	0,0	0,0	0,0	0,0	0,0	0,0	0,0	2,6	2,1	0,0	0,0	0,0	0,0	0,0	0,0	0,0	0,0	0,0	0,0	0,0	0,0	0,0	0,0	0,0	0,0	0,0	0,0	0,0	0,0	1,0	0,0
DEK	45624	0,0	0,0	0,0	0,0	0,0	0,0	0,0	0,0	0,0	0,0	0,0	0,0	0,0	0,0	0,0	0,0	0,0	0,0	0,0	0,0	0,0	0,0	0,0	0,0	0,0	0,0	0,0	0,0	0,6	0,0	0,0	0,0	0,0	0,0	2,0	0,0
DKFZp686D0714	47976	0,0	0,0	0,0	0,0	0,0	0,0	0,0	0,0	0,0	0,0	0,0	0,0	0,0	0,0	0,0	1,5	0,0	0,0	0,0	0,0	0,0	0,0	0,0	0,0	0,0	0,0	0,0	0,0	0,6	0,6	0,0	0,0	0,0	0,0	0,0	0,0
ENSG00000228267	58145	0,0	0,0	0,0	0,0	0,0	0,0	0,0	0,0	0,0	0,0	0,0	0,0	0,0	0,0	0,0	0,0	0,0	0,0	0,0	3,8	0,0	0,0	0,0	0,0	0,0	0,0	0,0	0,0	0,6	0,6	0,0	0,0	0,0	0,0	0,0	0,0
ERLIN1	39016	0,0	0,0	0,0	0,0	0,0	0,0	0,0	0,0	0,0	0,0	0,0	0,0	0,0	0,0	0,0	0,0	0,0	1,5	0,0	0,0	0,0	0,0	0,0	0,0	0,0	0,0	0,0	0,0	0,6	0,0	0,0	0,0	0,0	0,0	0,0	0,0
F9	58903	0,0	0,7	0,0	0,0	0,0	0,0	0,0	0,0	0,0	0,0	0,0	0,6	0,0	0,0	1,3	0,0	0,0	0,0	1,8	0,0	0,0	0,0	0,0	0,0	0,0	0,0	0,0	0,0	0,0	0,0	0,0	0,0	0,0	0,0	0,0	0,0
GLRX5	16618	0,0	0,0	0,0	1,4	0,0	0,0	2,6	0,0	0,0	0,0	0,0	1,2	0,0	0,0	1,3	3,0	0,0	1,5	0,0	0,0	0,0	0,0	0,0	0,0	0,0	0,0	0,0	0,0	1,3	0,0	0,0	0,0	0,0	0,0	0,0	0,0
GNAI3	40547	0,0	0,0	0,0	0,0	0,0	0,0	0,0	0,0	0,0	0,0	0,0	0,0	0,0	0,0	0,0	0,0	0,0	0,0	1,8	1,0	0,0	0,0	0,0	0,0	0,0	0,0	0,0	0,0	0,0	0,0	0,0	0,0	0,0	0,0	2,0	2,0
GPNMB	61658	0,0	0,0	0,0	0,0	0,0	0,0	0,0	0,0	0,0	0,0	0,0	0,0	0,0	0,0	0,0	0,0	0,0	0,0	6,4	5,7	0,0	0,0	0,0	0,0	0,0	0,0	0,0	0,0	0,0	0,0	0,0	0,0	0,0	0,0	2,0	1,0
GPR126	131673	0,0	0,0	0,0	0,0	0,0	0,0	0,0	0,0	0,0	0,0	0,0	0,0	0,0	0,0	0,0	0,0	0,0	0,0	0,0	0,0	0,0	0,0	1,7	0,0	0,0	0,0	0,0	0,0	0,0	0,0	0,0	0,0	0,0	0,0	0,0	1,0
GPX3	12827	0,0	0,0	0,0	0,0	0,0	0,0	0,0	0,0	0,0	0,0	0,0	0,0	0,0	0,0	0,0	0,0	0,0	0,0	2,7	1,9	0,0	0,0	0,0	0,0	0,0	0,0	0,0	0,0	0,0	0,0	0,0	0,0	0,0	0,0	3,0	0,0
GPX5	24936	0,0	0,0	0,0	0,0	0,0	0,0	0,0	1,3	0,0	0,0	0,0	0,0	0,0	0,0	1,3	0,0	0,0	0,0	0,0	0,0	0,0	0,0	0,0	0,0	0,0	0,0	0,0	0,0	0,0	0,0	0,0	0,0	0,0	0,0	0,0	2,0
GSTO1	27420	0,0	0,0	0,0	1,4	0,0	0,0	0,0	0,0	0,0	0,0	0,0	0,0	0,0	0,0	1,3	0,0	0,0	0,0	0,0	0,0	0,0	0,0	0,0	0,0	0,0	0,0	0,0	0,0	1,9	0,6	0,0	0,0	0,0	0,0	0,0	0,0
HEXA	60591	0,0	0,0	0,0	0,0	0,0	0,0	0,0	0,0	0,0	0,0	0,0	0,0	0,0	0,0	0,0	0,0	0,0	0,0	0,0	1,0	0,0	0,0	0,0	0,0	0,0	0,0	0,0	0,0	0,0	0,0	0,0	0,0	0,0	0,0	1,0	1,0
HSD17B8	26623	0,0	0,0	0,0	0,0	0,0	0,0	1,3	0,0	4,3	0,0	0,0	0,6	0,0	0,0	0,0	0,0	0,0	0,0	0,0	0,0	0,0	0,0	0,0	0,0	0,0	0,0	0,0	0,0	0,6	0,0	0,0	0,0	0,0	0,0	0,0	0,0
IGHG1	24949	0,0	0,0	0,0	0,0	0,0	0,0	0,0	0,0	0,0	0,0	0,0	0,0	0,0	0,0	0,0	1,5	0,0	0,0	0,0	0,0	0,0	0,7	0,0	2,0	0,0	0,0	0,0	0,0	0,0	0,0	0,0	0,0	0,0	0,0	0,0	0,0
IGKV127	11194	0,0	0,0	0,0	0,0	0,0	0,0	0,0	0,0	0,0	0,0	0,0	0,0	0,0	0,0	0,0	0,0	0,0	0,0	0,9	1,9	0,0	0,0	0,0	0,0	0,0	0,0	0,0	0,0	0,0	0,0	0,0	0,0	0,0	0,0	2,0	0,0
JMJD2C	52746	0,0	0,0	0,0	0,0	0,0	0,0	0,0	0,0	0,0	0,0	0,0	0,0	0,0	0,0	0,0	1,5	0,0	0,0	0,0	0,0	0,0	0,0	0,0	0,0	0,0	0,0	0,0	0,0	0,0	0,0	0,0	0,0	0,7	0,0	0,0	0,0
KRT79	48069	0,0	0,0	0,0	0,0	0,0	0,0	0,0	0,0	0,0	0,0	0,0	0,0	0,0	0,0	0,0	0,0	0,0	0,0	0,9	1,9	0,0	0,0	0,0	0,0	0,0	0,0	0,0	0,0	0,0	0,0	0,0	0,0	0,0	0,0	2,0	0,0
LHPP	38454	0,0	0,0	0,0	0,0	0,0	0,0	0,0	0,0	0,0	0,0	1,3	1,2	0,0	0,0	0,0	0,0	0,0	0,0	0,0	0,0	0,0	0,0	0,0	0,0	0,0	0,0	0,0	0,0	1,3	1,3	0,0	0,0	0,0	0,0	0,0	0,0
MAPRE1	29978	0,0	0,0	0,0	0,0	0,0	0,0	0,0	0,0	0,0	0,0	0,0	0,0	0,0	0,0	0,0	0,0	0,0	0,0	0,0	1,0	0,0	0,0	0,0	0,0	0,0	0,0	0,0	0,0	0,0	0,0	0,0	0,0	0,0	0,0	1,0	0,0
MFGE8	45726	0,0	0,0	0,0	0,0	0,0	0,0	0,0	0,0	0,0	0,0	0,0	0,0	0,0	0,0	0,0	0,0	0,0	0,0	0,0	2,9	0,0	0,0	0,0	0,0	0,0	0,0	0,0	0,0	0,0	0,0	0,0	0,0	0,0	0,0	1,0	1,0
MT-ND2	39057	0,0	0,0	0,0	1,4	0,0	1,1	1,3	2,6	0,0	0,0	0,0	0,6	0,0	0,0	1,3	0,0	0,0	0,0	0,0	0,0	0,0	0,0	0,0	0,0	0,0	0,0	0,0	0,0	0,0	1,3	0,0	0,0	0,0	0,0	0,0	0,0
Napb	33472	0,0	0,0	0,0	0,0	0,0	0,0	0,0	0,0	0,0	0,0	0,0	0,0	0,0	0,0	0,0	0,0	0,0	0,0	0,0	0,0	0,0	0,0	0,0	0,0	1,1	2,1	0,0	0,0	0,0	0,0	0,0	0,0	0,0	0,0	0,0	1,0
Nbla10545	19770	0,0	0,7	0,0	0,0	0,0	0,0	0,0	0,0	0,0	0,0	0,0	0,0	0,0	0,0	0,0	0,0	0,8	0,0	0,0	0,0	0,0	0,0	0,0	0,0	0,0	0,0	0,0	0,0	0,0	0,0	0,0	0,0	1,5	0,0	0,0	0,0
OAT	48477	0,0	0,0	0,0	0,0	0,0	0,0	0,0	0,0	2,2	0,0	0,6	0,0	0,0	0,0	0,0	0,0	0,0	0,0	0,0	0,0	0,0	0,0	0,0	0,0	1,1	0,0	0,0	0,0	0,6	0,0	0,0	0,0	0,0	0,0	0,0	0,0
okuribin	108484	0,0	0,0	0,0	0,0	0,0	0,0	0,0	0,0	0,0	0,0	0,0	0,0	0,0	0,0	0,0	0,0	0,0	0,0	0,9	4,8	0,0	0,0	0,0	0,0	0,0	0,0	0,0	0,0	0,0	0,0	0,0	0,0	0,0	0,0	0,0	1,0
PDP1	62844	0,0	0,0	0,0	0,0	0,0	0,0	0,0	0,0	0,0	0,0	0,0	0,0	0,0	0,0	0,0	0,0	0,0	0,7	0,0	0,0	0,0	0,0	0,0	0,0	0,0	0,0	0,0	0,0	0,6	0,0	0,0	0,0	0,0	0,0	0,0	0,0
PI16	49349	0,0	0,0	0,0	0,0	0,0	0,0	0,0	0,0	0,0	0,0	0,0	0,0	0,0	0,0	0,0	0,0	0,0	0,0	1,8	0,0	0,0	0,0	0,0	0,0	0,0	0,0	0,0	0,0	0,0	0,0	0,0	0,0	0,0	0,0	3,0	2,0
PLTP	54923	0,0	0,0	0,0	0,0	0,0	0,0	0,0	1,3	0,0	0,0	0,0	0,0	0,0	0,0	0,0	0,0	0,0	0,0	0,0	0,0	0,0	0,0	0,0	0,0	0,0	0,0	0,0	0,0	0,0	0,0	1,3	0,0	0,0	0,0	0,0	0,0
PON1	39986	0,0	0,0	0,0	0,0	0,0	0,0	0,0	0,0	0,0	0,0	0,0	0,0	0,0	0,0	0,0	0,0	0,0	0,0	5,4	6,7	0,0	0,0	1,7	2,0	0,0	0,0	1,2	2,8	0,0	0,0	0,0	0,0	0,0	0,0	0,0	0,0
PPP1R14A	16673	0,0	0,0	0,0	0,0	0,0	0,0	0,0	0,0	0,0	0,0	0,0	0,6	0,0	0,0	0,0	0,0	0,0	0,0	0,0	1,0	0,0	0,0	0,0	0,0	0,0	0,0	0,0	0,0	0,0	0,0	0,0	0,0	0,0	0,0	0,0	0,0
PPP2R1B	66214	0,0	0,7	0,0	0,0	0,0	0,0	0,0	0,0	0,0	0,0	0,0	0,0	0,0	0,0	0,0	0,0	0,0	0,0	0,0	0,0	0,0	0,0	0,0	0,0	0,0	0,0	0,0	0,0	0,0	0,0	0,0	0,0	0,0	0,0	2,0	0,0
Psmc6	44174	0,0	0,0	0,0	0,0	0,0	0,0	0,0	0,0	0,0	0,0	0,0	0,0	0,0	0,0	0,0	0,0	0,0	0,7	0,0	0,0	0,0	0,0	0,0	0,0	0,0	0,0	0,0	0,0	0,0	0,0	0,0	0,0	0,0	0,0	0,0	2,0
PTD004	24576	0,0	0,0	0,0	0,0	0,0	0,0	0,0	0,0	0,0	0,0	0,6	0,0	0,0	0,0	0,0	0,0	0,8	0,7	0,0	0,0	0,0	0,0	0,0	0,0	0,0	0,0	0,0	0,0	1,9	0,6	0,0	0,0	0,0	0,0	0,0	0,0
RAB11A	24394	0,0	0,0	0,0	0,0	0,0	0,0	0,0	0,0	0,0	0,0	0,0	0,0	0,0	0,0	0,0	0,0	0,0	0,0	0,0	0,0	0,0	0,0	0,0	0,0	0,0	0,0	0,0	0,0	0,6	0,0	0,0	0,0	0,0	0,0	0,0	1,0
RPL29	17499	0,0	1,3	0,0	0,0	0,0	0,0	0,0	0,0	0,0	0,0	0,0	1,2	0,0	0,0	0,0	0,0	0,0	1,5	0,0	0,0	0,0	0,0	0,0	0,0	0,0	0,0	0,0	0,0	0,0	0,0	0,0	0,0	0,0	0,0	0,0	2,0
SARS	58637	0,0	0,7	0,0	0,0	0,0	0,0	0,0	0,0	0,0	0,0	1,3	0,0	0,0	0,0	0,0	0,0	0,0	0,0	0,0	0,0	0,0	0,0	0,0	0,0	0,0	0,0	0,0	0,0	0,0	0,0	0,0	0,0	0,0	0,0	0,0	2,0
SDC2	20540	0,0	0,0	0,0	0,0	0,0	0,0	0,0	0,0	0,0	0,0	0,0	0,0	0,0	0,0	0,0	0,0	0,0	0,0	1,8	0,0	0,0	0,0	0,0	0,0	0,0	0,0	0,0	0,0	0,0	0,0	0,0	0,0	0,0	0,0	2,0	1,0
Sec22b	24757	0,0	0,0	0,0	0,0	0,0	0,0	0,0	0,0	0,0	0,0	0,0	0,0	0,0	0,0	0,0	0,0	0,0	0,0	2,7	1,9	0,0	0,0	0,0	0,0	0,0	0,0	0,0	0,0	0,0	0,0	0,0	0,0	0,0	0,0	1,0	2,9
SEPN1	56404	0,0	0,0	0,0	0,0	0,0	0,0	0,0	0,0	0,0	0,0	0,0	0,0	0,0	0,0	1,3	0,0	0,0	0,0	0,0	0,0	0,0	0,0	0,0	0,0	0,0	0,0	1,2	0,0	0,0	0,0	0,0	0,0	0,0	0,0	0,0	0,0
SERPINB9	42551	0,0	0,0	0,0	0,0	0,0	0,0	0,0	0,0	0,0	0,0	0,0	0,0	0,0	0,0	0,0	0,0	0,0	0,0	0,0	0,0	0,0	0,0	0,0	2,0	0,0	0,0	0,0	0,0	0,0	0,0	2,6	0,0	0,0	0,0	3,0	2,0
SERPINE2	44085	0,0	0,0	0,0	0,0	0,0	0,0	0,0	0,0	0,0	0,0	0,0	0,0	0,0	0,0	0,0	0,0	0,0	0,0	0,0	1,9	0,0	0,0	0,0	0,0	0,0	0,0	0,0	0,0	0,0	0,0	0,0	0,0	0,0	0,0	0,0	1,0
SERPING1	54640	0,0	0,0	0,0	0,0	0,0	0,0	0,0	0,0	0,0	0,0	0,0	0,0	0,0	0,0	0,0	0,0	0,0	0,0	2,7	2,9	0,0	0,0	3,3	4,1	0,0	0,0	0,0	0,0	0,6	0,0	0,0	0,0	0,0	0,0	0,0	0,0
SYNE2	712607	0,0	0,0	0,0	0,0	0,0	0,0	0,0	0,0	0,0	0,0	0,0	0,0	0,0	2,1	0,0	0,0	0,0	0,0	0,0	1,9	0,0	0,0	0,0	2,0	0,0	0,0	0,0	0,0	0,0	0,0	0,0	0,0	0,0	0,0	0,0	0,0
THOP1	78145	0,0	0,0	0,0	0,0	0,0	0,0	0,0	0,0	0,0	0,0	0,0	0,0	0,0	0,0	0,0	0,0	0,0	0,0	0,0	1,0	0,0	0,0	0,0	0,0	0,0	0,0	0,0	0,0	0,0	0,0	0,0	0,0	0,0	0,0	0,0	2,0
TTBK1	144994	0,0	0,0	0,0	0,0	0,0	0,0	0,0	1,3	0,0	0,0	0,0	0,0	0,0	0,0	0,0	0,0	0,0	0,0	0,0	0,0	0,0	0,0	0,0	0,0	0,0	0,0	0,0	1,4	0,0	0,0	0,0	0,0	0,0	0,0	0,0	0,0
Tuba4a	49925	0,0	0,0	0,0	0,0	1,1	0,0	1,3	0,0	0,0	0,0	0,0	0,0	0,0	0,0	0,0	0,0	0,0	0,0	0,0	0,0	0,0	0,0	0,0	0,0	0,0	0,0	0,0	0,0	0,0	0,0	0,0	0,0	0,0	0,0	1,0	0,0
VWF	37569	0,0	0,0	0,0	0,0	0,0	0,0	0,0	0,0	0,0	0,0	0,0	0,0	0,0	0,0	0,0	0,0	0,0	0,0	0,0	0,0	0,0	0,0	3,3	0,0	0,0	0,0	0,0	0,0	0,0	0,6	0,0	0,0	0,0	0,0	0,0	0,0
WDR89	42841	0,0	0,0	0,0	0,0	0,0	0,0	0,0	0,0	0,0	0,0	0,0	0,0	0,0	0,0	0,0	0,0	0,0	0,0	0,0	0,0	0,0	0,0	1,7	0,0	0,0	0,0	1,2	0,0	0,0	0,6	0,0	0,0	0,0	0,0	0,0	0,0
ZNF618	104464	0,0	0,0	0,0	0,0	1,1	0,0	0,0	0,0	0,0	0,0	0,0	0,0	0,0	0,0	0,0	0,0	0,0	0,0	0,0	0,0	0,0	0,7	0,0	0,0	0,0	0,0	0,0	0,0	0,0	0,0	0,0	0,0	0,0	0,0	0,0	0,0
WARS	53147	0,0	0,0	0,0	0,0	0,0	0,0	0,0	0,0	0,0	0,0	0,0	0,0	0,0	0,0	2,5	0,0	0,0	0,0	0,0	0,0	0,0	0,0	0,0	0,0	0,0	0,0	0,0	0,0	0,0	0,0	2,3	0,0	0,0	0,0	0,9	0,9
UTRN	394493	0,0	0,0	0,0	0,0	0,0	0,0	0,0	0,0	0,0	0,0	0,0	0,0	0,0	0,0	0,0	0,0	0,0	0,0	1,1	0,0	0,0	0,0	0,0	0,0	0,0	0,0	0,0	0,0	0,0	0,0	0,0	0,0	0,0	0,0	0,9	1,7
USO1	107889	0,0	0,0	0,0	0,0	0,0	0,0	0,0	0,0	0,0	0,0	0,0	0,0	0,0	0,0	0,0	0,0	0,0	0,0	1,1	1,1	0,0	0,0	0,0	0,0	0,0	0,0	0,0	0,0	0,7	0,0	0,0	0,0	0,0	0,0	0,0	0,0
UQCR11	6552	0,0	0,0	0,0	0,0	0,0	0,0	0,0	0,0	0,0	0,0	0,0	0,0	0,0	0,0	0,0	0,0	0,0	0,0	0,0	0,0	1,6	0,0	0,0	0,0	0,0	1,3	0,0	1,3	0,7	0,0	0,0	0,0	0,0	0,0	0,0	0,0
UBE2V1	25798	0,0	0,0	1,4	0,0	0,0	1,0	0,0	0,0	0,0	0,0	0,0	0,0	0,0	0,0	0,0	0,0	0,0	0,0	0,0	0,0	0,0	0,0	0,0	0,0	0,0	0,0	0,0	0,0	0,0	0,0	0,0	0,0	0,0	0,0	0,0	1,7
TXNL1	32252	0,0	0,0	0,0	0,0	0,0	0,0	0,0	0,0	0,0	0,0	0,0	0,0	0,0	0,0	0,0	0,0	0,0	0,7	0,0	0,0	0,0	0,0	0,0	0,0	0,0	0,0	0,0	0,0	0,0	0,0	0,0	0,0	0,0	0,0	0,0	1,7
TWF2	39577	0,0	0,0	0,0	0,0	0,0	0,0	0,0	0,0	0,0	0,0	0,0	0,0	0,0	0,0	0,0	0,0	0,0	0,0	1,1	1,1	0,0	0,0	0,0	2,1	0,0	0,0	0,0	0,0	0,0	0,0	0,0	1,5	0,0	0,0	0,9	0,9
TNFAIP8	22048	0,0	0,0	0,0	0,0	0,0	0,0	0,0	0,0	0,0	0,0	0,0	0,0	0,0	0,0	0,0	0,0	0,0	0,0	2,1	0,0	0,0	0,0	0,0	0,0	0,0	0,0	0,0	0,0	0,0	0,0	0,0	0,0	0,0	0,0	0,0	1,7
THBS4	105870	0,0	0,0	0,0	0,0	0,0	0,0	0,0	0,0	0,0	0,0	0,0	0,0	0,0	0,0	0,0	0,0	0,0	0,0	2,1	0,0	0,0	0,0	1,7	0,0	0,0	0,0	0,0	0,0	0,0	0,0	1,2	1,5	0,0	0,0	0,0	0,9
TAGLN3	22474	0,0	0,0	0,0	0,0	0,0	0,0	0,0	0,0	0,0	0,0	0,0	0,0	0,0	0,0	1,2	0,0	0,0	0,0	0,0	0,0	0,0	0,0	0,0	0,0	0,0	0,0	0,0	0,0	0,0	0,0	0,0	0,0	0,0	0,0	0,0	0,9
SURF4	28516	0,0	0,0	0,0	0,0	0,0	0,0	0,0	0,0	0,0	0,0	0,0	0,0	0,0	0,0	0,0	0,0	0,0	0,0	1,1	0,0	0,0	0,0	0,0	0,0	0,0	0,0	0,0	0,0	0,0	0,0	0,0	0,0	0,0	0,0	0,0	0,9
ST13	41313	0,0	0,0	0,0	0,0	0,0	0,0	0,0	0,0	0,0	0,0	0,0	0,0	0,0	0,0	0,0	0,0	0,0	0,0	1,1	0,0	0,8	0,0	0,0	4,2	0,0	0,0	2,2	0,0	0,0	0,0	0,0	0,0	0,0	0,0	0,0	0,0
SND1	101978	0,0	0,0	0,0	0,0	0,0	0,0	0,0	0,0	0,0	0,0	0,0	0,0	0,0	0,0	0,0	0,0	0,0	0,0	2,1	1,1	0,0	0,0	0,0	0,0	0,0	0,0	0,0	0,0	0,0	0,0	1,2	0,0	0,0	0,0	2,8	5,2
SMAP	20333	0,0	0,0	0,0	0,0	0,0	0,0	0,0	0,0	0,0	0,0	0,0	0,0	0,0	0,0	0,0	0,0	0,0	0,0	0,0	0,0	0,0	0,0	0,0	0,0	0,0	0,0	0,0	0,0	0,0	1,4	0,0	0,0	0,0	0,0	0,0	1,7
SLC8A1	108528	0,0	1,3	0,0	0,0	1,0	1,0	0,0	1,2	1,1	1,1	0,6	1,8	0,0	0,0	0,0	0,0	0,8	1,4	0,0	0,0	0,8	0,0	0,0	0,0	0,0	0,0	0,0	0,0	0,0	0,0	0,0	0,0	0,0	0,0	0,0	0,0
SKP1	18640	0,0	0,7	0,0	0,0	0,0	0,0	0,0	0,0	0,0	0,0	0,0	0,6	2,5	0,0	0,0	0,0	0,0	0,0	0,0	0,0	0,0	0,0	0,0	0,0	0,0	0,0	0,0	0,0	0,0	0,0	2,3	0,0	0,0	0,0	0,0	0,0
SH3BGRL3	10420	0,0	0,0	0,0	0,0	0,0	0,0	0,0	0,0	0,0	0,0	0,0	0,0	2,5	0,0	0,0	0,0	0,0	0,0	0,0	0,0	0,0	0,0	0,0	0,0	0,0	0,0	0,0	0,0	0,0	0,0	0,0	0,0	0,0	0,0	0,9	0,0
SET	32085	0,0	0,0	0,0	0,0	0,0	0,0	0,0	1,2	0,0	0,0	0,0	0,0	0,0	0,0	0,0	0,0	0,0	0,0	0,0	0,0	0,0	0,0	0,0	0,0	0,0	0,0	0,0	0,0	0,0	0,0	0,0	0,0	0,0	0,0	1,9	3,5
SEPT9	47470	0,0	0,0	0,0	0,0	0,0	0,0	0,0	0,0	0,0	0,0	0,0	0,0	0,0	0,0	0,0	0,0	0,0	0,0	2,1	2,2	0,0	0,0	0,0	0,0	0,0	0,0	0,0	0,0	0,0	0,0	0,0	0,0	0,0	0,0	0,0	1,7
SEC22B	24722	0,0	0,0	0,0	0,0	0,0	0,0	0,0	0,0	0,0	0,0	0,0	0,0	0,0	0,0	0,0	0,0	0,0	0,0	3,2	2,2	0,0	0,0	0,0	0,0	0,0	0,0	0,0	0,0	0,0	0,0	0,0	0,0	0,0	0,0	0,9	0,9
RPS25	13743	0,0	0,0	0,0	0,0	0,0	1,0	0,0	0,0	0,0	0,0	0,0	1,2	0,0	0,0	0,0	1,5	0,0	0,0	0,0	0,0	0,0	0,0	0,0	0,0	0,0	0,0	0,0	0,0	0,0	0,0	0,0	0,0	0,0	0,0	1,9	0,9
RPL38	8219	0,0	0,0	0,0	0,0	0,0	0,0	0,0	0,0	0,0	0,0	0,0	0,0	0,0	0,0	0,0	0,0	0,0	0,0	2,1	0,0	0,0	0,0	0,0	0,0	1,3	2,5	0,0	0,0	0,7	0,0	0,0	0,0	0,0	0,0	0,0	0,0
RPL36	12255	0,0	0,0	0,0	0,0	0,0	0,0	0,0	0,0	0,0	0,0	0,0	0,0	2,5	0,0	0,0	0,0	0,0	0,0	0,0	0,0	0,0	0,0	0,0	0,0	0,0	2,5	0,0	0,0	0,0	0,0	0,0	0,0	0,0	0,0	0,0	0,0
RPL24	17780	0,0	0,0	0,0	0,0	0,0	0,0	0,0	0,0	0,0	0,0	0,0	0,0	2,5	0,0	0,0	0,0	0,0	0,0	0,0	0,0	0,0	0,0	0,0	0,0	0,0	0,0	0,0	0,0	0,0	0,0	0,0	0,0	0,0	0,0	0,0	1,7
RPL21	18566	0,0	0,0	0,0	0,0	0,0	0,0	0,0	0,0	0,0	0,0	0,0	0,0	0,0	0,0	0,0	0,0	0,0	0,0	2,1	3,3	0,0	0,0	3,4	4,2	0,0	0,0	0,0	0,0	0,0	0,0	0,0	0,0	0,0	0,0	1,9	1,7
RPL19	23467	0,0	0,0	0,0	0,0	0,0	0,0	0,0	0,0	0,0	0,0	0,0	0,0	0,0	0,0	0,0	0,0	0,0	0,0	0,0	0,0	0,8	0,0	0,0	0,0	0,0	0,0	0,0	0,0	0,0	0,0	0,0	0,0	1,5	1,5	0,0	0,0
RCN1	38891	0,0	0,0	0,0	0,0	0,0	0,0	0,0	0,0	0,0	0,0	0,0	0,0	0,0	0,0	0,0	0,0	0,0	0,0	0,0	0,0	0,0	0,0	1,7	0,0	0,0	0,0	0,0	0,0	0,0	0,0	1,2	0,0	0,0	0,0	0,0	1,7
RBM3	17171	0,0	0,0	0,0	0,0	0,0	0,0	0,0	0,0	0,0	0,0	0,0	0,0	0,0	0,0	0,0	0,0	0,0	0,0	1,1	2,2	0,0	0,0	0,0	0,0	0,0	0,0	0,0	0,0	0,0	0,0	0,0	0,0	0,0	0,0	0,0	0,9
RANBP6	125057	0,0	0,0	0,0	0,0	0,0	0,0	0,0	0,0	0,0	1,1	0,0	0,0	0,0	0,0	1,2	0,0	0,0	0,0	0,0	0,0	0,0	0,0	0,0	0,0	0,0	0,0	0,0	0,0	0,0	0,0	0,0	0,0	0,0	0,0	0,0	0,9
RAC1	21432	0,0	0,0	0,0	0,0	0,0	0,0	0,0	0,0	0,0	0,0	0,0	0,0	0,0	0,0	0,0	0,0	0,0	0,0	0,0	0,0	0,0	0,0	0,0	0,0	0,0	0,0	1,1	0,0	0,0	0,0	0,0	0,0	0,8	0,0	0,0	1,7
RAB7A	23491	0,0	0,0	0,0	0,0	0,0	0,0	0,0	0,0	0,0	0,0	0,0	0,0	0,0	0,0	0,0	0,0	0,0	0,0	2,1	1,1	0,0	0,0	0,0	2,1	0,0	0,0	0,0	0,0	0,0	0,0	0,0	0,0	0,0	0,0	0,9	0,9
RAB5C	23464	0,0	0,0	0,0	0,0	0,0	0,0	0,0	0,0	0,0	0,0	0,0	0,0	0,0	0,0	0,0	0,0	0,0	0,0	1,1	1,1	0,0	0,0	1,7	0,0	0,0	0,0	0,0	0,0	0,0	0,0	0,0	0,0	0,0	0,0	2,8	1,7
RAB3B	24759	0,0	0,0	0,0	0,0	0,0	0,0	0,0	1,2	0,0	0,0	0,0	0,0	0,0	0,0	0,0	0,0	0,0	0,0	0,0	0,0	0,0	0,0	1,7	0,0	0,0	0,0	0,0	0,0	0,0	0,0	0,0	0,0	0,0	0,0	0,0	0,0
RAB2B	24215	0,0	0,0	0,0	0,0	0,0	0,0	0,0	0,0	0,0	0,0	0,0	0,0	0,0	0,0	0,0	0,0	0,0	0,0	0,0	0,0	0,0	0,0	0,0	0,0	0,0	0,0	0,0	0,0	0,7	0,0	0,0	0,0	0,0	0,0	0,0	0,9
ra-a47	19789	0,0	0,0	0,0	0,0	0,0	0,0	0,0	0,0	0,0	0,0	0,0	0,0	0,0	0,0	0,0	0,0	0,0	0,0	0,0	0,0	0,0	0,0	0,0	0,0	2,5	0,0	0,0	0,0	0,0	0,0	0,0	0,0	0,0	0,0	1,9	0,0
PTPRC	147235	0,0	0,0	0,0	0,0	0,0	0,0	0,0	0,0	0,0	0,0	0,0	0,0	0,0	0,0	0,0	0,0	0,0	0,0	0,0	0,0	0,0	0,0	0,0	0,0	1,3	0,0	0,0	0,0	0,0	0,0	0,0	0,0	0,0	0,0	1,9	0,0
PSMD6	45513	0,0	0,0	0,0	0,0	0,0	0,0	0,0	1,2	0,0	0,0	0,0	0,0	0,0	0,0	0,0	0,0	0,0	0,0	0,0	0,0	0,0	0,0	0,0	0,0	0,0	0,0	0,0	0,0	0,0	0,0	0,0	0,0	0,0	0,0	1,9	1,7
PSMD2	99316	0,0	0,0	0,0	0,0	0,0	0,0	0,0	0,0	0,0	0,0	0,0	0,0	0,0	0,0	0,0	0,0	0,0	0,0	0,0	0,0	0,0	0,0	0,0	0,0	0,0	0,0	0,0	0,0	1,4	0,0	0,0	0,0	0,8	0,0	0,0	1,7
PSMD11	47445	0,0	0,0	0,0	0,0	0,0	0,0	0,0	0,0	0,0	0,0	0,0	0,0	0,0	0,0	0,0	0,0	0,0	0,0	1,1	0,0	0,0	0,0	0,0	0,0	0,0	0,0	0,0	0,0	0,0	0,0	0,0	0,0	0,0	0,0	0,0	0,9
PSMC6	44162	0,0	0,0	0,0	0,0	0,0	0,0	0,0	0,0	0,0	0,0	0,0	0,0	0,0	0,0	0,0	0,0	0,0	0,7	0,0	0,0	0,0	0,0	0,0	0,0	0,0	0,0	0,0	0,0	0,0	0,0	0,0	0,0	0,0	0,0	0,0	1,7
PSMC4	47348	0,0	0,0	0,0	0,0	0,0	0,0	0,0	0,0	0,0	0,0	0,0	0,0	0,0	0,0	0,0	0,0	0,0	0,0	1,1	0,0	0,0	0,0	0,0	0,0	0,0	0,0	0,0	0,0	0,0	0,7	0,0	0,0	0,0	0,0	0,0	0,0
PSMC3	49204	0,0	0,0	0,0	2,8	0,0	0,0	0,0	0,0	0,0	0,0	0,0	0,0	0,0	0,0	1,2	0,0	0,8	0,7	0,0	1,1	0,0	0,0	0,0	0,0	0,0	0,0	0,0	0,0	0,0	0,0	0,0	0,0	0,0	0,0	0,0	0,0
PSMB6	25359	0,0	0,0	0,0	0,0	0,0	0,0	0,0	0,0	0,0	0,0	0,0	0,6	0,0	0,0	0,0	0,0	0,0	0,0	0,0	0,0	0,0	0,0	0,0	0,0	0,0	0,0	0,0	0,0	0,7	0,0	0,0	0,0	0,0	0,0	0,0	0,0
PSMB3	22950	0,0	0,0	0,0	0,0	0,0	0,0	0,0	0,0	0,0	0,0	0,0	0,0	0,0	0,0	0,0	0,0	0,0	0,0	0,0	0,0	0,0	0,0	0,0	0,0	0,0	0,0	0,0	0,0	0,7	0,7	0,0	0,0	0,0	0,0	0,9	1,7
PPM1E	84178	0,0	0,0	0,0	0,0	0,0	0,0	0,0	1,2	0,0	1,1	0,0	0,0	0,0	0,0	0,0	0,0	0,0	0,0	0,0	0,0	1,6	0,0	0,0	0,0	0,0	0,0	0,0	0,0	0,0	0,0	0,0	0,0	0,0	0,0	0,0	0,0
PPIE	33067	0,0	0,0	0,0	0,0	1,0	0,0	0,0	0,0	1,1	0,0	0,0	0,0	0,0	0,0	0,0	0,0	0,0	0,0	0,0	0,0	0,0	0,0	0,0	0,0	0,0	0,0	0,0	0,0	0,0	0,7	0,0	0,0	0,0	0,0	0,0	0,0
NSFL1C	37326	0,0	1,3	0,0	1,4	0,0	0,0	0,0	1,2	0,0	1,1	0,0	0,6	0,0	0,0	0,0	0,0	1,6	0,0	0,0	0,0	0,0	0,0	0,0	0,0	0,0	0,0	0,0	0,0	0,0	1,4	0,0	0,0	0,0	0,0	0,0	0,0
NONO	54268	0,0	0,0	0,0	0,0	0,0	0,0	0,0	0,0	0,0	0,0	0,0	0,6	0,0	0,0	0,0	0,0	0,0	1,4	0,0	0,0	0,0	0,0	0,0	0,0	0,0	0,0	0,0	0,0	0,0	0,0	0,0	0,0	0,0	0,0	1,9	0,0
NFU1	21802	0,0	0,7	0,0	0,0	0,0	0,0	0,0	0,0	1,1	0,0	0,0	0,0	0,0	0,0	0,0	0,0	0,8	0,0	0,0	0,0	0,0	0,0	0,0	0,0	0,0	0,0	0,0	0,0	0,0	0,7	0,0	0,0	0,0	0,0	0,0	0,0
NDUFS6	13694	0,0	0,0	0,0	0,0	0,0	0,0	0,0	0,0	0,0	0,0	0,0	0,0	0,0	0,0	0,0	0,0	0,0	0,7	0,0	0,0	0,0	0,0	0,0	0,0	0,0	0,0	0,0	0,0	0,0	0,0	0,0	0,0	0,8	0,0	0,0	0,0
NDUFB4	15190	0,0	1,3	0,0	0,0	2,1	0,0	0,0	0,0	0,0	0,0	0,6	0,0	0,0	0,0	0,0	1,5	0,0	0,0	0,0	0,0	0,0	0,0	0,0	0,0	0,0	0,0	0,0	0,0	0,0	0,7	0,0	0,0	0,0	0,0	0,0	0,0
NDUFAB1	17912	0,0	0,0	0,0	0,0	0,0	1,0	0,0	1,2	0,0	1,1	0,0	0,0	0,0	0,0	0,0	0,0	0,0	0,0	0,0	0,0	0,0	0,0	0,0	0,0	0,0	0,0	0,0	0,0	0,0	1,4	0,0	0,0	0,0	0,0	0,0	0,0
NCL	76615	0,0	0,0	0,0	0,0	0,0	0,0	0,0	0,0	0,0	0,0	0,0	0,0	0,0	0,0	0,0	0,0	0,0	0,0	0,0	0,0	0,0	0,0	0,0	0,0	0,0	0,0	0,0	0,0	0,0	1,4	1,2	0,0	0,0	0,0	1,9	0,9
NASP	48786	0,0	0,0	0,0	0,0	0,0	0,0	0,0	0,0	0,0	0,0	0,0	0,0	0,0	0,0	0,0	0,0	0,0	0,0	0,0	1,1	0,0	0,0	0,0	0,0	0,0	0,0	0,0	0,0	0,0	0,0	0,0	0,0	0,0	0,0	0,9	0,0
NAPA	33248	0,0	0,0	0,0	0,0	0,0	0,0	0,0	0,0	0,0	0,0	0,0	0,0	0,0	0,0	0,0	0,0	0,0	0,0	0,0	0,0	0,0	0,0	0,0	0,0	1,3	2,5	0,0	0,0	0,0	0,0	0,0	0,0	0,0	0,0	0,0	0,9
NAA38	10385	0,0	0,0	0,0	0,0	0,0	0,0	0,0	0,0	0,0	0,0	0,0	0,0	0,0	0,0	0,0	0,0	0,0	0,0	0,0	1,1	0,0	0,0	0,0	0,0	0,0	0,0	0,0	0,0	0,0	0,0	0,0	0,0	0,0	0,0	0,0	1,7
MVP	99327	0,0	0,0	0,0	0,0	0,0	0,0	0,0	0,0	1,1	0,0	0,0	0,0	0,0	0,0	0,0	0,0	0,0	0,0	0,0	0,0	0,0	0,0	0,0	0,0	0,0	0,0	0,0	0,0	0,0	0,0	0,0	0,0	0,0	0,0	0,9	0,9
MRPS36	11467	0,0	0,0	1,4	0,0	0,0	0,0	0,0	0,0	0,0	1,1	0,0	0,0	0,0	0,0	0,0	0,0	0,0	0,0	0,0	0,0	0,0	0,0	0,0	0,0	0,0	0,0	0,0	2,6	0,0	0,0	0,0	0,0	0,0	0,0	0,0	0,0
L8	11393	0,0	0,0	0,0	0,0	0,0	0,0	0,0	0,0	0,0	0,0	0,0	0,0	0,0	0,0	0,0	0,0	0,0	0,0	1,1	0,0	0,0	0,0	0,0	0,0	0,0	0,0	0,0	0,0	0,0	0,0	0,0	0,0	0,0	0,0	0,9	0,0
KTN1	156093	0,0	0,0	0,0	0,0	0,0	0,0	0,0	0,0	0,0	0,0	0,0	1,8	0,0	0,0	0,0	0,0	0,0	0,7	0,0	0,0	0,0	0,0	0,0	0,0	0,0	0,0	0,0	0,0	1,4	1,4	0,0	0,0	0,0	0,0	0,0	0,0
KRT75	59505	0,0	0,0	0,0	0,0	0,0	0,0	0,0	0,0	0,0	0,0	0,0	0,0	0,0	0,0	0,0	0,0	0,0	0,0	0,0	1,1	0,0	0,0	0,0	0,0	0,0	0,0	0,0	0,0	0,0	0,0	0,0	0,0	0,0	0,0	1,9	0,0
KRT28	53026	0,0	0,0	0,0	0,0	0,0	0,0	0,0	0,0	0,0	0,0	0,0	0,6	4,9	3,3	0,0	0,0	0,0	0,0	1,1	0,0	0,0	0,0	0,0	0,0	0,0	0,0	0,0	0,0	0,0	0,0	0,0	0,0	0,0	0,0	0,0	0,0
ITIH3	99103	0,0	0,0	0,0	0,0	0,0	0,0	0,0	0,0	0,0	0,0	0,0	0,0	0,0	0,0	0,0	0,0	0,0	0,0	2,1	5,6	0,0	0,0	0,0	2,1	0,0	0,0	0,0	0,0	0,0	0,7	0,0	0,0	0,0	0,0	0,0	0,0
ISOC1	22089	0,0	0,0	1,4	0,0	0,0	0,0	0,0	0,0	0,0	0,0	0,0	0,6	0,0	0,0	0,0	0,0	0,0	0,7	0,0	0,0	0,0	0,0	0,0	0,0	0,0	0,0	0,0	0,0	1,4	0,0	0,0	0,0	0,0	0,0	0,0	0,0
IGLV3-25	12699	0,0	0,0	0,0	0,0	0,0	0,0	0,0	0,0	0,0	0,0	0,0	0,0	0,0	0,0	0,0	0,0	0,0	0,0	0,0	0,0	0,0	0,0	0,0	0,0	0,0	0,0	0,0	0,0	0,7	0,0	0,0	0,0	0,8	0,0	0,0	0,9
IGKV	11764	0,0	0,0	0,0	0,0	0,0	0,0	0,0	0,0	0,0	0,0	0,0	0,0	0,0	0,0	0,0	0,0	0,0	0,0	0,0	0,0	0,0	1,5	0,0	0,0	1,3	2,5	0,0	0,0	0,0	0,0	0,0	0,0	0,0	0,0	0,0	0,0
IGHV3-15	13153	0,0	0,0	0,0	0,0	0,0	0,0	0,0	0,0	0,0	0,0	0,0	0,0	4,9	0,0	0,0	0,0	0,0	0,0	1,1	1,1	0,0	0,0	1,7	0,0	0,0	0,0	0,0	0,0	0,0	0,0	0,0	0,0	0,0	0,0	0,0	0,0
IER3IP1	8951	0,0	0,0	0,0	0,0	0,0	0,0	0,0	0,0	0,0	0,0	0,0	0,0	0,0	0,0	0,0	0,0	0,0	0,0	1,1	0,0	0,0	0,0	0,0	0,0	0,0	0,0	0,0	0,0	0,0	0,0	0,0	0,0	0,0	0,0	0,0	0,9
HSPB7	18611	0,0	0,0	0,0	0,0	1,0	0,0	0,0	0,0	0,0	0,0	1,3	0,0	0,0	0,0	0,0	0,0	1,6	0,7	0,0	0,0	0,0	0,0	0,0	0,0	0,0	0,0	0,0	0,0	1,4	1,4	0,0	0,0	0,0	0,0	0,0	0,0
HP1BP3	61208	0,0	0,7	0,0	0,0	0,0	0,0	0,0	0,0	0,0	0,0	0,0	0,0	0,0	0,0	0,0	0,0	0,0	0,0	0,0	0,0	0,0	0,0	0,0	0,0	0,0	0,0	0,0	0,0	0,0	0,0	0,0	0,0	0,0	0,0	0,9	0,0
HNRNPR	70925	0,0	0,0	0,0	0,0	0,0	0,0	0,0	0,0	0,0	0,0	0,0	0,0	2,5	0,0	2,5	0,0	0,0	0,0	0,0	0,0	0,0	0,0	0,0	0,0	0,0	0,0	0,0	0,0	0,0	0,0	0,0	0,0	0,0	0,0	0,0	1,7
HLA-G	31550	0,0	0,0	0,0	0,0	0,0	0,0	0,0	0,0	0,0	0,0	0,0	0,0	0,0	0,0	1,2	0,0	0,0	0,0	0,0	0,0	0,0	0,0	0,0	0,0	0,0	0,0	0,0	0,0	0,0	0,0	2,3	0,0	0,0	0,0	0,0	0,0
HBA2	9079	0,0	0,0	0,0	0,0	0,0	0,0	0,0	0,0	0,0	0,0	0,0	0,0	0,0	0,0	0,0	0,0	0,0	0,0	0,0	0,0	0,0	0,8	0,0	0,0	0,0	0,0	1,1	0,0	0,0	0,0	0,0	0,0	0,0	0,0	0,0	0,0
H1F0	20864	0,0	0,0	0,0	0,0	0,0	0,0	0,0	0,0	0,0	0,0	0,0	0,0	0,0	0,0	0,0	0,0	0,0	0,0	0,0	1,1	0,0	0,0	0,0	0,0	0,0	0,0	0,0	0,0	0,0	0,0	0,0	0,0	0,8	0,8	0,0	0,0
GNB2	37313	0,0	0,0	0,0	0,0	0,0	0,0	0,0	0,0	0,0	0,0	0,0	0,0	0,0	0,0	0,0	0,0	0,0	0,0	1,1	0,0	0,0	0,0	0,0	0,0	0,0	0,0	0,0	0,0	0,0	0,0	0,0	0,0	0,0	0,0	0,0	1,7
GLIPR2	14255	0,0	0,0	0,0	0,0	0,0	0,0	0,0	0,0	0,0	0,0	0,0	0,0	2,5	3,3	0,0	0,0	0,0	0,0	0,0	0,0	0,0	0,0	0,0	0,0	0,0	0,0	0,0	0,0	0,0	0,0	0,0	0,0	0,0	0,0	0,9	0,0
FLOT2	41667	0,0	0,0	0,0	0,0	0,0	0,0	0,0	0,0	0,0	0,0	0,0	0,0	0,0	0,0	0,0	0,0	0,8	0,0	0,0	0,0	0,8	0,0	0,0	0,0	0,0	0,0	0,0	0,0	0,0	0,0	0,0	0,0	0,0	0,0	0,0	0,0
FIS1	16939	0,0	0,7	0,0	0,0	1,0	1,0	0,0	0,0	1,1	2,2	0,0	0,0	0,0	0,0	0,0	0,0	0,0	0,0	0,0	0,0	0,0	0,0	0,0	0,0	0,0	0,0	1,1	0,0	0,0	0,0	0,0	0,0	0,0	0,0	0,0	0,0
FAM49B	36749	0,0	0,0	0,0	0,0	0,0	0,0	0,0	0,0	0,0	0,0	0,0	0,0	0,0	3,3	0,0	0,0	0,0	0,0	0,0	0,0	0,0	0,0	0,0	0,0	0,0	0,0	0,0	0,0	0,0	0,0	0,0	0,0	0,0	0,0	0,0	0,9
EPB41L2	112569	0,0	0,0	0,0	0,0	0,0	0,0	0,0	0,0	0,0	0,0	0,0	0,0	0,0	0,0	0,0	0,0	0,0	0,0	0,0	1,1	0,0	0,0	0,0	0,0	0,0	0,0	0,0	0,0	0,0	0,0	0,0	0,0	0,0	0,0	0,9	0,0
ENO2	47269	0,0	0,0	0,0	1,4	0,0	0,0	0,0	0,0	0,0	0,0	0,6	0,0	0,0	0,0	0,0	0,0	0,0	1,4	0,0	0,0	0,0	0,0	0,0	0,0	0,0	0,0	0,0	0,0	0,7	0,7	0,0	0,0	0,0	0,0	0,0	0,0
ELAVL1	36093	0,0	0,7	0,0	0,0	0,0	0,0	0,0	0,0	0,0	0,0	0,0	0,0	0,0	0,0	0,0	0,0	0,0	0,0	0,0	0,0	0,0	0,0	0,0	0,0	0,0	0,0	0,0	0,0	0,0	0,0	0,0	0,0	0,0	0,0	0,0	0,9
EIF6	26581	0,0	0,0	0,0	0,0	0,0	0,0	0,0	0,0	0,0	0,0	0,0	0,0	0,0	0,0	0,0	2,9	0,0	0,0	0,0	0,0	0,0	0,0	0,0	0,0	0,0	0,0	0,0	0,0	0,0	0,0	1,2	1,5	0,0	0,0	0,9	0,9
EIF3F	37546	0,0	0,0	0,0	0,0	0,0	0,0	0,0	0,0	0,0	0,0	0,0	0,0	0,0	0,0	0,0	0,0	0,0	0,0	1,1	0,0	0,0	0,0	0,0	0,0	0,0	0,0	0,0	0,0	0,0	0,7	0,0	0,0	0,0	0,0	0,0	0,0
EFHD2	26698	0,0	0,0	0,0	0,0	0,0	0,0	0,0	0,0	0,0	0,0	0,0	0,0	0,0	0,0	0,0	0,0	0,0	0,0	1,1	0,0	0,0	0,0	0,0	0,0	0,0	0,0	0,0	0,0	0,0	0,0	0,0	0,0	0,0	0,0	0,9	1,7
EEF1B2	24746	0,0	0,0	0,0	0,0	0,0	0,0	0,0	0,0	0,0	0,0	0,0	0,0	2,5	0,0	0,0	0,0	0,0	0,0	0,0	0,0	0,0	0,0	0,0	0,0	0,0	0,0	0,0	0,0	0,0	0,0	0,0	1,5	0,0	0,0	0,9	1,7
DYNC1LI2	54081	0,0	0,0	0,0	0,0	0,0	0,0	0,0	0,0	0,0	0,0	0,6	0,0	0,0	0,0	0,0	0,0	0,0	0,0	1,1	0,0	0,0	0,0	0,0	0,0	0,0	0,0	0,0	0,0	0,0	0,0	0,0	0,0	0,0	0,0	0,0	0,0
DPY30	11251	0,0	0,0	0,0	0,0	0,0	0,0	0,0	0,0	0,0	0,0	0,0	0,0	0,0	0,0	0,0	0,0	0,0	0,0	1,1	1,1	0,0	0,0	0,0	0,0	0,0	0,0	0,0	0,0	1,4	2,1	0,0	0,0	0,0	0,0	0,0	0,0
DNM2	98065	0,0	0,0	0,0	0,0	0,0	0,0	0,0	0,0	0,0	0,0	0,0	0,0	0,0	0,0	0,0	0,0	0,0	0,0	1,1	1,1	0,0	0,0	0,0	0,0	0,0	0,0	0,0	0,0	0,0	0,0	0,0	0,0	0,0	0,0	0,9	0,9
DNAJA2	45746	0,0	0,0	0,0	0,0	0,0	0,0	0,0	0,0	0,0	0,0	0,0	0,6	0,0	0,0	1,2	0,0	0,0	0,0	0,0	0,0	0,0	0,0	0,0	0,0	0,0	0,0	0,0	0,0	0,7	0,0	0,0	0,0	0,0	0,0	0,0	0,0
DDX3X	73225	0,0	0,0	0,0	0,0	0,0	0,0	0,0	0,0	0,0	0,0	0,0	0,0	0,0	0,0	0,0	0,0	0,0	0,0	1,1	0,0	0,0	0,0	0,0	0,0	0,0	0,0	0,0	0,0	0,0	0,0	0,0	0,0	0,0	0,0	3,7	1,7
DDAH2	29626	0,0	0,0	0,0	0,0	0,0	0,0	0,0	0,0	0,0	0,0	0,0	0,0	0,0	0,0	0,0	0,0	0,0	0,0	1,1	0,0	0,0	0,0	0,0	0,0	0,0	0,0	0,0	0,0	0,0	0,7	0,0	0,0	0,0	0,0	0,0	0,0
DBN1	71426	0,0	0,0	0,0	0,0	0,0	0,0	0,0	0,0	0,0	0,0	0,0	0,0	0,0	0,0	0,0	0,0	0,0	0,0	2,1	3,3	0,0	0,0	0,0	0,0	0,0	0,0	0,0	0,0	0,0	0,0	0,0	0,0	0,0	0,0	0,9	0,9
D10S102	29358	0,0	0,0	0,0	0,0	0,0	0,0	0,0	0,0	0,0	0,0	0,0	0,0	0,0	0,0	0,0	0,0	0,0	0,0	0,0	0,0	0,0	0,0	1,7	0,0	0,0	0,0	0,0	0,0	0,0	0,0	0,0	0,0	0,0	0,0	1,9	1,7
CSE1L	110398	0,0	0,0	0,0	0,0	0,0	0,0	0,0	0,0	0,0	0,0	0,0	0,0	0,0	0,0	0,0	0,0	0,0	0,0	0,0	0,0	0,0	0,0	0,0	0,0	0,0	0,0	0,0	0,0	0,0	0,7	0,0	0,0	0,0	0,0	0,9	0,0
COTL1	15946	0,0	0,0	0,0	0,0	0,0	0,0	0,0	0,0	0,0	0,0	0,0	0,0	0,0	0,0	0,0	0,0	0,0	0,0	1,1	0,0	0,0	0,0	0,0	0,0	0,0	0,0	0,0	0,0	0,0	0,0	0,0	0,0	0,0	0,0	1,9	1,7
CNDP2	52853	0,0	0,0	0,0	0,0	0,0	0,0	0,0	0,0	0,0	0,0	0,0	0,0	4,9	0,0	0,0	0,0	0,0	0,0	0,0	0,0	0,0	0,0	0,0	0,0	0,0	0,0	0,0	0,0	0,0	0,0	0,0	0,0	0,0	0,0	0,9	0,9
CLIC1	23544	0,0	0,0	0,0	0,0	0,0	0,0	0,0	0,0	0,0	0,0	0,0	0,0	0,0	0,0	0,0	2,9	0,0	0,0	0,0	0,0	0,0	0,0	0,0	0,0	0,0	0,0	0,0	0,0	0,0	0,0	1,2	1,5	0,0	0,0	0,9	2,6
CCT5	59653	0,0	0,0	0,0	0,0	0,0	0,0	0,0	0,0	0,0	0,0	0,0	0,0	0,0	0,0	0,0	0,0	0,0	0,0	0,0	0,0	0,0	0,0	0,0	0,0	0,0	0,0	0,0	0,0	2,0	2,1	0,0	0,0	0,0	0,0	1,9	0,9
CACNA1C	239533	0,0	0,0	0,0	0,0	0,0	0,0	0,0	0,0	0,0	0,0	0,0	0,0	0,0	0,0	0,0	0,0	0,0	0,0	0,0	0,0	0,0	0,0	0,0	0,0	0,0	0,0	1,1	1,3	0,0	0,0	0,0	1,5	0,0	0,0	0,0	0,0
BRP44	14280	0,0	0,0	0,0	0,0	0,0	0,0	0,0	0,0	0,0	0,0	0,0	0,0	0,0	0,0	0,0	0,0	0,0	0,0	0,0	0,0	0,0	0,8	0,0	0,0	0,0	0,0	0,0	0,0	0,7	0,0	0,0	0,0	0,0	0,0	0,0	0,0
BCAM	67375	0,0	1,3	0,0	0,0	0,0	0,0	0,0	0,0	1,1	0,0	0,0	0,6	0,0	0,0	0,0	0,0	0,0	1,4	0,0	0,0	0,0	0,0	0,0	0,0	0,0	0,0	1,1	0,0	0,0	0,0	0,0	0,0	0,0	0,0	0,0	0,0
ATP5H	18473	0,0	0,0	0,0	0,0	0,0	0,0	0,0	0,0	0,0	0,0	0,0	0,6	0,0	0,0	2,5	0,0	0,0	0,0	0,0	0,0	0,0	0,0	0,0	0,0	0,0	0,0	0,0	0,0	0,0	0,7	0,0	0,0	0,0	0,0	0,0	0,0
ATP5D	17472	0,0	0,0	1,4	0,0	0,0	0,0	0,0	0,0	0,0	0,0	0,6	0,0	0,0	0,0	0,0	0,0	1,6	0,0	0,0	0,0	0,0	0,0	0,0	0,0	0,0	0,0	0,0	0,0	2,7	0,0	0,0	0,0	0,0	0,0	0,0	0,0
ATP2A3	112495	0,0	0,0	0,0	0,0	0,0	1,0	1,2	1,2	0,0	0,0	0,0	0,0	0,0	0,0	0,0	0,0	0,0	0,0	0,0	0,0	0,0	0,0	0,0	0,0	0,0	0,0	0,0	0,0	0,0	0,0	0,0	1,5	0,8	0,8	0,0	0,0
ASAH1	44650	0,0	0,0	0,0	0,0	0,0	0,0	0,0	0,0	0,0	0,0	0,0	0,0	0,0	0,0	0,0	0,0	0,0	0,0	0,0	2,2	0,0	0,0	0,0	0,0	0,0	0,0	0,0	0,0	0,0	0,0	0,0	0,0	0,0	0,0	1,9	3,5
ALDH3A2	54848	0,0	0,0	0,0	0,0	0,0	0,0	0,0	0,0	0,0	0,0	0,0	0,6	0,0	0,0	0,0	0,0	0,0	0,0	0,0	0,0	0,0	0,0	0,0	0,0	0,0	0,0	1,1	1,3	0,0	0,0	0,0	0,0	0,0	0,0	0,0	0,0
ACOT2	53227	0,0	0,0	0,0	0,0	2,1	0,0	1,2	0,0	0,0	0,0	0,6	0,0	0,0	0,0	0,0	0,0	1,6	1,4	0,0	0,0	0,0	0,0	0,0	0,0	0,0	0,0	0,0	0,0	1,4	0,0	0,0	0,0	0,0	0,0	0,0	0,0
ACAT1	45181	0,0	0,0	0,0	1,4	0,0	1,0	0,0	0,0	0,0	1,1	0,0	0,6	0,0	0,0	0,0	0,0	0,0	0,0	0,0	0,0	0,0	0,0	0,0	0,0	0,0	0,0	0,0	0,0	0,7	0,0	0,0	0,0	0,0	0,0	0,0	0,0
2TINAGL1	24745	0,0	0,0	0,0	0,0	1,0	1,0	0,0	0,0	0,0	0,0	0,0	0,0	0,0	0,0	0,0	0,0	0,0	0,0	0,0	0,0	0,0	0,0	0,0	0,0	1,3	2,5	0,0	0,0	0,0	0,0	0,0	0,0	0,0	0,0	0,0	0,0
ANP32B	27715	0,0	0,0	0,0	0,0	0,0	0,0	0,0	0,0	0,0	0,0	0,0	0,0	0,0	0,0	0,0	0,0	0,0	0,0	0,0	0,0	0,0	0,0	0,0	0,0	0,0	0,0	0,0	0,0	0,0	0,0	0,0	0,0	0,0	0,0	1,4	0,4
COPS2	51597	0,0	0,0	0,0	0,0	0,0	0,0	0,0	0,0	0,0	0,0	0,0	0,0	0,0	0,0	0,0	0,0	0,0	0,0	0,0	0,0	0,0	0,0	0,0	0,0	0,0	0,0	0,0	0,0	0,7	0,0	0,0	0,0	0,0	0,0	0,0	0,0
HTRA1	35078	0,0	0,0	0,0	0,0	0,0	0,0	0,0	0,0	0,0	0,0	0,0	0,0	0,0	0,0	0,0	0,0	0,0	0,0	0,0	2,1	0,0	0,0	0,0	0,0	0,0	0,0	0,0	0,0	0,0	0,0	0,0	0,0	0,0	0,0	0,0	0,0
PLS1	47876	0,0	0,0	0,0	0,0	0,0	0,0	0,0	0,0	0,0	0,0	0,0	0,0	0,0	0,0	0,0	0,0	0,0	0,0	2,0	1,0	0,0	0,0	0,0	0,0	0,0	0,0	0,0	0,0	0,0	0,0	0,0	0,0	0,0	0,0	0,0	0,0
PPP1R2	14776	0,0	0,0	0,0	0,0	0,0	0,0	0,0	0,0	0,0	0,0	0,0	0,0	0,0	0,0	0,0	0,0	0,0	0,0	0,0	0,0	0,0	0,0	0,0	0,0	0,0	0,0	0,0	0,0	0,0	0,7	0,0	0,0	0,0	0,0	0,0	0,0
PSIP1	60172	0,0	0,0	0,0	0,0	0,0	0,0	0,0	0,0	0,0	0,0	0,0	0,0	0,0	0,0	0,0	0,0	0,0	0,0	2,0	0,0	0,0	0,0	0,0	0,0	0,0	0,0	0,0	0,0	0,0	0,0	0,0	0,0	0,0	0,0	0,0	0,0
PSMD1	105815	0,0	0,0	0,0	0,0	0,0	0,0	0,0	0,0	0,0	0,0	0,0	0,0	0,0	0,0	0,0	0,0	0,0	0,0	1,0	0,0	0,0	0,0	0,0	0,0	0,0	0,0	0,0	0,0	0,0	0,0	0,0	0,0	0,0	0,0	0,0	0,0
SNX6	46607	0,0	0,0	0,0	0,0	0,0	0,0	0,0	0,0	0,0	0,0	0,0	0,0	0,0	0,0	0,0	0,0	0,0	0,0	2,0	0,0	0,0	0,0	0,0	0,0	0,0	0,0	0,0	0,0	0,0	0,0	0,0	0,0	0,0	0,0	0,0	0,0
THBS3	167552	0,0	0,0	0,0	0,0	0,0	0,0	0,0	0,0	0,0	0,0	0,0	0,0	0,0	0,0	0,0	0,0	0,0	0,0	1,0	2,1	0,0	0,0	0,0	0,0	0,0	0,0	0,0	0,0	0,0	0,0	0,0	0,0	0,0	0,0	0,0	0,0
ACLY	117896	0,0	0,0	0,0	0,0	0,0	0,0	0,0	0,0	0,0	0,0	0,0	0,0	0,0	0,0	0,0	0,0	0,0	0,0	0,0	0,0	0,0	0,0	0,0	0,0	0,0	0,0	0,0	0,0	0,0	0,0	0,0	2,1	0,0	0,0	0,5	1,4
ARF6	20083	0,0	0,0	0,0	0,0	0,0	0,0	0,0	0,0	0,0	0,0	0,0	0,0	0,0	0,0	0,0	0,0	0,0	0,0	0,0	0,0	0,0	0,0	0,0	0,0	0,0	0,0	0,0	0,0	0,0	0,0	0,0	0,0	0,0	0,0	0,0	0,9
ARPC5	16321	0,0	0,0	0,0	0,0	0,0	0,0	0,0	0,0	0,0	0,0	0,0	0,0	0,0	0,0	0,0	0,0	0,0	0,0	0,0	0,0	0,0	0,0	0,0	0,0	0,0	0,0	0,0	0,0	0,0	0,0	0,0	0,0	0,0	0,0	1,9	1,8
ATAD1	40745	0,0	0,0	0,0	0,0	0,0	0,0	0,0	1,3	0,0	0,0	0,0	0,0	0,0	0,0	0,0	0,0	0,0	0,0	0,0	0,0	0,0	0,0	0,0	0,0	0,0	0,0	0,0	0,0	0,0	0,0	0,0	0,0	0,0	0,0	0,0	0,0
C22orf28	55239	0,0	0,0	0,0	0,0	0,0	0,0	0,0	0,0	0,0	0,0	0,0	0,0	0,0	0,0	0,0	0,0	0,0	0,0	0,0	0,0	0,0	0,0	0,0	0,0	0,0	0,0	0,0	0,0	0,0	0,0	0,0	0,0	0,0	0,0	0,0	2,8
COMP	12650	0,0	0,0	0,0	0,0	0,0	0,0	0,0	0,0	0,0	0,0	0,0	0,0	0,0	0,0	0,0	0,0	0,0	0,0	0,5	0,0	0,0	0,0	0,8	0,0	0,0	0,0	0,0	0,0	0,0	0,0	0,0	0,0	0,0	0,0	0,0	0,0
COPZ1	20199	0,0	0,0	0,0	0,0	0,0	0,0	0,0	0,0	0,0	0,0	0,0	0,0	0,0	0,0	0,0	0,0	0,0	0,0	0,0	0,0	0,0	0,0	0,0	0,0	0,0	0,0	0,0	0,0	0,0	0,0	0,0	0,0	0,0	0,0	1,9	1,8
CPSF6	40692	0,0	0,0	0,0	0,0	0,0	0,0	0,0	0,0	0,0	0,0	0,0	0,0	0,0	0,0	0,0	0,0	0,0	0,0	0,0	0,0	0,0	0,0	0,0	0,0	0,0	0,0	0,0	0,0	0,0	0,0	0,0	0,0	0,0	0,0	0,0	0,9
EIF4A3	46842	0,0	0,0	0,0	0,0	0,0	0,0	0,0	0,0	0,0	0,0	0,0	0,0	0,0	0,0	0,0	0,0	0,0	0,0	1,4	0,0	0,0	0,0	0,0	0,0	0,0	0,0	0,0	0,0	0,0	0,0	0,0	0,0	0,0	0,0	0,0	0,0
FLOT1	47356	0,0	0,0	0,0	0,0	0,0	0,0	0,0	0,0	0,0	0,0	0,0	0,0	0,0	0,0	0,0	0,0	0,0	0,0	0,0	0,0	0,0	0,0	0,0	0,0	0,0	0,0	1,1	0,0	0,0	0,0	0,0	0,0	0,0	0,0	0,0	0,0
FXR1	60781	0,0	0,0	0,0	0,0	0,0	0,0	0,0	0,0	0,0	0,0	0,0	0,0	0,0	0,0	0,0	0,0	0,8	0,0	0,0	0,0	0,0	0,0	0,0	0,0	0,0	0,0	0,0	0,0	0,0	0,0	0,0	0,0	0,0	0,0	0,0	0,0
GNAQ	42143	0,0	0,0	0,0	0,0	0,0	0,0	0,0	0,0	0,0	0,0	0,0	0,0	0,0	0,0	0,0	0,0	0,0	0,0	1,4	1,0	0,0	0,0	0,0	0,0	0,0	0,0	0,0	0,0	0,0	0,0	0,0	0,0	0,0	0,0	0,0	0,0
HMGA1	11647	0,0	0,0	0,0	0,0	0,0	0,0	0,0	0,0	0,5	0,0	0,0	0,6	0,0	0,0	0,0	0,0	0,0	0,7	0,0	0,0	0,0	0,0	0,0	0,0	0,0	0,0	0,0	0,0	0,0	0,0	0,0	0,0	0,0	0,0	0,0	0,0
ITGB1BP2	38037	0,0	0,0	0,0	0,7	0,0	0,0	0,0	0,0	0,0	0,0	0,6	0,6	0,0	0,0	0,0	0,0	0,0	0,0	0,0	0,0	0,0	0,0	0,0	0,0	0,0	0,0	0,0	0,0	0,0	0,0	0,0	0,0	0,0	0,0	0,0	0,0
ITGB2	84790	0,0	0,0	0,0	0,0	0,0	0,0	0,0	0,0	0,0	0,0	0,0	0,0	0,0	0,0	0,0	0,0	0,0	0,0	0,0	0,0	0,0	0,0	0,0	0,0	0,0	0,0	0,0	0,0	0,0	0,0	0,0	0,0	0,0	0,0	0,0	1,9
MAP2K1	43511	0,0	0,0	0,0	0,0	0,0	0,0	0,0	0,0	0,0	0,0	0,0	0,0	0,0	0,0	0,0	0,0	0,0	0,7	0,0	0,0	0,0	0,0	0,0	0,0	0,0	0,0	0,0	0,0	0,0	0,0	0,0	0,0	0,0	0,0	0,0	0,0
MAPK1	33305	0,0	0,0	0,0	0,0	0,0	0,0	0,0	0,0	0,0	0,0	0,0	0,0	0,0	0,0	0,0	0,0	0,0	0,0	0,0	0,0	0,0	0,0	0,0	0,0	0,0	0,0	0,0	0,0	0,0	0,0	0,0	0,0	0,0	0,0	0,5	1,8
MAPK14	41283	0,0	0,7	0,0	0,0	0,0	0,0	0,0	0,0	0,0	0,0	0,6	0,0	0,0	0,0	0,0	0,0	0,0	0,0	0,0	0,0	0,0	0,0	0,0	0,0	0,0	0,0	0,0	0,0	0,0	0,0	0,0	0,0	0,0	0,0	0,0	0,0
MCM3	90970	0,0	0,0	0,0	0,0	0,0	0,0	0,0	0,0	0,0	0,0	0,0	0,0	0,0	0,0	0,0	0,0	0,0	0,0	0,0	0,0	0,0	0,0	0,0	0,0	0,0	0,0	0,0	0,0	0,0	0,0	0,0	0,0	0,0	0,0	1,0	0,0
MTAP	37302	0,0	0,0	0,0	0,0	0,0	0,0	0,0	0,0	0,0	0,0	0,0	0,0	0,0	0,0	0,0	0,0	0,0	0,0	0,0	0,0	0,0	0,0	0,0	0,0	0,0	0,0	0,0	0,0	0,0	0,0	0,0	0,0	0,0	0,0	2,4	0,5
MTHFD1	101540	0,0	0,0	0,0	0,0	0,0	0,0	0,0	0,0	0,0	0,0	0,0	0,0	0,0	0,0	0,0	0,0	0,0	0,0	0,0	0,0	0,0	0,0	0,0	0,0	0,0	0,0	0,0	0,0	0,0	0,0	0,0	0,0	0,0	0,0	2,9	2,4
NDRG1	41694	0,0	0,0	0,0	0,0	0,0	0,0	0,0	0,0	0,0	0,0	0,0	0,0	0,0	0,0	0,0	0,0	0,0	0,0	0,0	0,0	0,0	0,0	0,0	0,0	0,0	0,0	0,0	0,0	0,0	0,0	0,0	0,0	0,0	0,0	0,0	0,9
NOP58	57550	0,0	0,0	0,0	0,0	0,0	0,0	0,0	0,0	0,0	0,0	0,0	0,0	0,0	0,0	0,0	0,0	0,0	0,0	0,0	0,0	0,0	0,0	0,0	0,0	0,0	0,0	0,0	0,0	0,0	0,0	0,0	0,0	0,0	0,0	0,0	1,8
OSTF1	23741	0,0	0,0	0,0	0,0	0,0	0,0	0,0	0,0	0,0	0,0	0,0	0,0	0,0	0,0	0,0	0,0	0,0	0,0	0,0	0,0	0,0	0,0	0,0	0,0	0,0	0,0	0,0	0,0	0,0	0,0	0,0	0,0	0,0	0,0	1,0	0,0
PHKA1	116204	0,0	0,0	0,0	0,0	0,0	0,0	0,0	0,0	0,0	0,0	0,0	0,0	0,0	0,0	0,0	0,0	0,0	0,7	0,0	0,0	0,0	0,0	0,0	0,0	0,0	0,0	0,0	0,0	0,0	0,0	0,0	0,0	0,0	0,0	0,0	0,0
PSMB10	28952	0,0	0,0	0,0	0,0	0,0	0,0	0,0	0,0	0,0	0,0	0,0	0,0	0,0	0,0	0,0	0,0	0,0	0,0	0,0	0,0	0,0	0,0	0,0	0,0	0,0	0,0	0,0	0,0	0,0	0,0	0,0	0,0	0,0	0,0	1,9	1,8
PSMB9	23331	0,0	0,0	0,0	0,0	0,0	0,0	0,0	0,0	0,0	0,0	0,0	0,0	0,0	0,0	0,0	0,0	0,0	0,0	0,0	0,0	0,0	0,0	0,0	0,0	0,0	0,0	0,0	0,0	0,0	0,0	0,0	0,0	0,0	0,0	1,0	1,8
PTPN6	65760	0,0	0,0	0,0	0,0	0,0	0,0	0,0	0,0	0,0	0,0	0,0	0,0	0,0	0,0	0,0	0,0	0,0	0,0	0,0	0,0	0,0	0,0	0,0	0,0	0,0	0,0	0,0	0,0	0,0	0,0	0,0	0,0	0,0	0,0	1,9	0,9
RASSF2	37863	0,0	0,0	0,0	0,0	0,0	0,0	0,0	0,0	0,0	0,0	0,0	0,0	0,0	0,0	0,0	0,0	0,0	0,0	0,0	0,0	0,0	0,0	0,0	0,0	0,0	0,0	0,0	0,0	0,0	0,0	0,0	0,0	0,0	0,0	0,0	0,9
RBM39	58657	0,0	0,0	0,0	0,0	0,0	0,0	0,0	0,0	0,0	0,0	0,0	0,0	0,0	0,0	0,0	0,0	0,0	0,0	0,0	0,0	0,0	0,0	0,0	0,0	0,0	0,0	0,0	0,0	0,0	0,0	0,0	0,0	0,0	0,0	1,0	1,8
RBM8A	19890	0,0	0,0	0,0	0,0	0,0	0,0	0,0	0,0	0,0	0,0	0,0	0,0	0,0	0,0	0,0	0,0	0,0	0,0	0,0	0,0	0,0	0,0	1,7	1,0	0,0	0,0	0,0	0,0	0,0	0,0	0,0	0,0	0,0	0,0	0,0	0,0
RNASE4	16864	0,0	0,0	0,0	0,0	0,0	0,0	0,0	0,0	0,0	0,0	0,0	0,0	0,0	0,0	0,0	0,0	0,0	0,0	0,0	0,0	0,0	0,0	0,0	0,0	0,0	0,0	0,0	0,0	0,0	0,0	0,0	0,0	0,0	0,0	1,0	0,0
RPL32	15861	0,0	0,0	0,0	0,0	0,0	0,0	0,0	0,0	0,0	0,0	0,6	0,6	0,0	0,0	0,0	0,0	0,0	0,0	0,0	0,0	0,0	0,0	0,0	0,0	0,0	0,0	0,0	0,0	0,0	0,0	0,0	0,0	0,0	0,0	0,0	0,0
RPL35	14550	0,0	0,0	0,0	0,0	0,0	0,0	0,0	0,0	0,0	0,0	0,0	0,0	0,0	0,0	0,0	1,5	0,0	0,0	0,0	0,0	0,0	0,0	0,0	0,0	0,0	0,0	0,0	0,0	0,0	0,0	0,0	0,0	0,0	0,0	0,0	0,0
SF3B4	44386	0,0	0,0	0,0	0,0	0,0	0,0	0,0	0,0	0,0	0,0	0,0	0,0	0,0	0,0	0,0	0,0	0,0	0,0	0,0	0,0	0,0	0,0	0,0	0,0	0,0	0,0	0,0	0,0	0,0	0,0	0,0	0,0	0,0	0,0	0,0	0,9
SNRPD3	13917	0,0	0,0	0,0	0,0	0,0	0,0	0,0	0,0	0,0	0,0	0,0	0,0	0,0	0,0	0,0	0,0	0,0	0,0	0,0	0,0	0,0	0,0	0,0	0,0	0,0	0,0	0,0	0,0	0,0	0,0	0,0	0,0	0,0	0,0	1,5	0,0
SRSF1	27745	0,0	0,0	0,0	0,0	0,0	0,0	0,0	0,0	0,0	0,0	0,0	0,0	0,0	0,0	0,0	0,0	0,0	0,0	0,0	0,0	0,0	0,0	0,0	0,0	0,0	0,0	0,0	0,0	0,0	0,0	0,0	0,0	0,0	0,0	3,0	0,0
TAX1BP3	11388	0,0	0,7	0,0	0,0	0,0	0,0	0,0	0,0	0,0	0,0	0,0	0,0	0,0	0,0	0,0	0,0	0,0	0,0	0,0	0,0	0,0	0,0	0,0	0,0	0,0	0,0	0,0	0,0	0,0	0,0	0,0	0,0	0,0	0,0	0,0	0,0
TMOD3	39641	0,0	0,0	0,0	0,0	0,0	0,0	0,0	0,0	0,0	0,0	0,0	0,0	0,0	0,0	0,0	0,0	0,0	0,0	0,0	0,0	0,0	0,0	0,0	0,0	0,0	0,0	0,0	0,0	0,0	0,0	0,0	0,0	0,0	0,0	0,0	1,9
TOMM7	6219	0,0	0,7	0,0	0,0	0,0	0,0	0,0	0,0	0,0	0,0	0,6	0,6	0,0	0,0	0,0	0,0	0,0	0,0	0,0	0,0	0,0	0,0	0,0	0,0	0,0	0,0	0,0	0,0	0,0	0,0	0,0	0,0	0,0	0,0	0,0	0,0
TRA2B	33666	0,0	0,0	0,0	0,0	0,0	0,0	0,0	0,0	0,0	0,0	0,0	0,0	0,0	0,0	0,0	0,0	0,0	0,0	0,0	0,0	0,0	0,0	0,0	0,0	0,0	0,0	0,0	0,0	0,0	0,0	0,0	0,0	0,0	0,0	1,0	0,0
TUBGCP3	103032	0,0	0,0	0,0	0,0	0,0	0,0	0,0	0,0	0,0	0,0	0,0	0,0	0,0	0,0	0,0	0,0	0,0	0,0	0,0	0,0	0,0	0,0	0,0	0,0	0,0	0,0	0,0	0,0	0,0	0,0	0,0	0,0	0,0	0,0	0,0	0,9
UNC45B	103499	0,0	0,0	0,0	0,0	0,0	0,0	0,0	0,0	0,0	0,0	0,0	0,6	0,0	0,0	0,0	0,0	0,0	0,0	0,0	0,0	0,0	0,0	0,0	0,0	0,0	0,0	0,0	0,0	0,0	0,0	0,0	0,0	0,0	0,0	0,0	0,0
VLDLR	52996	0,0	0,0	0,0	0,0	0,0	0,0	0,0	0,0	0,0	0,0	0,6	0,0	0,0	0,0	0,0	0,0	0,0	0,0	0,0	0,0	0,0	0,0	0,0	0,0	0,0	0,0	0,0	0,0	0,0	0,0	0,0	0,0	0,0	0,0	0,0	0,0
ABHD4	40409	0,0	0,0	0,0	0,0	0,0	0,0	0,0	0,0	0,0	0,0	0,0	0,0	0,0	2,1	0,0	0,0	0,0	0,0	0,0	0,0	0,0	0,0	0,0	0,0	0,0	0,0	0,0	0,0	0,0	0,0	0,0	0,0	0,0	0,0	0,0	0,0
ACACA	264727	0,0	0,0	0,0	0,0	0,0	0,0	0,0	0,0	0,0	0,0	0,0	0,0	0,0	0,0	0,0	0,0	0,0	0,0	0,0	1,0	0,0	0,0	0,0	0,0	0,0	0,0	0,0	0,0	0,0	0,0	0,0	0,0	0,0	0,0	0,0	0,0
ACAN	248829	0,0	0,0	0,0	0,0	0,0	0,0	0,0	0,0	0,0	0,0	0,0	0,0	0,0	0,0	0,0	0,0	0,0	0,0	1,8	1,0	0,0	0,0	0,0	2,0	0,0	0,0	0,0	0,0	0,0	0,0	0,0	0,0	0,0	0,0	0,0	0,0
ACE	84801	0,0	0,0	0,0	0,0	0,0	0,0	0,0	0,0	0,0	0,0	0,0	0,0	0,0	0,0	0,0	1,5	0,0	0,0	0,0	0,0	0,0	0,0	0,0	0,0	0,0	0,0	0,0	0,0	0,0	0,0	0,0	0,0	0,0	0,0	0,0	0,0
ACP6	48615	0,0	0,0	0,0	0,0	0,0	0,0	0,0	0,0	0,0	0,0	0,0	0,0	0,0	0,0	0,0	0,0	0,0	0,0	0,0	0,0	0,0	0,0	0,0	0,0	0,0	0,0	0,0	0,0	1,3	0,6	0,0	0,0	0,0	0,0	0,0	0,0
ACVR1	57206	0,0	0,0	0,0	0,0	0,0	0,0	1,3	0,0	0,0	0,0	0,0	0,0	0,0	0,0	0,0	0,0	0,0	0,0	0,0	0,0	0,0	0,0	0,0	0,0	0,0	0,0	0,0	0,0	0,0	0,0	0,0	0,0	0,0	0,0	0,0	0,0
ADRBK2	72054	0,0	0,0	0,0	1,4	0,0	0,0	0,0	0,0	0,0	0,0	0,0	0,0	0,0	0,0	0,0	0,0	0,0	0,0	0,0	0,0	0,0	0,0	0,0	0,0	0,0	0,0	0,0	0,0	0,0	0,0	0,0	0,0	0,0	0,0	0,0	0,0
ADSSL1	50099	0,0	0,0	0,0	1,4	0,0	0,0	0,0	0,0	0,0	0,0	0,0	0,0	0,0	0,0	0,0	0,0	0,0	0,0	0,0	0,0	0,0	0,0	0,0	0,0	0,0	0,0	0,0	0,0	0,0	0,0	0,0	0,0	0,0	0,0	0,0	0,0
AK5	42965	0,0	0,7	0,0	0,0	0,0	0,0	0,0	0,0	0,0	1,2	0,0	0,6	0,0	0,0	0,0	0,0	0,8	1,5	0,0	0,0	0,0	0,0	0,0	0,0	0,0	0,0	0,0	0,0	0,0	0,0	0,0	0,0	0,0	0,0	0,0	0,0
ALG5	21406	0,0	0,0	0,0	0,0	0,0	0,0	0,0	0,0	0,0	0,0	0,0	0,0	0,0	0,0	0,0	0,0	0,0	0,0	0,9	0,0	0,0	0,0	0,0	0,0	0,0	0,0	0,0	0,0	0,0	0,0	0,0	0,0	0,0	0,0	0,0	0,0
AMBP	37691	0,0	0,0	0,0	0,0	0,0	0,0	0,0	0,0	0,0	0,0	0,0	0,0	0,0	0,0	0,0	0,0	0,0	0,0	1,8	1,9	0,0	0,0	0,0	0,0	0,0	0,0	0,0	0,0	0,0	0,0	0,0	0,0	0,0	0,0	0,0	0,0
ANKRD1	36126	0,0	0,0	0,0	0,0	0,0	0,0	0,0	0,0	0,0	0,0	0,0	0,0	0,0	0,0	0,0	0,0	0,0	0,0	0,0	0,0	0,0	0,0	0,0	0,0	0,0	0,0	0,0	0,0	0,0	0,0	0,0	0,0	0,7	0,0	0,0	0,0
ANPEP	108866	0,0	0,0	0,0	0,0	0,0	0,0	0,0	0,0	0,0	0,0	0,0	0,0	0,0	0,0	0,0	0,0	0,0	0,0	0,0	1,0	0,0	0,0	0,0	0,0	0,0	0,0	0,0	0,0	0,0	0,0	0,0	0,0	0,0	0,0	0,0	0,0
ANXA7	49543	0,0	0,0	0,0	0,0	0,0	0,0	0,0	0,0	0,0	0,0	0,0	0,0	0,0	0,0	0,0	0,0	0,0	0,0	0,0	0,0	0,0	0,0	0,0	0,0	0,0	0,0	0,0	0,0	0,0	0,0	0,0	0,0	0,0	0,0	1,0	0,0
APCS	25642	0,0	0,0	0,0	0,0	0,0	0,0	0,0	0,0	0,0	0,0	0,0	0,0	0,0	0,0	0,0	0,0	0,0	0,0	0,0	1,0	0,0	0,0	0,0	0,0	0,0	0,0	0,0	0,0	0,0	0,0	0,0	0,0	0,0	0,0	0,0	0,0
APOF	28597	0,0	0,0	0,0	0,0	0,0	0,0	0,0	0,0	0,0	0,0	0,0	0,0	0,0	4,3	0,0	0,0	0,0	0,0	0,0	0,0	0,0	0,0	0,0	0,0	0,0	0,0	0,0	0,0	0,0	0,0	0,0	0,0	0,0	0,0	0,0	0,0
ASB9	31638	0,0	0,0	0,0	0,0	0,0	0,0	0,0	0,0	0,0	0,0	0,0	0,0	0,0	0,0	0,0	0,0	0,0	0,0	0,0	0,0	0,0	0,0	0,0	0,0	0,0	0,0	0,0	0,0	0,0	0,6	0,0	0,0	0,0	0,0	0,0	0,0
ATP6V1H	55867	0,0	0,0	0,0	0,0	0,0	0,0	0,0	0,0	0,0	0,0	0,0	0,0	0,0	0,0	0,0	0,0	0,0	0,0	0,0	0,0	0,0	0,0	0,0	0,0	0,0	0,0	0,0	0,0	0,0	0,0	0,0	0,0	0,0	0,0	0,0	1,0
BCAT1	39167	0,0	0,0	0,0	0,0	0,0	0,0	0,0	0,0	0,0	0,0	0,0	0,0	0,0	0,0	0,0	0,0	0,0	0,0	0,0	0,0	0,0	0,0	0,0	0,0	0,0	0,0	0,0	0,0	0,0	0,0	1,3	0,0	0,0	0,0	0,0	0,0
C2	81230	0,0	0,0	0,0	0,0	0,0	0,0	0,0	0,0	0,0	0,0	0,0	0,0	0,0	0,0	0,0	0,0	0,0	0,0	1,8	0,0	0,0	0,0	0,0	0,0	0,0	0,0	0,0	0,0	0,0	0,0	0,0	0,0	0,0	0,0	0,0	0,0
C4orf27	35196	0,0	0,0	0,0	0,0	0,0	0,0	0,0	0,0	0,0	0,0	0,0	0,0	0,0	0,0	0,0	0,0	0,0	0,0	0,0	0,0	0,0	0,0	0,0	0,0	0,0	0,0	0,0	0,0	0,0	0,0	0,0	0,0	0,0	0,0	0,0	1,0
C6orf211	23125	0,0	0,0	0,0	0,0	0,0	0,0	0,0	0,0	0,0	0,0	0,0	0,0	0,0	0,0	1,3	0,0	0,0	0,0	0,0	0,0	0,0	0,0	0,0	0,0	0,0	0,0	0,0	0,0	0,0	0,0	0,0	0,0	0,0	0,0	0,0	0,0
C8A	66001	0,0	0,0	0,0	0,0	0,0	0,0	0,0	0,0	0,0	0,0	0,0	0,0	0,0	0,0	0,0	0,0	0,0	0,0	0,0	1,9	0,0	0,0	1,7	0,0	0,0	0,0	0,0	0,0	0,0	0,0	0,0	0,0	0,0	0,0	0,0	0,0
C8G	22284	0,0	0,0	0,0	0,0	0,0	0,0	0,0	0,0	0,0	0,0	0,0	0,0	0,0	0,0	0,0	0,0	0,0	0,0	0,0	0,0	0,0	0,0	3,3	4,1	0,0	0,0	0,0	0,0	0,0	0,0	0,0	0,0	0,0	0,0	0,0	0,0
CACNA2D1	123151	0,0	0,0	0,0	0,0	0,0	0,0	0,0	0,0	0,0	0,0	0,6	0,0	0,0	0,0	0,0	0,0	0,0	0,0	0,0	0,0	0,0	0,0	0,0	0,0	0,0	0,0	0,0	0,0	0,0	0,0	0,0	0,0	0,0	0,0	0,0	0,0
CASP14	42369	0,0	0,0	0,0	0,0	0,0	0,0	0,0	0,0	0,0	0,0	0,0	0,0	0,0	0,0	0,0	0,0	0,0	0,0	0,0	0,0	0,0	0,0	0,0	4,1	0,0	0,0	0,0	0,0	0,0	0,0	0,0	0,0	0,0	0,0	0,0	0,0
CCDC141	140064	0,0	0,0	0,0	0,0	0,0	0,0	1,3	0,0	0,0	0,0	0,0	0,0	0,0	0,0	0,0	0,0	0,0	0,0	0,0	0,0	0,0	0,0	0,0	0,0	0,0	0,0	0,0	0,0	0,0	0,0	0,0	0,0	0,0	0,0	0,0	0,0
CD109	161546	0,0	0,0	0,0	0,0	0,0	0,0	0,0	0,0	0,0	0,0	0,0	0,0	0,0	0,0	0,0	0,0	0,0	0,0	0,0	0,0	0,0	0,0	0,0	0,0	0,0	0,0	0,0	0,0	0,0	0,0	0,0	0,0	0,0	0,0	0,0	1,0
CD163	119871	0,0	0,0	0,0	0,0	0,0	0,0	0,0	0,0	0,0	0,0	0,0	0,0	0,0	0,0	0,0	0,0	0,0	0,0	0,0	0,0	0,0	0,0	0,0	0,0	0,0	0,0	0,0	0,0	0,0	0,0	0,0	0,0	0,0	0,0	0,0	1,0
CDS2	43537	0,0	0,0	0,0	0,0	0,0	0,0	0,0	0,0	0,0	0,0	0,0	0,0	0,0	0,0	0,0	0,0	0,0	0,0	0,0	0,0	0,0	0,0	0,0	0,0	0,0	0,0	0,0	0,0	0,0	0,0	0,0	0,0	0,0	0,0	2,0	1,0
CGN	129733	0,0	0,0	0,0	0,0	0,0	0,0	0,0	1,3	0,0	0,0	0,0	0,0	0,0	0,0	0,0	0,0	0,0	0,0	0,0	0,0	0,0	0,0	0,0	0,0	0,0	0,0	0,0	0,0	0,0	0,0	0,0	0,0	0,0	0,0	0,0	0,0
CIT	18151	0,0	0,0	0,0	0,0	0,0	0,0	0,0	0,0	0,0	0,0	0,0	0,0	0,0	0,0	0,0	0,0	0,0	0,0	0,0	0,0	0,0	0,0	0,0	0,0	0,0	0,0	0,0	0,0	0,0	0,0	0,0	0,0	0,0	0,0	0,0	1,0
CLTA	18242	0,0	0,0	0,0	0,0	0,0	0,0	0,0	0,0	0,0	0,0	0,0	0,0	0,0	0,0	0,0	0,0	0,0	0,0	0,0	0,0	0,0	0,0	0,0	0,0	0,0	0,0	0,0	0,0	0,0	0,0	1,3	0,0	0,0	0,0	0,0	2,0
COL1A2	12342	0,0	0,0	0,0	0,0	0,0	0,0	0,0	0,0	0,0	0,0	0,0	0,0	0,0	2,1	0,0	0,0	0,0	0,0	0,0	0,0	0,0	0,0	0,0	0,0	0,0	0,0	0,0	0,0	0,0	0,0	0,0	0,0	0,0	0,0	0,0	0,0
COPS5	37577	0,0	0,0	0,0	0,0	0,0	0,0	0,0	0,0	0,0	0,0	0,0	0,0	0,0	0,0	0,0	0,0	0,0	0,0	0,0	1,0	0,0	0,0	0,0	0,0	0,0	0,0	0,0	0,0	0,0	0,0	0,0	0,0	0,0	0,0	0,0	0,0
COPS7A	28465	0,0	0,0	0,0	0,0	0,0	0,0	0,0	0,0	0,0	0,0	0,0	0,6	0,0	0,0	0,0	0,0	0,0	0,0	0,0	0,0	0,0	0,0	0,0	0,0	0,0	0,0	0,0	0,0	0,0	0,0	0,0	0,0	0,0	0,0	0,0	0,0
COQ10A	27240	0,0	0,0	0,0	0,0	0,0	0,0	0,0	0,0	0,0	0,0	0,0	0,6	0,0	0,0	0,0	0,0	0,8	0,7	0,0	0,0	0,0	0,0	0,0	0,0	0,0	0,0	0,0	0,0	0,0	0,0	0,0	0,0	0,0	0,0	0,0	0,0
COX1	56959	0,0	0,0	0,0	0,0	0,0	0,0	0,0	0,0	0,0	0,0	0,0	0,0	0,0	0,0	0,0	0,0	0,0	0,0	0,0	0,0	0,8	0,0	0,0	0,0	0,0	0,0	0,0	0,0	0,0	0,0	0,0	0,0	0,0	0,0	0,0	0,0
COX3	29729	0,0	0,0	0,0	0,0	0,0	0,0	0,0	0,0	0,0	0,0	0,0	0,0	0,0	0,0	0,0	0,0	0,0	0,0	0,0	0,0	0,0	0,0	0,0	0,0	0,0	0,0	0,0	0,0	0,6	0,6	0,0	0,0	0,0	0,0	0,0	0,0
Cox7c	7103	0,0	0,0	3,0	1,4	0,0	0,0	1,3	1,3	0,0	0,0	0,0	0,0	0,0	0,0	1,3	3,0	0,0	0,7	0,0	0,0	0,0	0,0	0,0	0,0	0,0	0,0	0,0	0,0	0,0	0,0	0,0	0,0	0,0	0,0	0,0	0,0
CPSF1	93673	0,0	0,0	0,0	0,0	0,0	0,0	0,0	0,0	0,0	0,0	0,0	0,0	0,0	0,0	0,0	0,0	0,0	0,0	0,0	0,0	0,0	0,0	0,0	0,0	0,0	0,0	0,0	0,0	0,0	0,0	0,0	0,0	0,0	0,0	1,0	0,0
CREG1	23969	0,0	0,0	0,0	0,0	0,0	0,0	0,0	0,0	0,0	0,0	0,0	0,0	0,0	0,0	0,0	0,0	0,0	0,0	0,0	0,0	0,0	0,0	0,0	0,0	0,0	0,0	0,0	0,0	0,0	0,0	0,0	0,0	0,0	0,0	0,0	2,0
CSPG4	247280	0,0	0,0	0,0	0,0	0,0	0,0	0,0	0,0	0,0	0,0	0,0	0,0	0,0	0,0	0,0	0,0	0,0	0,0	0,0	1,0	0,0	0,0	0,0	0,0	0,0	0,0	0,0	0,0	0,0	0,0	0,0	0,0	0,0	0,0	0,0	0,0
CST3	15735	0,0	0,0	0,0	0,0	0,0	0,0	0,0	0,0	0,0	0,0	0,0	0,0	0,0	0,0	0,0	0,0	0,0	0,0	0,9	1,0	0,0	0,0	0,0	0,0	0,0	0,0	0,0	0,0	0,0	0,0	0,0	0,0	0,0	0,0	0,0	0,0
CTSA	41696	0,0	0,0	0,0	0,0	0,0	0,0	0,0	0,0	0,0	0,0	0,0	0,0	0,0	0,0	0,0	0,0	0,0	0,0	0,0	0,0	0,0	0,0	0,0	0,0	0,0	0,0	0,0	0,0	0,0	0,0	0,0	0,0	0,0	0,0	0,0	1,0
CYBRD1	31523	0,0	0,0	0,0	0,0	0,0	0,0	0,0	0,0	0,0	0,0	0,0	0,0	0,0	0,0	0,0	0,0	0,0	0,0	0,0	0,0	0,0	0,0	0,0	0,0	0,0	0,0	0,0	0,0	0,0	0,0	0,0	0,0	0,0	0,0	0,0	1,0
CYP2C8	56635	0,0	0,0	0,0	0,0	0,0	0,0	0,0	0,0	1,1	0,0	0,0	0,0	0,0	0,0	0,0	0,0	0,0	0,0	0,0	0,0	0,0	0,0	0,0	0,0	0,0	0,0	0,0	0,0	0,0	0,0	0,0	0,0	0,0	0,0	0,0	0,0
DBF4	77013	0,0	0,0	0,0	0,0	0,0	0,0	0,0	0,0	0,0	0,0	0,0	0,6	0,0	0,0	0,0	0,0	0,0	0,0	0,0	0,0	0,0	0,0	0,0	0,0	0,0	0,0	0,0	0,0	0,0	0,0	0,0	0,0	0,0	0,0	0,0	0,0
DDT	12889	0,0	0,7	0,0	0,0	0,0	0,0	0,0	0,0	0,0	0,0	0,0	0,0	0,0	0,0	0,0	0,0	0,0	0,0	0,0	0,0	0,0	0,0	0,0	0,0	0,0	0,0	0,0	0,0	0,0	0,0	0,0	0,0	0,0	0,0	0,0	0,0
DHRS7	38095	0,0	0,0	0,0	0,0	0,0	0,0	0,0	0,0	0,0	0,0	0,0	0,0	0,0	0,0	0,0	0,0	0,0	0,0	0,9	0,0	0,0	0,0	0,0	0,0	0,0	0,0	0,0	0,0	0,0	0,0	0,0	0,0	0,0	0,0	0,0	0,0
DNAJC15	15995	0,0	0,0	0,0	0,0	0,0	0,0	0,0	0,0	0,0	0,0	0,0	0,0	0,0	0,0	0,0	0,0	0,0	0,0	0,0	0,0	0,8	0,0	0,0	0,0	0,0	0,0	0,0	0,0	0,0	0,0	0,0	0,0	0,0	0,0	0,0	0,0
DNM1	76095	0,0	0,0	0,0	0,0	0,0	0,0	0,0	0,0	0,0	0,0	0,0	0,0	0,0	0,0	0,0	0,0	0,0	0,0	0,9	0,0	0,0	0,0	0,0	0,0	0,0	0,0	0,0	0,0	0,0	0,0	0,0	0,0	0,0	0,0	0,0	0,0
EIF2AK2	60790	0,0	0,0	0,0	0,0	0,0	0,0	0,0	0,0	0,0	0,0	0,0	0,0	0,0	0,0	0,0	0,0	0,0	0,0	0,9	0,0	0,0	0,0	0,0	0,0	0,0	0,0	0,0	0,0	0,0	0,0	0,0	0,0	0,0	0,0	0,0	0,0
EIF2S2	38274	0,0	0,0	0,0	1,4	0,0	0,0	0,0	0,0	0,0	0,0	0,0	0,0	0,0	0,0	0,0	0,0	0,0	0,0	0,0	0,0	0,0	0,0	0,0	0,0	0,0	0,0	0,0	0,0	0,0	0,0	0,0	0,0	0,0	0,0	0,0	0,0
ENTPD1	57758	0,0	0,0	0,0	0,0	0,0	0,0	0,0	0,0	0,0	0,0	0,0	0,0	0,0	0,0	0,0	0,0	0,0	0,0	0,0	0,0	0,0	0,0	0,0	0,0	0,0	0,0	0,0	0,0	0,0	0,0	0,0	0,0	0,0	0,0	0,0	1,0
ERH	12260	0,0	0,0	0,0	0,0	0,0	0,0	0,0	0,0	0,0	0,0	0,0	0,0	0,0	0,0	0,0	0,0	0,0	0,0	0,0	0,0	0,0	0,0	0,0	0,0	0,0	0,0	0,0	1,4	0,0	0,0	0,0	0,0	0,0	0,0	0,0	0,0
ERO1L	54281	0,0	0,0	0,0	0,0	0,0	0,0	0,0	0,0	0,0	0,0	0,0	0,0	0,0	0,0	0,0	0,0	0,0	0,0	0,0	0,0	0,0	0,0	0,0	0,0	0,0	0,0	0,0	0,0	0,0	0,0	0,0	0,0	0,0	0,0	1,0	1,0
F5	256079	0,0	0,0	0,0	0,0	0,0	0,0	0,0	0,0	0,0	0,0	0,0	0,0	0,0	0,0	0,0	0,0	0,0	0,0	0,0	0,0	0,0	0,0	0,0	0,0	0,0	0,0	0,0	0,0	0,0	0,0	2,6	0,0	0,0	0,0	0,0	0,0
FABP5	15209	0,0	0,0	0,0	0,0	0,0	0,0	0,0	0,0	0,0	0,0	0,0	0,0	0,0	0,0	0,0	0,0	0,0	0,0	0,0	0,0	0,0	0,0	0,0	0,0	0,0	0,0	0,0	0,0	0,0	0,0	0,0	0,0	0,0	0,7	0,0	0,0
FADD	23589	0,0	0,0	0,0	0,0	0,0	0,0	0,0	0,0	0,0	0,0	0,0	0,0	0,0	0,0	0,0	0,0	0,0	0,0	0,0	0,0	0,0	0,0	0,0	0,0	0,0	0,0	0,0	0,0	0,0	0,0	0,0	0,0	0,0	0,0	0,0	1,0
FAH	46143	0,0	0,0	0,0	0,0	0,0	0,0	0,0	0,0	0,0	0,0	0,0	0,0	0,0	0,0	0,0	0,0	0,0	0,0	0,0	0,0	0,0	0,0	0,0	0,0	0,0	0,0	0,0	0,0	0,0	0,6	0,0	0,0	0,0	0,0	0,0	0,0
FCN1	34682	0,0	0,0	0,0	0,0	0,0	0,0	0,0	0,0	0,0	0,0	0,0	0,0	0,0	0,0	0,0	0,0	0,0	0,0	0,9	0,0	0,0	0,0	0,0	0,0	0,0	0,0	0,0	0,0	0,0	0,0	0,0	0,0	0,0	0,0	0,0	0,0
FDPS	48601	0,0	0,0	0,0	0,0	0,0	0,0	0,0	0,0	0,0	0,0	0,0	0,0	0,0	0,0	0,0	0,0	0,0	0,0	0,0	0,0	0,0	0,0	0,0	0,0	0,0	0,0	0,0	0,0	0,6	0,0	0,0	0,0	0,0	0,0	0,0	0,0
FITM2	29634	0,0	0,0	0,0	0,0	0,0	0,0	0,0	0,0	0,0	0,0	0,0	0,0	0,0	0,0	0,0	0,0	0,0	0,0	0,0	0,0	0,0	0,0	0,0	0,0	0,0	0,0	0,0	0,0	0,6	1,3	0,0	0,0	0,0	0,0	0,0	0,0
GAD1	66895	0,0	0,0	0,0	0,0	0,0	0,0	0,0	0,0	0,0	0,0	0,0	0,0	0,0	0,0	0,0	0,0	0,0	0,0	0,0	0,0	0,0	0,0	0,0	0,0	0,0	0,0	0,0	0,0	0,0	0,0	0,0	0,0	0,0	0,0	1,0	0,0
GALNT7	81494	0,0	0,0	0,0	0,0	0,0	0,0	0,0	0,0	0,0	0,0	0,0	0,0	0,0	0,0	0,0	0,0	0,0	0,0	0,0	0,0	0,0	0,0	0,0	0,0	0,0	0,0	0,0	0,0	0,6	0,0	0,0	0,0	0,0	0,0	0,0	0,0
GATA4	44604	0,0	0,0	1,5	0,0	0,0	0,0	0,0	0,0	0,0	0,0	0,0	0,0	0,0	0,0	0,0	0,0	0,0	0,0	0,0	0,0	0,0	0,0	0,0	0,0	0,0	0,0	0,0	0,0	0,0	0,0	0,0	0,0	0,0	0,0	0,0	0,0
GBP1	67577	0,0	0,0	0,0	0,0	0,0	0,0	0,0	0,0	0,0	0,0	0,0	0,0	0,0	0,0	0,0	0,0	0,0	0,0	0,0	0,0	0,0	0,0	0,0	0,0	0,0	0,0	0,0	0,0	0,0	0,0	0,0	0,0	0,0	0,0	4,0	2,9
GBP4	68122	0,0	0,0	0,0	0,0	0,0	0,0	0,0	0,0	0,0	0,0	0,0	0,0	0,0	0,0	0,0	0,0	0,0	0,0	0,0	0,0	0,0	0,0	0,0	0,0	0,0	0,0	0,0	0,0	0,0	0,0	0,0	4,1	0,0	0,0	0,0	0,0
GH1	24430	0,0	0,0	0,0	0,0	0,0	0,0	0,0	0,0	0,0	0,0	0,0	0,0	0,0	0,0	0,0	0,0	0,0	0,0	0,9	0,0	0,0	0,0	0,0	0,0	0,0	0,0	0,0	0,0	0,0	0,0	0,0	0,0	0,0	0,0	0,0	0,0
GK	57592	0,0	0,0	0,0	0,0	0,0	0,0	0,0	0,0	0,0	0,0	0,0	0,0	0,0	0,0	2,7	0,0	0,0	0,0	0,0	0,0	0,0	0,0	0,0	0,0	0,0	0,0	0,0	0,0	0,0	0,0	0,0	0,0	0,0	0,0	0,0	0,0
GLRX	11829	0,0	0,0	0,0	0,0	0,0	0,0	0,0	0,0	0,0	0,0	0,0	0,0	0,0	0,0	0,0	0,0	0,0	0,0	0,0	0,0	0,0	0,0	0,0	0,0	0,0	0,0	0,0	0,0	0,0	0,0	0,0	0,0	0,0	0,0	1,0	0,0
GPC4	40884	0,0	0,0	0,0	0,0	0,0	0,0	0,0	0,0	0,0	0,0	0,0	0,0	0,0	0,0	0,0	0,0	0,0	0,0	0,0	0,0	0,0	0,0	0,0	0,0	0,0	0,0	0,0	0,0	0,0	0,0	0,0	0,0	0,0	0,0	1,0	0,0
GRB2	25207	0,0	0,0	0,0	0,0	0,0	0,0	0,0	0,0	0,0	0,0	0,0	0,6	0,0	0,0	0,0	0,0	0,0	0,0	0,0	0,0	0,0	0,0	0,0	0,0	0,0	0,0	0,0	0,0	0,0	0,0	0,0	0,0	0,0	0,0	0,0	0,0
GRHPR	38205	0,0	0,0	0,0	0,0	0,0	0,0	0,0	0,0	1,1	0,0	0,0	0,0	0,0	0,0	0,0	0,0	1,6	0,0	0,0	0,0	0,0	0,0	0,0	0,0	0,0	0,0	0,0	0,0	0,0	0,0	0,0	0,0	0,0	0,0	0,0	0,0
GSTM4	25765	0,0	0,0	0,0	0,0	0,0	0,0	0,0	0,0	0,0	0,0	0,0	0,0	0,0	0,0	0,0	0,0	0,0	0,0	0,0	0,0	0,0	0,0	0,0	0,0	0,0	0,0	0,0	0,0	0,0	0,0	0,0	0,0	0,0	0,0	0,0	1,0
HERC1	513819	0,0	0,0	0,0	0,0	0,0	0,0	0,0	0,0	0,0	0,0	1,3	0,6	0,0	0,0	0,0	0,0	0,0	0,0	0,0	0,0	0,0	0,0	0,0	0,0	0,0	0,0	0,0	0,0	0,0	0,0	0,0	0,0	0,0	0,0	0,0	0,0
HEY1	33043	0,0	0,7	0,0	0,0	0,0	0,0	0,0	0,0	0,0	0,0	0,0	0,0	0,0	0,0	0,0	0,0	0,0	0,0	0,0	0,0	0,0	0,0	0,0	0,0	0,0	0,0	0,0	0,0	0,0	0,0	0,0	0,0	0,0	0,0	0,0	0,0
HLA-A24AK	40316	0,0	0,0	0,0	0,0	0,0	0,0	0,0	0,0	0,0	0,0	0,0	0,0	2,6	0,0	0,0	0,0	0,0	0,0	0,0	0,0	0,0	0,0	0,0	0,0	0,0	0,0	0,0	0,0	0,0	0,0	0,0	0,0	0,0	0,0	0,0	0,0
HMBS	39380	0,0	0,0	0,0	0,0	0,0	0,0	0,0	0,0	0,0	0,0	0,6	0,0	0,0	0,0	0,0	0,0	0,0	0,0	0,0	0,0	0,0	0,0	0,0	0,0	0,0	0,0	0,0	0,0	0,0	0,0	0,0	0,0	0,0	0,0	0,0	0,0
HN1	16114	0,0	0,0	0,0	0,0	0,0	0,0	0,0	0,0	0,0	0,0	0,0	0,0	0,0	0,0	0,0	0,0	0,0	0,0	0,0	0,0	0,0	0,0	0,0	0,0	0,0	0,0	0,0	0,0	0,0	0,0	0,0	0,0	0,0	0,0	1,0	1,0
HSBP1	8501	0,0	0,0	0,0	0,0	0,0	0,0	0,0	0,0	0,0	0,0	0,0	0,0	0,0	0,0	0,0	0,0	0,0	0,0	0,0	0,0	0,0	0,0	0,0	0,0	0,0	0,0	0,0	0,0	0,0	0,0	0,0	0,0	0,0	0,0	1,0	0,0
HSPB3	14793	0,0	0,0	0,0	0,0	0,0	0,0	0,0	0,0	0,0	0,0	0,0	0,0	0,0	0,0	0,0	0,0	0,0	0,0	0,0	0,0	0,0	0,0	0,0	0,0	0,0	0,0	0,0	0,0	1,3	1,3	0,0	0,0	0,0	0,0	0,0	0,0
IGBP1	39123	0,0	0,7	0,0	0,0	0,0	0,0	0,0	0,0	0,0	0,0	0,6	0,0	0,0	0,0	0,0	0,0	0,0	1,5	0,0	0,0	0,0	0,0	0,0	0,0	0,0	0,0	0,0	0,0	0,0	0,0	0,0	0,0	0,0	0,0	0,0	0,0
IL16	59950	0,0	0,0	0,0	0,0	0,0	0,0	0,0	0,0	0,0	0,0	0,0	0,0	0,0	0,0	0,0	0,0	0,0	0,0	0,0	0,0	0,0	0,0	0,0	0,0	0,0	0,0	0,0	0,0	0,0	0,0	0,0	0,0	0,0	0,0	2,0	1,0
ITGA5	130060	0,0	0,0	0,0	0,0	0,0	0,0	0,0	0,0	0,0	0,0	0,0	0,0	0,0	0,0	0,0	0,0	0,0	0,0	0,9	0,0	0,0	0,0	0,0	0,0	0,0	0,0	0,0	0,0	0,0	0,0	0,0	0,0	0,0	0,0	0,0	0,0
ITGB6	68291	0,0	0,0	0,0	0,0	0,0	0,0	0,0	0,0	0,0	0,0	0,0	0,0	0,0	0,0	0,0	0,0	0,0	0,0	0,0	1,0	0,0	0,0	0,0	0,0	0,0	0,0	0,0	0,0	0,0	0,0	0,0	0,0	0,0	0,0	0,0	0,0
ITPK1	45744	0,0	0,0	0,0	0,0	0,0	1,1	0,0	0,0	0,0	0,0	0,0	0,0	0,0	0,0	0,0	0,0	0,0	0,0	0,0	0,0	0,0	0,0	0,0	0,0	0,0	0,0	0,0	0,0	0,0	0,0	0,0	0,0	0,0	0,0	0,0	0,0
JARID2	61096	0,0	0,0	0,0	0,0	0,0	0,0	0,0	0,0	0,0	0,0	0,0	0,0	0,0	0,0	0,0	0,0	0,0	0,0	0,0	0,0	0,0	0,0	0,0	0,0	0,0	0,0	0,0	1,4	0,0	0,0	0,0	0,0	0,0	0,0	0,0	0,0
KCNK10	62227	0,0	0,0	0,0	0,0	0,0	0,0	0,0	0,0	0,0	0,0	0,0	0,0	0,0	0,0	1,3	0,0	0,0	0,0	0,0	0,0	0,0	0,0	0,0	0,0	0,0	0,0	0,0	0,0	0,0	0,0	0,0	0,0	0,0	0,0	0,0	0,0
KIAA0020	73278	0,0	0,0	0,0	0,0	0,0	0,0	0,0	0,0	0,0	0,0	0,0	0,0	0,0	0,0	0,0	0,0	0,0	0,0	0,9	0,0	0,0	0,0	0,0	0,0	0,0	0,0	0,0	0,0	0,0	0,0	0,0	0,0	0,0	0,0	0,0	0,0
KRT18	18050	0,0	0,0	0,0	0,0	0,0	0,0	0,0	0,0	0,0	0,0	0,0	0,0	0,0	0,0	1,3	0,0	0,0	0,0	0,0	0,0	0,0	0,0	0,0	0,0	0,0	0,0	0,0	0,0	0,0	0,0	0,0	0,0	0,0	0,0	0,0	0,0
KRT4	54980	0,0	0,0	0,0	0,0	0,0	0,0	0,0	0,0	0,0	0,0	0,0	0,0	0,0	0,0	0,0	0,0	0,0	0,0	0,0	1,0	0,0	0,0	0,0	0,0	0,0	0,0	0,0	0,0	0,0	0,0	0,0	0,0	0,0	0,0	0,0	0,0
KRT8	54428	0,0	0,0	0,0	0,0	0,0	0,0	0,0	0,0	0,0	0,0	0,0	0,0	0,0	0,0	0,0	1,5	0,0	0,0	0,0	0,0	0,0	0,0	0,0	0,0	0,0	0,0	0,0	0,0	0,0	0,0	0,0	0,0	0,0	0,0	0,0	0,0
LIPA	45348	0,0	0,0	0,0	0,0	0,0	0,0	0,0	0,0	0,0	0,0	0,0	0,0	0,0	0,0	0,0	0,0	0,0	0,0	1,8	1,0	0,0	0,0	0,0	0,0	0,0	0,0	0,0	0,0	0,0	0,0	0,0	0,0	0,0	0,0	0,0	0,0
LMCD1	40660	0,0	0,0	0,0	0,0	0,0	0,0	0,0	0,0	0,0	0,0	0,0	0,0	0,0	0,0	0,0	0,0	0,8	0,0	0,0	0,0	0,0	0,0	0,0	0,0	0,0	0,0	0,0	0,0	0,0	0,0	0,0	0,0	0,0	0,0	0,0	0,0
ME1	62007	0,0	0,0	0,0	0,0	0,0	0,0	0,0	0,0	0,0	0,0	0,0	0,0	0,0	0,0	0,0	0,0	0,0	0,0	0,0	1,0	0,0	0,0	0,0	0,0	0,0	0,0	0,0	0,0	0,0	0,0	0,0	0,0	0,0	0,0	0,0	0,0
MGLL	33299	0,0	0,0	0,0	0,0	0,0	0,0	0,0	0,0	0,0	0,0	0,0	0,0	0,0	0,0	0,0	0,0	0,0	0,0	0,0	0,0	0,0	0,0	0,0	0,0	0,0	0,0	1,2	0,0	0,0	0,0	0,0	0,0	0,0	0,0	0,0	0,0
MMP2	73670	0,0	0,0	0,0	0,0	0,0	0,0	0,0	0,0	0,0	0,0	0,0	0,0	0,0	0,0	0,0	0,0	0,0	0,0	0,0	1,0	0,0	0,0	0,0	0,0	0,0	0,0	0,0	0,0	0,0	0,0	0,0	0,0	0,0	0,0	0,0	0,0
MPI	46459	0,0	0,7	0,0	0,0	0,0	0,0	0,0	0,0	0,0	0,0	0,0	0,0	0,0	0,0	0,0	0,0	0,0	0,0	0,0	0,0	0,0	0,0	0,0	0,0	0,0	0,0	0,0	0,0	0,0	0,0	0,0	0,0	0,0	0,0	0,0	0,0
MRC1L1	161126	0,0	0,0	0,0	0,0	0,0	0,0	0,0	0,0	0,0	0,0	0,0	0,0	0,0	0,0	0,0	0,0	0,0	0,0	0,0	0,0	0,0	0,0	0,0	0,0	0,0	0,0	0,0	0,0	0,0	0,0	0,0	0,0	0,0	0,0	1,0	2,0
MTMR10	87649	0,0	0,0	0,0	0,0	0,0	0,0	0,0	0,0	0,0	0,0	0,0	0,0	2,6	0,0	0,0	0,0	0,0	0,0	0,0	0,0	0,0	0,0	0,0	0,0	0,0	0,0	0,0	0,0	0,0	0,0	0,0	0,0	0,0	0,0	0,0	0,0
MUSTN1	8481	0,0	0,0	0,0	0,0	0,0	0,0	0,0	0,0	0,0	0,0	0,0	0,0	0,0	0,0	0,0	0,0	0,0	0,0	0,0	0,0	0,0	0,0	0,0	0,0	0,0	0,0	0,0	0,0	0,0	0,0	0,0	0,0	0,0	0,0	3,0	1,0
MYH7B	107910	0,0	0,0	1,5	0,0	0,0	0,0	1,3	0,0	1,1	0,0	0,0	0,0	0,0	0,0	0,0	0,0	0,0	0,0	0,0	0,0	0,0	0,0	0,0	0,0	0,0	0,0	0,0	0,0	0,0	0,0	0,0	0,0	0,0	0,0	0,0	0,0
MYO1E	56838	0,0	0,0	0,0	0,0	0,0	0,0	0,0	0,0	0,0	0,0	0,0	0,6	0,0	0,0	0,0	0,0	0,0	0,0	0,0	0,0	0,0	0,0	0,0	0,0	0,0	0,0	0,0	0,0	0,0	0,0	0,0	0,0	0,0	0,0	0,0	0,0
MYO5B	19132	0,0	0,0	0,0	0,0	0,0	0,0	0,0	0,0	0,0	0,0	0,0	0,0	0,0	0,0	0,0	0,0	0,0	0,0	0,0	0,0	0,0	0,0	0,0	2,0	0,0	0,0	0,0	0,0	0,0	0,0	0,0	0,0	0,0	0,0	0,0	0,0
N4BP2L2	73551	0,0	0,0	0,0	0,0	0,0	0,0	0,0	0,0	0,0	0,0	0,0	0,0	0,0	0,0	0,0	0,0	0,0	0,0	0,0	0,0	0,0	0,0	0,0	0,0	0,0	0,0	1,2	0,0	0,0	0,0	0,0	0,0	0,0	0,0	0,0	0,0
NAMPT	55374	0,0	0,0	0,0	0,0	0,0	0,0	0,0	0,0	0,0	0,0	0,0	0,0	0,0	0,0	0,0	0,0	0,0	0,0	0,0	0,0	0,0	0,0	0,0	0,0	0,0	0,0	0,0	0,0	0,6	0,0	0,0	0,0	0,0	0,0	0,0	0,0
NANS	26573	0,0	0,0	0,0	0,0	0,0	0,0	0,0	0,0	0,0	0,0	0,0	0,0	0,0	0,0	0,0	0,0	0,0	0,0	0,0	0,0	0,0	0,0	0,0	0,0	0,0	0,0	0,0	0,0	1,3	0,0	0,0	0,0	0,0	0,0	0,0	0,0
NDUFAF4	19940	0,0	0,0	0,0	0,0	0,0	0,0	0,0	0,0	0,0	0,0	0,6	0,0	0,0	0,0	0,0	0,0	0,0	0,0	0,0	0,0	0,0	0,0	0,0	0,0	0,0	0,0	0,0	0,0	0,0	0,0	0,0	0,0	0,0	0,0	0,0	0,0
NDUFAF6	37880	0,0	0,0	0,0	0,0	0,0	0,0	0,0	0,0	0,0	0,0	0,0	0,6	0,0	0,0	0,0	0,0	0,0	0,0	0,0	0,0	0,0	0,0	0,0	0,0	0,0	0,0	0,0	0,0	0,0	0,0	0,0	0,0	0,0	0,0	0,0	0,0
NPTN	44526	0,0	0,0	0,0	0,0	0,0	0,0	0,0	0,0	0,0	0,0	0,0	0,0	0,0	0,0	0,0	0,0	0,0	0,0	0,0	0,0	0,0	0,0	0,0	0,0	0,0	0,0	0,0	0,0	0,0	0,0	0,0	0,0	0,0	0,0	1,0	1,0
NR3C1	76639	0,0	0,0	0,0	0,0	0,0	0,0	0,0	0,0	0,0	0,0	0,0	0,0	0,0	0,0	0,0	0,0	0,0	0,0	0,9	0,0	0,0	0,0	0,0	0,0	0,0	0,0	0,0	0,0	0,0	0,0	0,0	0,0	0,0	0,0	0,0	0,0
ODF2	51911	0,0	0,0	1,5	0,0	0,0	0,0	0,0	0,0	0,0	0,0	0,0	0,0	0,0	0,0	0,0	0,0	0,0	0,0	0,0	0,0	0,0	0,0	0,0	0,0	0,0	0,0	0,0	0,0	0,0	0,0	0,0	0,0	0,0	0,0	0,0	0,0
OSBPL6	77130	0,0	0,0	0,0	0,0	0,0	0,0	0,0	0,0	0,0	0,0	0,6	0,0	0,0	0,0	0,0	0,0	0,0	0,0	0,0	0,0	0,0	0,0	0,0	0,0	0,0	0,0	0,0	0,0	0,0	0,0	0,0	0,0	0,0	0,0	0,0	0,0
PBXIP1	68398	0,0	0,0	0,0	0,0	0,0	0,0	0,0	0,0	0,0	0,0	0,6	0,0	0,0	0,0	0,0	0,0	0,0	0,0	0,0	0,0	0,0	0,0	0,0	0,0	0,0	0,0	0,0	0,0	0,0	0,0	0,0	0,0	0,0	0,0	0,0	0,0
PCBD1	12001	0,0	0,0	0,0	0,0	0,0	0,0	0,0	0,0	0,0	0,0	0,0	0,0	0,0	0,0	0,0	0,0	0,0	0,0	0,0	0,0	0,0	0,0	0,0	0,0	0,0	0,0	0,0	0,0	0,0	0,0	0,0	0,0	0,0	0,0	0,0	1,0
PCCA	27439	0,0	0,7	0,0	0,0	0,0	0,0	0,0	0,0	0,0	0,0	0,0	0,0	0,0	0,0	0,0	0,0	0,0	0,0	0,0	0,0	0,0	0,0	0,0	0,0	0,0	0,0	0,0	0,0	0,0	0,0	0,0	0,0	0,0	0,0	0,0	0,0
PDK3	47967	0,0	0,0	0,0	0,0	0,0	0,0	0,0	0,0	0,0	0,0	0,0	0,0	0,0	0,0	0,0	0,0	0,0	0,0	0,9	0,0	0,0	0,0	0,0	0,0	0,0	0,0	0,0	0,0	0,0	0,0	0,0	0,0	0,0	0,0	0,0	0,0
PDZD11	16156	0,0	0,0	1,5	0,0	0,0	0,0	0,0	0,0	0,0	0,0	0,0	0,0	0,0	0,0	0,0	0,0	0,0	0,0	0,0	0,0	0,0	0,0	0,0	0,0	0,0	0,0	0,0	0,0	0,0	0,0	0,0	0,0	0,0	0,0	0,0	0,0
PGRMC2	18179	0,0	0,7	0,0	0,0	0,0	0,0	0,0	0,0	0,0	0,0	0,0	0,0	0,0	0,0	0,0	0,0	0,0	0,0	0,0	0,0	0,0	0,0	0,0	0,0	0,0	0,0	0,0	0,0	0,0	0,0	0,0	0,0	0,0	0,0	0,0	0,0
PLEKHO2	56907	0,0	0,0	0,0	0,0	0,0	0,0	0,0	0,0	0,0	0,0	0,0	0,0	0,0	0,0	0,0	0,0	0,0	0,0	0,0	0,0	0,0	0,0	0,0	0,0	0,0	0,0	0,0	0,0	0,0	0,0	0,0	0,0	0,0	0,0	0,0	1,0
PLGRKT	13231	0,0	0,0	0,0	0,0	0,0	0,0	0,0	0,0	2,2	0,0	0,0	0,0	0,0	0,0	0,0	0,0	1,6	0,0	0,0	0,0	0,0	0,0	0,0	0,0	0,0	0,0	0,0	0,0	0,0	0,0	0,0	0,0	0,0	0,0	0,0	0,0
PNP	32044	0,0	0,0	0,0	0,0	0,0	0,0	0,0	0,0	0,0	0,0	0,0	0,0	0,0	0,0	0,0	0,0	0,0	0,0	0,9	0,0	0,0	0,0	0,0	0,0	0,0	0,0	0,0	0,0	0,0	0,0	0,0	0,0	0,0	0,0	0,0	0,0
POM121L2	100144	0,0	0,0	0,0	0,0	0,0	0,0	0,0	0,0	0,0	0,0	0,0	0,0	0,0	0,0	0,0	0,0	0,0	0,0	0,0	0,0	0,0	0,7	0,0	0,0	0,0	0,0	0,0	0,0	0,0	0,0	0,0	0,0	0,0	0,0	0,0	0,0
PPM1F	52849	0,0	0,0	0,0	0,0	0,0	0,0	0,0	0,0	0,0	0,0	0,6	0,0	0,0	0,0	0,0	0,0	0,0	0,0	0,0	0,0	0,0	0,0	0,0	0,0	0,0	0,0	0,0	0,0	0,0	0,0	0,0	0,0	0,0	0,0	0,0	0,0
PRDX5	17325	0,0	0,0	0,0	0,0	0,0	0,0	0,0	0,0	0,0	0,0	0,0	0,0	0,0	0,0	0,0	0,0	0,0	0,0	0,0	0,0	0,0	0,0	0,0	0,0	0,0	0,0	0,0	0,0	0,0	0,0	0,0	0,0	0,0	0,0	2,0	2,0
PRIC295	139998	0,0	0,0	0,0	0,0	0,0	0,0	0,0	0,0	0,0	0,0	0,0	0,0	0,0	0,0	0,0	0,0	0,0	0,0	0,0	0,0	0,0	0,0	0,0	0,0	0,0	0,0	0,0	0,0	0,0	0,0	0,0	0,0	0,0	0,0	0,0	1,0
PSMB8	28866	0,0	0,0	0,0	0,0	0,0	0,0	0,0	0,0	0,0	0,0	0,0	0,0	0,0	0,0	0,0	0,0	0,0	0,0	0,0	0,0	0,0	0,0	0,0	0,0	0,0	0,0	0,0	0,0	0,0	0,0	0,0	0,0	0,0	0,0	0,0	1,0
PTGES3	18698	0,0	0,0	0,0	0,0	0,0	0,0	0,0	0,0	0,0	0,0	0,0	0,0	0,0	0,0	0,0	0,0	0,0	0,0	0,0	0,0	0,0	0,0	0,0	0,0	0,0	0,0	0,0	0,0	0,0	0,0	0,0	0,0	0,0	0,0	0,0	1,0
PTPN11	65612	0,0	0,0	0,0	0,0	0,0	0,0	0,0	0,0	0,0	1,2	0,0	0,0	0,0	0,0	0,0	0,0	0,0	0,0	0,0	0,0	0,0	0,0	0,0	0,0	0,0	0,0	0,0	0,0	0,0	0,0	0,0	0,0	0,0	0,0	0,0	0,0
PTPN23	87670	0,0	0,0	0,0	0,0	0,0	0,0	0,0	0,0	0,0	0,0	0,0	0,0	0,0	0,0	0,0	0,0	0,0	0,0	0,0	0,0	0,0	0,0	0,0	0,0	0,0	0,0	0,0	0,0	0,6	0,6	0,0	0,0	0,0	0,0	0,0	0,0
PTPRR	58402	0,0	0,0	0,0	0,0	0,0	0,0	0,0	0,0	0,0	0,0	0,0	0,0	0,0	0,0	0,0	0,0	0,0	0,0	0,0	0,0	0,0	0,0	0,0	0,0	0,0	0,0	0,0	0,0	0,0	0,0	1,3	0,0	0,0	0,0	0,0	0,0
PXMP4	12017	0,0	0,0	0,0	0,0	0,0	1,1	0,0	0,0	0,0	0,0	0,0	0,0	0,0	0,0	1,3	0,0	0,0	0,0	0,0	0,0	0,0	0,0	0,0	0,0	0,0	0,0	0,0	0,0	0,0	0,0	0,0	0,0	0,0	0,0	0,0	0,0
PYROXD2	52631	0,0	0,7	0,0	0,0	0,0	0,0	0,0	0,0	0,0	0,0	0,0	0,0	0,0	0,0	0,0	0,0	0,0	0,0	0,0	0,0	0,0	0,0	0,0	0,0	0,0	0,0	0,0	0,0	0,0	0,0	0,0	0,0	0,0	0,0	0,0	0,0
QIL1	13323	0,0	0,7	0,0	0,0	0,0	0,0	0,0	1,3	0,0	0,0	0,0	0,0	0,0	0,0	0,0	0,0	0,0	0,0	0,0	0,0	0,0	0,0	0,0	0,0	0,0	0,0	0,0	0,0	0,0	0,0	0,0	0,0	0,0	0,0	0,0	0,0
RAB5A	23748	0,0	0,0	0,0	0,0	0,0	0,0	0,0	0,0	0,0	0,0	0,0	0,0	0,0	0,0	0,0	0,0	0,0	0,0	0,0	0,0	0,0	0,0	0,0	0,0	0,0	0,0	0,0	0,0	0,0	0,0	0,0	0,0	0,0	0,0	2,0	0,0
RASGRF1	119177	0,0	0,0	0,0	0,0	0,0	0,0	0,0	0,0	0,0	0,0	0,0	0,0	0,0	0,0	0,0	0,0	0,0	0,0	0,0	0,0	0,0	0,0	0,0	0,0	0,0	0,0	0,0	0,0	0,0	0,0	0,0	0,0	0,7	0,0	0,0	0,0
RBP1	15781	0,0	0,0	0,0	0,0	0,0	0,0	0,0	0,0	0,0	0,0	0,0	0,0	0,0	0,0	0,0	0,0	0,0	0,0	0,9	0,0	0,0	0,0	0,0	0,0	0,0	0,0	0,0	0,0	0,0	0,0	0,0	0,0	0,0	0,0	0,0	0,0
RHOB	22124	0,0	0,0	0,0	0,0	0,0	0,0	0,0	0,0	0,0	0,0	0,0	0,0	0,0	0,0	0,0	0,0	0,0	0,0	0,0	1,0	0,0	0,0	1,7	0,0	0,0	0,0	0,0	0,0	0,0	0,0	0,0	0,0	0,0	0,0	0,0	0,0
RNASET2	18198	0,0	0,0	0,0	0,0	0,0	0,0	0,0	0,0	0,0	0,0	0,0	0,0	0,0	0,0	0,0	0,0	0,0	0,0	0,0	0,0	0,0	0,0	0,0	0,0	0,0	0,0	0,0	0,0	0,0	0,0	0,0	0,0	0,0	0,0	0,0	1,0
Rpl10	24604	0,0	0,0	0,0	0,0	0,0	0,0	0,0	0,0	0,0	0,0	0,0	0,0	0,0	0,0	1,3	0,0	0,0	0,0	0,0	0,0	0,0	0,0	0,0	0,0	0,0	0,0	0,0	0,0	0,0	0,0	0,0	0,0	0,0	0,0	0,0	0,0
RPL12	17819	0,0	0,0	0,0	0,0	0,0	0,0	0,0	0,0	0,0	0,0	0,0	0,0	0,0	0,0	0,0	0,0	0,0	0,0	0,0	0,0	0,0	0,0	0,0	0,0	0,0	0,0	0,0	0,0	0,0	0,0	0,0	0,0	0,0	0,0	1,0	0,0
RPL4	24613	0,0	0,0	0,0	0,0	0,0	0,0	0,0	1,3	0,0	0,0	0,0	0,0	0,0	0,0	0,0	0,0	0,0	0,0	0,0	0,0	0,0	0,0	0,0	0,0	0,0	0,0	0,0	0,0	0,0	0,0	0,0	0,0	0,0	0,0	0,0	0,0
RPS23	15817	0,0	0,0	0,0	0,0	0,0	0,0	0,0	0,0	0,0	0,0	0,0	0,0	0,0	0,0	0,0	0,0	0,0	0,0	0,9	0,0	0,0	0,0	0,0	0,0	0,0	0,0	0,0	0,0	0,0	0,0	0,0	0,0	0,0	0,0	0,0	0,0
RPS3A	28310	0,0	0,0	0,0	0,0	0,0	0,0	0,0	0,0	0,0	0,0	0,0	0,0	0,0	0,0	0,0	0,0	0,0	0,0	0,0	0,0	0,0	0,0	0,0	0,0	0,0	0,0	0,0	0,0	0,0	0,0	0,0	0,0	0,0	0,0	2,0	1,0
RTCD1	46947	0,0	0,0	0,0	0,0	0,0	0,0	0,0	0,0	0,0	0,0	0,0	0,0	0,0	0,0	0,0	0,0	0,8	0,0	0,0	0,0	0,0	0,0	0,0	0,0	0,0	0,0	0,0	0,0	0,0	0,0	0,0	0,0	0,0	0,0	0,0	0,0
SCARB2	14076	0,0	0,0	0,0	0,0	0,0	0,0	0,0	0,0	0,0	0,0	0,0	0,0	0,0	0,0	0,0	0,0	0,0	0,0	0,0	1,0	0,0	0,0	0,0	0,0	0,0	0,0	0,0	0,0	0,0	0,0	0,0	0,0	0,0	0,0	0,0	0,0
SCN7A	135941	0,0	0,0	0,0	0,0	0,0	0,0	0,0	0,0	0,0	0,0	0,0	0,0	0,0	0,0	1,3	0,0	0,0	0,0	0,0	0,0	0,0	0,0	0,0	0,0	0,0	0,0	0,0	0,0	0,0	0,0	0,0	0,0	0,0	0,0	0,0	0,0
SCP2	11760	0,0	0,0	0,0	0,0	0,0	0,0	0,0	1,3	0,0	0,0	0,0	0,0	0,0	0,0	0,0	1,5	0,0	0,0	0,0	0,0	0,0	0,0	0,0	0,0	0,0	0,0	0,0	0,0	0,0	0,0	0,0	0,0	0,0	0,0	0,0	0,0
SEC24C	118315	0,0	0,0	0,0	0,0	0,0	0,0	0,0	0,0	0,0	0,0	0,6	0,0	0,0	0,0	0,0	0,0	0,0	0,0	0,0	0,0	0,0	0,0	0,0	0,0	0,0	0,0	0,0	0,0	0,0	0,0	0,0	0,0	0,0	0,0	0,0	0,0
sept15	17694	0,0	0,0	0,0	0,0	0,0	0,0	0,0	0,0	0,0	0,0	0,0	0,0	0,0	0,0	0,0	0,0	0,0	0,0	0,9	0,0	0,0	0,0	0,0	0,0	0,0	0,0	0,0	0,0	0,0	0,0	0,0	0,0	0,0	0,0	0,0	0,0
SF3A1	88772	0,0	0,0	0,0	0,0	0,0	0,0	0,0	0,0	0,0	0,0	0,0	0,0	0,0	0,0	0,0	0,0	0,0	0,0	0,0	0,0	0,0	0,0	0,0	0,0	0,0	0,0	0,0	0,0	0,0	0,0	0,0	0,0	0,0	0,0	1,0	0,0
SGCD	32118	0,0	0,7	0,0	0,0	0,0	0,0	0,0	0,0	0,0	0,0	0,6	0,0	0,0	0,0	0,0	0,0	0,0	0,0	0,0	0,0	0,0	0,0	0,0	0,0	0,0	0,0	0,0	0,0	0,0	0,0	0,0	0,0	0,0	0,0	0,0	0,0
SIRT2	39798	0,0	0,0	0,0	0,0	0,0	0,0	0,0	0,0	1,1	0,0	0,0	0,0	0,0	0,0	0,0	0,0	0,0	0,0	0,0	0,0	0,0	0,0	0,0	0,0	0,0	0,0	0,0	0,0	0,0	0,0	0,0	0,0	0,0	0,0	0,0	0,0
SIRT5	33619	0,0	0,7	0,0	0,0	0,0	0,0	0,0	0,0	0,0	0,0	0,6	0,0	0,0	0,0	0,0	0,0	0,0	0,0	0,0	0,0	0,0	0,0	0,0	0,0	0,0	0,0	0,0	0,0	0,0	0,0	0,0	0,0	0,0	0,0	0,0	0,0
SLC25A24	53265	0,0	0,0	0,0	0,0	0,0	0,0	0,0	0,0	0,0	0,0	0,0	0,0	0,0	0,0	0,0	0,0	0,0	0,0	0,9	0,0	0,0	0,0	0,0	0,0	0,0	0,0	0,0	0,0	0,0	0,0	0,0	0,0	0,0	0,0	0,0	0,0
SLC3A2	61615	0,0	0,0	0,0	0,0	0,0	0,0	0,0	0,0	0,0	0,0	0,0	0,0	0,0	0,0	0,0	0,0	0,0	0,0	0,0	0,0	0,0	0,0	0,0	0,0	0,0	0,0	0,0	0,0	0,0	0,0	0,0	0,0	0,0	0,0	1,0	0,0
SNX12	18885	0,0	0,0	0,0	0,0	0,0	0,0	0,0	0,0	0,0	0,0	0,0	0,0	0,0	0,0	0,0	0,0	0,0	0,0	0,0	0,0	0,0	0,0	0,0	0,0	0,0	0,0	0,0	0,0	0,0	0,0	0,0	0,0	0,0	0,0	1,0	0,0
SRPRB	22255	0,0	0,0	0,0	0,0	0,0	0,0	0,0	0,0	0,0	0,0	0,0	0,0	0,0	0,0	0,0	0,0	0,0	0,0	0,0	0,0	0,0	0,0	0,0	0,0	0,0	0,0	0,0	0,0	0,0	0,0	0,0	0,0	0,0	0,0	1,0	0,0
SRSF5	31178	0,0	0,0	0,0	0,0	0,0	0,0	0,0	0,0	0,0	0,0	0,0	0,0	0,0	0,0	0,0	0,0	0,0	0,0	0,0	0,0	0,0	0,0	0,0	0,0	0,0	0,0	0,0	0,0	0,0	0,0	0,0	0,0	0,0	0,0	1,0	0,0
STK4	43603	0,0	0,0	0,0	0,0	0,0	0,0	0,0	0,0	0,0	0,0	0,0	0,0	0,0	0,0	0,0	0,0	0,0	0,0	0,0	0,0	0,0	0,0	0,0	0,0	0,0	0,0	0,0	0,0	0,0	0,0	0,0	0,0	0,0	0,0	0,0	1,0
STOM	41035	0,0	0,0	0,0	0,0	0,0	0,0	0,0	0,0	0,0	0,0	0,0	0,0	0,0	0,0	0,0	0,0	0,0	0,0	0,0	0,0	0,0	0,0	0,0	0,0	0,0	0,0	0,0	0,0	0,0	0,0	0,0	0,0	0,0	0,0	1,0	0,0
Sumo2	10872	0,0	0,0	0,0	0,0	0,0	0,0	0,0	0,0	0,0	0,0	0,0	0,0	0,0	0,0	0,0	0,0	0,8	0,0	0,0	0,0	0,0	0,0	0,0	0,0	0,0	0,0	0,0	0,0	0,0	0,0	0,0	0,0	0,0	0,0	0,0	0,0
TAF2	120447	0,0	0,0	0,0	0,0	0,0	0,0	0,0	0,0	0,0	0,0	0,0	0,0	0,0	0,0	0,0	0,0	0,0	0,0	0,0	0,0	0,0	0,0	0,0	0,0	0,0	0,0	0,0	0,0	0,0	0,0	0,0	0,0	0,0	0,0	1,0	0,0
TAP2	71456	0,0	0,0	0,0	0,0	0,0	0,0	0,0	0,0	0,0	0,0	0,0	0,0	0,0	0,0	0,0	0,0	0,0	0,0	0,0	0,0	0,0	0,0	0,0	0,0	0,0	0,0	0,0	0,0	0,0	0,0	1,3	0,0	0,0	0,0	0,0	0,0
TAPBP	45131	0,0	0,0	0,0	0,0	0,0	0,0	0,0	0,0	0,0	0,0	0,0	0,0	0,0	0,0	0,0	0,0	0,0	0,0	0,0	0,0	0,0	0,0	0,0	0,0	0,0	0,0	0,0	0,0	0,0	0,0	0,0	0,0	0,0	0,0	2,0	0,0
TCEA1	50844	0,0	0,0	0,0	0,0	0,0	0,0	0,0	0,0	0,0	0,0	0,0	0,0	0,0	0,0	0,0	0,0	0,0	0,0	0,0	0,0	0,0	0,0	0,0	0,0	0,0	0,0	0,0	0,0	0,0	0,0	0,0	0,0	0,0	0,0	1,0	0,0
TCF19	8433	0,0	0,0	0,0	0,0	0,0	0,0	0,0	0,0	0,0	0,0	0,0	0,0	0,0	0,0	0,0	0,0	0,0	0,0	0,0	0,0	0,0	0,0	0,0	0,0	0,0	0,0	0,0	1,4	0,0	0,0	0,0	0,0	0,0	0,0	0,0	0,0
TDRD6	238545	0,0	0,0	0,0	0,0	0,0	0,0	0,0	0,0	0,0	0,0	0,0	0,0	0,0	0,0	0,0	0,0	0,0	0,0	0,0	0,0	0,0	0,0	0,0	0,0	0,0	0,0	0,0	0,0	0,0	0,0	1,3	0,0	0,0	0,0	0,0	0,0
TFAM	17884	0,0	0,0	0,0	0,0	0,0	0,0	0,0	0,0	1,1	0,0	0,0	0,0	0,0	0,0	0,0	0,0	0,0	0,7	0,0	0,0	0,0	0,0	0,0	0,0	0,0	0,0	0,0	0,0	0,0	0,0	0,0	0,0	0,0	0,0	0,0	0,0
TFIP11	96501	0,0	0,0	0,0	0,0	0,0	0,0	0,0	0,0	0,0	0,0	0,0	0,0	0,0	0,0	0,0	0,0	0,0	0,0	0,0	0,0	0,0	0,0	0,0	0,0	0,0	0,0	0,0	1,4	0,0	0,0	0,0	0,0	0,0	0,0	0,0	0,0
TFRC	86122	0,0	0,0	0,0	0,0	0,0	0,0	0,0	0,0	0,0	0,0	0,0	0,0	0,0	0,0	0,0	0,0	0,0	0,0	0,0	0,0	0,0	0,0	0,0	0,0	0,0	0,0	0,0	0,0	1,3	0,0	0,0	0,0	0,0	0,0	0,0	0,0
TGFA	17057	0,0	0,0	0,0	0,0	0,0	0,0	0,0	0,0	0,0	0,0	0,0	0,0	0,0	0,0	0,0	1,5	0,0	0,0	0,0	0,0	0,0	0,0	0,0	0,0	0,0	0,0	0,0	0,0	0,0	0,0	0,0	0,0	0,0	0,0	0,0	0,0
TMEM65	24984	0,0	0,0	0,0	0,0	0,0	0,0	0,0	0,0	0,0	1,2	0,0	0,0	0,0	0,0	0,0	0,0	0,0	0,7	0,0	0,0	0,0	0,0	0,0	0,0	0,0	0,0	0,0	0,0	0,0	0,0	0,0	0,0	0,0	0,0	0,0	0,0
TPSB2	30440	0,0	0,0	0,0	0,0	0,0	0,0	0,0	0,0	0,0	0,0	0,0	0,0	0,0	0,0	0,0	0,0	0,0	0,0	0,0	0,0	0,0	0,0	0,0	0,0	0,0	0,0	0,0	0,0	0,0	0,0	0,0	0,0	0,0	0,0	1,0	1,0
TRIM5	56757	0,0	0,0	0,0	0,0	0,0	0,0	0,0	0,0	0,0	0,0	0,0	0,0	0,0	0,0	0,0	0,0	0,0	0,0	0,9	0,0	0,0	0,0	0,0	0,0	0,0	0,0	0,0	0,0	0,0	0,0	0,0	0,0	0,0	0,0	0,0	0,0
TRIM55	59340	0,0	0,0	0,0	0,0	1,1	0,0	0,0	0,0	0,0	0,0	0,0	0,0	0,0	0,0	0,0	0,0	0,0	0,0	0,0	0,0	0,0	0,0	0,0	0,0	0,0	0,0	0,0	0,0	0,0	0,0	0,0	0,0	0,0	0,0	0,0	0,0
TUBB1	49555	0,0	0,0	0,0	0,0	0,0	0,0	0,0	0,0	0,0	0,0	0,0	0,0	0,0	0,0	0,0	0,0	0,0	0,0	1,8	1,0	0,0	0,0	0,0	0,0	0,0	0,0	0,0	0,0	0,0	0,0	0,0	0,0	0,0	0,0	0,0	0,0
TXNRD1	54754	0,0	0,0	1,5	1,4	0,0	0,0	0,0	0,0	0,0	0,0	0,6	0,0	0,0	0,0	1,3	0,0	0,0	0,0	0,0	0,0	0,0	0,0	0,0	0,0	0,0	0,0	0,0	0,0	0,0	0,0	0,0	0,0	0,0	0,0	0,0	0,0
ZC3H10	46077	0,0	0,0	0,0	0,0	0,0	0,0	0,0	0,0	0,0	0,0	0,0	0,0	0,0	0,0	0,0	0,0	0,0	0,0	0,0	0,0	0,0	0,0	0,0	0,0	0,0	0,0	0,0	0,0	0,0	0,0	1,3	0,0	0,0	0,0	0,0	0,0
ZNF711	84173	0,0	0,0	0,0	0,0	0,0	0,0	0,0	0,0	1,1	0,0	0,0	0,0	0,0	0,0	0,0	0,0	0,0	0,7	0,0	0,0	0,0	0,0	0,0	0,0	0,0	0,0	0,0	0,0	0,0	0,0	0,0	0,0	0,0	0,0	0,0	0,0
YKT6	22418	0,0	0,0	0,0	0,0	0,0	0,0	0,0	0,0	0,0	0,0	0,0	0,0	0,0	0,0	0,0	0,0	0,0	0,0	0,0	0,0	0,0	0,0	0,0	0,0	0,0	0,0	0,0	0,0	0,0	0,0	0,0	0,0	0,0	0,0	0,9	0,0
VPS45	65087	0,0	0,0	0,0	0,0	0,0	0,0	0,0	0,0	0,0	0,0	0,0	0,0	0,0	0,0	0,0	0,0	0,0	0,0	0,0	0,0	0,0	0,0	0,0	0,0	0,0	0,0	0,0	0,0	0,0	0,0	0,0	0,0	0,0	0,0	0,9	0,0
VPS29	20488	0,0	0,0	0,0	0,0	0,0	0,0	0,0	0,0	0,0	0,0	0,0	0,0	0,0	0,0	0,0	0,0	0,0	0,0	0,0	0,0	0,0	0,0	0,0	0,0	0,0	0,0	0,0	0,0	0,0	0,0	0,0	0,0	0,0	0,0	0,9	0,9
VBP1	18717	0,0	0,0	0,0	0,0	0,0	0,0	0,0	0,0	0,0	0,0	0,0	0,0	2,5	0,0	0,0	0,0	0,0	0,0	0,0	0,0	0,0	0,0	0,0	0,0	0,0	0,0	0,0	0,0	0,0	0,0	0,0	0,0	0,0	0,0	0,0	0,0
VAT1	41921	0,0	0,0	0,0	0,0	0,0	0,0	0,0	0,0	0,0	0,0	0,0	0,0	0,0	0,0	0,0	0,0	0,0	0,0	0,0	0,0	0,0	0,0	3,4	0,0	0,0	0,0	0,0	0,0	0,0	0,0	0,0	0,0	0,0	0,0	0,0	0,0
VAPA	27299	0,0	1,3	0,0	0,0	1,0	1,0	0,0	3,6	0,0	2,2	0,0	0,6	0,0	0,0	0,0	0,0	0,0	0,7	0,0	0,0	0,0	0,0	0,0	0,0	0,0	0,0	0,0	0,0	0,0	0,0	0,0	0,0	0,0	0,0	0,0	0,0
UBXN4	56778	0,0	0,0	0,0	0,0	0,0	0,0	0,0	0,0	0,0	0,0	0,6	1,2	0,0	0,0	0,0	0,0	0,0	0,0	0,0	0,0	0,0	0,0	0,0	0,0	0,0	0,0	0,0	0,0	0,0	0,0	0,0	0,0	0,0	0,0	0,0	0,0
UBAP2L	43280	0,0	0,0	0,0	0,0	0,0	0,0	0,0	0,0	0,0	0,0	0,0	0,0	0,0	0,0	0,0	0,0	0,0	0,0	0,0	0,0	0,0	0,0	0,0	0,0	0,0	0,0	0,0	0,0	0,0	0,7	0,0	0,0	0,0	0,0	0,0	0,0
TUBG2	51092	0,0	0,0	0,0	0,0	0,0	0,0	0,0	0,0	0,0	0,0	0,0	0,0	0,0	0,0	0,0	0,0	0,0	0,0	0,0	1,1	0,0	0,0	0,0	0,0	0,0	0,0	0,0	0,0	0,0	0,0	0,0	0,0	0,0	0,0	0,0	0,0
TUBB6	50091	0,0	0,0	0,0	0,0	0,0	0,0	0,0	0,0	0,0	0,0	0,0	0,0	0,0	0,0	0,0	0,0	0,0	0,0	0,0	1,1	0,0	0,0	0,0	0,0	0,0	0,0	0,0	0,0	0,0	0,0	0,0	0,0	0,0	0,0	0,0	0,0
TUBB3	50433	0,0	0,0	0,0	0,0	0,0	0,0	0,0	0,0	0,0	0,0	0,0	0,0	0,0	0,0	0,0	0,0	0,0	0,0	0,0	0,0	0,0	0,0	0,0	0,0	0,0	0,0	0,0	0,0	0,0	0,0	0,0	0,0	0,0	0,0	0,0	1,7
TUBA8	50094	0,0	0,7	0,0	0,0	1,0	0,0	0,0	0,0	0,0	0,0	0,0	0,0	0,0	0,0	0,0	0,0	0,0	0,0	0,0	0,0	0,0	0,0	0,0	0,0	0,0	0,0	0,0	0,0	0,0	0,0	0,0	0,0	0,0	0,0	0,0	0,0
TUBA1B	50152	0,0	0,0	0,0	0,0	0,0	0,0	0,0	0,0	0,0	0,0	0,0	0,0	0,0	0,0	0,0	0,0	0,0	0,0	0,0	2,2	0,0	0,0	0,0	0,0	0,0	0,0	0,0	0,0	0,0	0,0	0,0	0,0	0,0	0,0	0,0	0,0
TTLL12	74385	0,0	0,0	0,0	0,0	0,0	0,0	0,0	0,0	0,0	0,0	0,0	0,0	0,0	0,0	0,0	0,0	0,0	0,0	0,0	0,0	0,0	0,0	0,0	0,0	0,0	0,0	0,0	0,0	0,7	0,0	0,0	0,0	0,0	0,0	0,0	0,0
TSFM	37638	0,0	0,7	0,0	0,0	0,0	0,0	0,0	0,0	0,0	0,0	0,0	0,6	0,0	0,0	0,0	0,0	0,0	0,0	0,0	0,0	0,0	0,0	0,0	0,0	0,0	0,0	0,0	0,0	0,0	0,0	0,0	0,0	0,0	0,0	0,0	0,0
TROVE2	59252	0,0	0,0	0,0	0,0	0,0	0,0	0,0	0,0	0,0	0,0	0,0	0,0	0,0	0,0	0,0	0,0	0,0	0,0	0,0	0,0	0,0	0,0	0,0	0,0	0,0	0,0	0,0	0,0	0,0	0,0	0,0	0,0	0,0	0,0	2,8	0,9
TRIMCyp	18295	0,0	0,0	0,0	0,0	0,0	0,0	0,0	0,0	0,0	0,0	0,0	0,0	0,0	0,0	0,0	0,0	0,0	0,0	0,0	0,0	0,0	0,0	0,0	2,1	0,0	0,0	0,0	0,0	0,0	0,0	0,0	0,0	0,0	0,0	0,0	0,0
TOMM70A	67436	0,0	0,0	0,0	0,0	0,0	0,0	0,0	0,0	0,0	0,0	0,6	0,0	0,0	0,0	0,0	0,0	0,0	0,0	0,0	0,0	0,0	0,0	0,0	0,0	0,0	0,0	0,0	0,0	0,0	0,0	0,0	0,0	0,0	0,0	0,0	0,0
TOMM22	15523	0,0	0,0	0,0	0,0	0,0	0,0	0,0	0,0	0,0	0,0	0,0	0,6	0,0	0,0	0,0	0,0	0,0	0,0	0,0	0,0	0,0	0,0	0,0	0,0	0,0	0,0	0,0	0,0	0,0	0,0	0,0	0,0	0,0	0,0	0,0	0,0
TOM1	53819	0,0	0,0	0,0	0,0	0,0	0,0	0,0	0,0	0,0	0,0	0,0	0,0	0,0	0,0	0,0	0,0	0,0	0,0	0,0	0,0	0,0	0,0	0,0	0,0	0,0	0,0	0,0	0,0	0,0	0,0	0,0	0,0	0,0	0,0	0,9	0,9
TMEM33	27952	0,0	0,0	0,0	0,0	0,0	0,0	0,0	0,0	0,0	0,0	0,0	0,0	0,0	0,0	0,0	0,0	0,0	0,0	0,0	0,0	0,0	0,0	0,0	0,0	0,0	0,0	0,0	0,0	0,0	0,0	0,0	0,0	0,0	0,0	0,9	0,0
TIMM13	10440	0,0	0,0	0,0	1,4	0,0	0,0	0,0	0,0	0,0	0,0	0,0	0,0	0,0	0,0	0,0	0,0	0,0	0,0	0,0	0,0	0,0	0,0	0,0	0,0	0,0	0,0	0,0	0,0	0,0	0,0	0,0	0,0	0,0	0,0	0,0	0,0
TEKT1	48284	0,0	0,0	0,0	0,0	0,0	0,0	0,0	0,0	0,0	0,0	0,0	0,0	0,0	0,0	0,0	0,0	0,0	0,7	0,0	0,0	0,0	0,0	0,0	0,0	0,0	0,0	0,0	0,0	0,0	0,0	0,0	0,0	0,0	0,0	0,0	0,0
TCEB2	13134	0,0	0,0	0,0	0,0	1,0	0,0	0,0	0,0	0,0	0,0	0,0	0,0	0,0	0,0	0,0	0,0	0,0	0,0	0,0	0,0	0,0	0,0	0,0	0,0	0,0	0,0	0,0	0,0	0,0	0,0	0,0	0,0	0,0	0,0	0,0	0,0
SUN2	82968	0,0	0,0	0,0	0,0	0,0	0,0	0,0	0,0	0,0	0,0	0,0	0,0	0,0	0,0	0,0	0,0	0,0	0,0	0,0	0,0	0,0	0,0	0,0	0,0	0,0	0,0	0,0	0,0	0,0	0,0	0,0	0,0	0,0	0,0	0,0	0,9
SUMO2	10853	0,0	0,0	0,0	0,0	0,0	0,0	0,0	0,0	0,0	0,0	0,0	0,0	0,0	0,0	0,0	0,0	0,8	0,0	0,0	0,0	0,0	0,0	0,0	0,0	0,0	0,0	0,0	0,0	0,0	0,0	0,0	0,0	0,0	0,0	0,0	0,0
SUB1	14396	0,0	0,0	0,0	0,0	0,0	0,0	0,0	0,0	0,0	0,0	0,0	0,0	0,0	0,0	0,0	0,0	0,0	0,0	0,0	0,0	0,0	0,0	0,0	0,0	0,0	0,0	0,0	0,0	0,0	0,0	0,0	0,0	0,0	0,0	1,9	0,9
STT3B	33410	0,0	0,0	0,0	0,0	0,0	0,0	0,0	0,0	0,0	0,0	0,0	0,0	0,0	0,0	0,0	0,0	0,0	0,0	0,0	0,0	0,0	0,0	0,0	0,0	0,0	0,0	0,0	0,0	0,0	0,0	0,0	0,0	0,0	0,0	0,9	0,9
STRAP	38420	0,0	0,0	0,0	0,0	0,0	0,0	0,0	0,0	0,0	0,0	0,0	0,0	0,0	0,0	0,0	0,0	0,0	0,0	0,0	0,0	0,0	0,0	0,0	0,0	0,0	0,0	0,0	0,0	0,0	0,0	0,0	0,0	0,0	0,0	0,0	0,9
STARD7	34698	0,0	0,0	0,0	0,0	0,0	0,0	0,0	0,0	0,0	0,0	0,0	1,2	0,0	0,0	0,0	0,0	0,0	0,0	0,0	0,0	0,0	0,0	0,0	0,0	0,0	0,0	0,0	0,0	0,0	0,0	0,0	0,0	0,0	0,0	0,0	0,0
ST18	115155	0,0	0,0	0,0	0,0	0,0	0,0	0,0	0,0	0,0	0,0	0,0	0,0	0,0	0,0	0,0	0,0	0,0	0,0	0,0	0,0	0,0	0,0	0,0	2,1	0,0	0,0	0,0	0,0	0,0	0,0	0,0	0,0	0,0	0,0	0,0	0,0
SSR1	32184	0,0	0,0	0,0	0,0	0,0	0,0	0,0	0,0	0,0	0,0	0,0	0,0	0,0	0,0	0,0	0,0	0,0	0,0	0,0	0,0	0,0	0,0	1,7	0,0	0,0	0,0	0,0	0,0	0,0	0,0	0,0	0,0	0,0	0,0	0,0	0,0
SRRT	100519	0,0	0,0	0,0	0,0	0,0	0,0	0,0	0,0	0,0	0,0	0,0	0,0	0,0	0,0	0,0	0,0	0,0	0,0	0,0	0,0	0,0	0,0	0,0	0,0	0,0	0,0	0,0	0,0	0,0	0,0	0,0	0,0	0,0	0,0	0,0	0,9
SPCS2	24985	0,0	0,0	0,0	0,0	0,0	0,0	0,0	0,0	0,0	0,0	0,0	0,0	0,0	0,0	0,0	0,0	0,0	0,0	0,0	0,0	0,0	0,0	0,0	0,0	0,0	0,0	0,0	0,0	0,0	0,0	0,0	0,0	0,0	0,0	0,9	0,0
SNRP116	95353	0,0	0,0	0,0	0,0	0,0	0,0	0,0	0,0	0,0	0,0	0,0	0,0	0,0	0,0	0,0	0,0	0,0	0,0	0,0	0,0	0,0	0,0	0,0	0,0	0,0	0,0	0,0	0,0	0,0	0,0	0,0	0,0	0,0	0,0	0,9	3,5
SNRNP200	231714	0,0	0,0	0,0	0,0	0,0	0,0	0,0	0,0	0,0	0,0	0,0	0,0	0,0	0,0	0,0	0,0	0,0	0,0	0,0	0,0	0,0	0,0	0,0	0,0	0,0	0,0	0,0	0,0	0,0	0,0	0,0	0,0	0,0	0,0	0,9	0,9
SNAP23	23336	0,0	0,7	0,0	0,0	0,0	0,0	0,0	0,0	0,0	0,0	0,0	0,0	0,0	0,0	0,0	0,0	0,0	0,0	0,0	0,0	0,0	0,0	0,0	0,0	0,0	0,0	0,0	0,0	0,0	0,0	0,0	0,0	0,0	0,0	0,0	0,0
SMYD1	56618	0,0	0,7	0,0	0,0	0,0	0,0	0,0	0,0	0,0	0,0	0,0	0,0	0,0	0,0	0,0	0,0	0,0	0,0	0,0	0,0	0,0	0,0	0,0	0,0	0,0	0,0	0,0	0,0	0,0	0,0	0,0	0,0	0,0	0,0	0,0	0,0
SMC1A	143186	0,0	0,0	0,0	0,0	0,0	0,0	0,0	0,0	0,0	0,0	0,0	0,0	0,0	0,0	0,0	0,0	0,0	0,0	0,0	0,0	0,0	0,0	0,0	0,0	0,0	0,0	0,0	0,0	0,0	0,0	0,0	0,0	0,0	0,0	0,0	1,7
SH3BGRL	12802	0,0	0,0	0,0	0,0	0,0	0,0	0,0	0,0	0,0	0,0	0,0	0,0	0,0	3,3	0,0	0,0	0,0	0,0	0,0	0,0	0,0	0,0	0,0	0,0	0,0	0,0	0,0	0,0	0,0	0,0	0,0	0,0	0,0	0,0	0,0	0,0
SFRS5	12529	0,0	0,0	0,0	0,0	0,0	0,0	0,0	0,0	0,0	0,0	0,0	0,0	0,0	0,0	0,0	0,0	0,0	0,0	0,0	0,0	0,0	0,0	0,0	0,0	0,0	0,0	0,0	0,0	0,0	0,0	0,0	0,0	0,0	0,0	0,9	0,0
SEPT8	55757	0,0	0,0	0,0	0,0	0,0	0,0	0,0	0,0	0,0	0,0	0,0	0,0	0,0	0,0	0,0	0,0	0,0	0,0	0,0	0,0	0,0	0,0	0,0	0,0	0,0	0,0	0,0	0,0	0,0	0,0	0,0	0,0	0,0	0,0	0,0	0,9
SEPT6	48873	0,0	0,0	0,0	0,0	0,0	0,0	0,0	0,0	0,0	0,0	0,0	0,0	0,0	0,0	0,0	0,0	0,0	0,0	1,1	1,1	0,0	0,0	0,0	0,0	0,0	0,0	0,0	0,0	0,0	0,0	0,0	0,0	0,0	0,0	0,0	0,0
SCOC	13895	0,0	0,0	0,0	0,0	0,0	0,0	0,0	0,0	0,0	0,0	0,0	0,0	0,0	0,0	0,0	0,0	0,0	0,0	0,0	0,0	0,0	0,0	0,0	0,0	0,0	0,0	0,0	0,0	0,0	0,7	0,0	0,0	0,0	0,0	0,0	0,0
RPS6KA1	82704	0,0	0,0	0,0	0,0	0,0	0,0	0,0	0,0	0,0	0,0	0,0	0,0	0,0	0,0	0,0	0,0	0,0	0,0	0,0	0,0	0,0	0,0	0,0	0,0	0,0	0,0	0,0	0,0	0,0	0,0	0,0	0,0	0,0	0,0	0,0	0,9
RPS5	22778	0,0	0,0	0,0	0,0	0,0	0,0	0,0	0,0	0,0	0,0	0,0	0,0	0,0	0,0	0,0	0,0	0,0	0,0	0,0	0,0	0,0	0,0	0,0	0,0	0,0	0,0	0,0	0,0	0,0	0,0	0,0	0,0	0,0	0,0	0,9	0,0
RPL27A	3709	0,0	0,0	0,0	0,0	0,0	0,0	0,0	0,0	0,0	0,0	0,0	0,0	0,0	0,0	0,0	0,0	0,0	0,0	0,0	0,0	0,0	0,0	0,0	0,0	0,0	0,0	0,0	0,0	0,0	0,0	0,0	1,5	0,0	0,0	0,0	0,0
RNPEP	72624	0,0	0,0	0,0	0,0	0,0	0,0	0,0	0,0	0,0	0,0	0,0	0,0	0,0	0,0	0,0	0,0	0,0	0,0	0,0	0,0	0,0	0,0	0,0	0,0	0,0	0,0	0,0	0,0	0,0	0,0	0,0	0,0	0,0	0,0	0,0	0,9
RIF1	81778	0,0	0,0	0,0	0,0	0,0	0,0	0,0	0,0	0,0	0,0	0,0	0,0	0,0	0,0	0,0	0,0	0,0	0,0	1,1	0,0	0,0	0,0	0,0	0,0	0,0	0,0	0,0	0,0	0,0	0,0	0,0	0,0	0,0	0,0	0,0	0,0
RCN3	37475	0,0	0,0	0,0	0,0	0,0	0,0	0,0	0,0	0,0	0,0	0,0	0,0	0,0	0,0	0,0	0,0	0,0	0,0	0,0	0,0	0,0	0,0	1,7	0,0	0,0	0,0	0,0	0,0	0,0	0,0	0,0	0,0	0,0	0,0	0,0	0,0
RBBP7	47821	0,0	0,0	0,0	0,0	0,0	0,0	0,0	0,0	0,0	0,0	0,0	0,0	0,0	0,0	0,0	0,0	0,0	0,0	0,0	0,0	0,0	0,0	0,0	0,0	0,0	0,0	0,0	0,0	0,0	0,0	0,0	0,0	0,0	0,0	0,0	0,9
RAB6B	23463	0,0	0,0	0,0	0,0	0,0	0,0	0,0	0,0	0,0	0,0	0,0	0,0	0,0	0,0	0,0	0,0	0,0	0,0	0,0	0,0	0,0	0,0	0,0	0,0	0,0	0,0	0,0	0,0	0,0	0,0	0,0	0,0	0,0	0,0	0,0	0,9
RAB5B	23708	0,0	0,0	0,0	0,0	0,0	0,0	0,0	0,0	0,0	0,0	0,0	0,0	0,0	0,0	0,0	0,0	0,0	0,0	0,0	0,0	0,0	0,0	0,0	0,0	0,0	0,0	0,0	0,0	0,0	0,0	0,0	0,0	0,0	0,0	0,0	0,9
RAB33B	25718	0,0	0,0	0,0	0,0	0,0	0,0	0,0	0,0	1,1	0,0	0,0	0,0	0,0	0,0	0,0	0,0	0,0	0,0	0,0	0,0	0,0	0,0	0,0	0,0	0,0	0,0	0,0	0,0	0,0	0,0	0,0	0,0	0,0	0,0	0,0	0,0
RAB18	22978	0,0	0,0	0,0	0,0	0,0	0,0	0,0	0,0	0,0	0,0	0,0	0,0	0,0	0,0	0,0	0,0	0,8	0,0	0,0	0,0	0,0	0,0	0,0	0,0	0,0	0,0	0,0	0,0	0,0	0,0	0,0	0,0	0,0	0,0	0,0	0,0
RAB11B	24574	0,0	0,0	0,0	0,0	0,0	0,0	0,0	0,0	0,0	0,0	0,0	0,0	0,0	0,0	0,0	0,0	0,0	0,0	0,0	0,0	0,0	0,0	1,7	0,0	0,0	0,0	0,0	0,0	0,0	0,0	0,0	0,0	0,0	0,0	0,0	0,0
QSOX1	66842	0,0	0,0	0,0	0,0	0,0	0,0	0,0	0,0	0,0	0,0	0,0	0,0	0,0	0,0	0,0	0,0	0,0	0,0	0,0	0,0	0,0	0,0	0,0	0,0	0,0	0,0	0,0	0,0	1,4	0,0	0,0	0,0	0,0	0,0	0,0	0,0
PTPLAD1	43544	0,0	0,0	0,0	0,0	0,0	0,0	0,0	0,0	0,0	0,0	0,0	0,0	0,0	0,0	0,0	0,0	0,0	0,0	0,0	0,0	0,0	0,0	1,7	0,0	0,0	0,0	0,0	0,0	0,0	0,0	0,0	0,0	0,0	0,0	0,0	0,0
PSMD7	37061	0,0	0,0	0,0	0,0	0,0	0,0	0,0	0,0	0,0	0,0	0,0	0,0	0,0	0,0	0,0	0,0	0,0	0,0	0,0	0,0	0,0	0,0	0,0	0,0	0,0	0,0	0,0	0,0	0,0	0,0	0,0	0,0	0,0	0,0	0,9	0,0
PSMC2	48635	0,0	0,0	0,0	0,0	0,0	0,0	0,0	0,0	0,0	0,0	0,0	0,0	0,0	0,0	0,0	0,0	0,0	0,0	0,0	0,0	0,0	0,0	0,0	0,0	0,0	0,0	0,0	0,0	0,0	0,0	0,0	1,5	0,0	0,0	0,0	0,0
PRKCSH	59297	0,0	0,0	0,0	0,0	0,0	0,0	0,0	0,0	0,0	0,0	0,0	0,0	0,0	0,0	0,0	0,0	0,0	0,0	0,0	1,1	0,0	0,0	0,0	0,0	0,0	0,0	0,0	0,0	0,0	0,0	0,0	0,0	0,0	0,0	0,0	0,0
PNPT1	85918	0,0	0,0	0,0	0,0	0,0	0,0	0,0	0,0	0,0	0,0	0,0	0,0	0,0	0,0	0,0	0,0	0,8	0,0	0,0	0,0	0,0	0,0	0,0	0,0	0,0	0,0	0,0	0,0	0,0	0,0	0,0	0,0	0,0	0,0	0,0	0,0
PLEKHA7	127100	0,0	0,0	0,0	0,0	0,0	0,0	0,0	0,0	0,0	0,0	0,0	0,0	0,0	0,0	0,0	0,0	0,8	0,0	0,0	0,0	0,0	0,0	0,0	0,0	0,0	0,0	0,0	0,0	0,0	0,0	0,0	0,0	0,0	0,0	0,0	0,0
PGLS	27548	0,0	0,0	0,0	0,0	0,0	0,0	0,0	0,0	0,0	0,0	0,0	0,0	0,0	0,0	0,0	0,0	0,0	0,0	0,0	2,2	0,0	0,0	0,0	0,0	0,0	0,0	0,0	0,0	0,0	0,0	0,0	0,0	0,0	0,0	0,0	0,0
PFN2	15047	0,0	0,0	0,0	0,0	0,0	0,0	0,0	0,0	0,0	0,0	0,0	0,0	0,0	0,0	0,0	1,5	0,0	0,0	0,0	0,0	0,0	0,0	0,0	0,0	0,0	0,0	0,0	0,0	0,0	0,0	0,0	0,0	0,0	0,0	0,0	0,0
PFKP	85597	0,0	0,0	0,0	0,0	1,0	0,0	1,2	0,0	0,0	1,1	0,0	0,0	0,0	0,0	0,0	0,0	0,0	0,0	0,0	0,0	0,0	0,0	0,0	0,0	0,0	0,0	0,0	0,0	0,0	0,0	0,0	0,0	0,0	0,0	0,0	0,0
PEPD	54583	0,0	0,0	0,0	0,0	0,0	0,0	0,0	0,0	0,0	0,0	0,0	0,0	4,9	0,0	0,0	0,0	0,0	0,0	0,0	0,0	0,0	0,0	0,0	0,0	0,0	0,0	0,0	0,0	0,0	0,0	0,0	0,0	0,0	0,0	0,0	0,0
PDCD5	14286	0,0	0,0	0,0	0,0	0,0	0,0	1,2	0,0	0,0	0,0	0,0	0,0	0,0	0,0	0,0	0,0	0,0	0,0	0,0	0,0	0,0	0,0	0,0	0,0	0,0	0,0	0,0	0,0	0,0	0,0	0,0	0,0	0,0	0,0	0,0	0,0
PCYOX1	56772	0,0	0,0	0,0	0,0	0,0	0,0	0,0	0,0	0,0	0,0	0,0	0,0	0,0	0,0	0,0	0,0	0,0	0,7	0,0	0,0	0,0	0,0	0,0	0,0	0,0	0,0	0,0	0,0	0,0	0,0	0,0	0,0	0,0	0,0	0,0	0,0
PCOLCE	47959	0,0	0,0	0,0	0,0	0,0	0,0	0,0	0,0	0,0	0,0	0,0	0,0	0,0	0,0	0,0	0,0	0,0	0,0	0,0	0,0	0,0	0,0	0,0	0,0	0,0	0,0	0,0	0,0	0,0	0,0	0,0	0,0	0,0	0,0	0,0	0,9
PCNP	18907	0,0	0,0	0,0	0,0	0,0	0,0	0,0	0,0	0,0	0,0	0,0	0,0	0,0	0,0	0,0	0,0	0,0	0,0	0,0	0,0	0,0	0,0	0,0	0,0	0,0	0,0	0,0	0,0	0,7	0,0	0,0	0,0	0,0	0,0	0,0	0,0
PCDH1	133722	0,0	0,0	0,0	0,0	0,0	0,0	0,0	0,0	0,0	0,0	0,0	0,0	0,0	0,0	0,0	0,0	0,8	0,0	0,0	0,0	0,0	0,0	0,0	0,0	0,0	0,0	0,0	0,0	0,0	0,0	0,0	0,0	0,0	0,0	0,0	0,0
P/cl.18	24886	0,0	0,0	0,0	0,0	0,0	0,0	0,0	0,0	0,0	0,0	0,0	0,0	0,0	0,0	0,0	0,0	0,0	0,0	0,0	0,0	0,0	0,0	0,0	0,0	0,0	0,0	0,0	0,0	0,0	0,0	0,0	0,0	0,0	0,0	0,9	0,0
OPA1	113518	0,0	0,7	0,0	0,0	2,1	1,0	1,2	0,0	0,0	0,0	0,6	0,0	0,0	0,0	0,0	0,0	0,0	0,7	0,0	0,0	0,0	0,0	0,0	0,0	0,0	0,0	0,0	0,0	0,0	0,0	0,0	0,0	0,0	0,0	0,0	0,0
NUCB2	50223	0,0	0,0	0,0	0,0	0,0	0,0	0,0	0,0	0,0	0,0	0,0	0,0	0,0	0,0	0,0	0,0	0,0	0,0	0,0	1,1	0,0	0,0	0,0	0,0	0,0	0,0	0,0	0,0	0,0	0,0	0,0	0,0	0,0	0,0	0,0	0,0
NOP56	66050	0,0	0,0	0,0	0,0	0,0	0,0	0,0	0,0	0,0	0,0	0,0	0,0	0,0	0,0	0,0	0,0	0,0	0,0	0,0	0,0	0,0	0,0	0,0	0,0	0,0	0,0	0,0	0,0	0,0	0,0	0,0	0,0	0,0	0,0	0,0	0,9
NID1	136404	0,0	0,0	0,0	0,0	0,0	0,0	0,0	0,0	0,0	0,0	0,0	0,0	0,0	0,0	0,0	0,0	0,0	0,0	0,0	0,0	0,0	0,0	0,0	0,0	0,0	0,0	0,0	0,0	0,0	0,0	0,0	0,0	0,0	0,0	0,0	0,9
NET1	47498	0,0	0,0	0,0	0,0	0,0	1,0	0,0	0,0	0,0	0,0	0,0	0,0	0,0	0,0	0,0	0,0	0,0	0,0	0,0	0,0	0,0	0,0	0,0	0,0	0,0	0,0	0,0	0,0	0,0	0,0	0,0	0,0	0,0	0,0	0,0	0,0
NDUFA3	9261	0,0	0,0	1,4	1,4	0,0	0,0	0,0	0,0	0,0	0,0	0,0	0,0	0,0	0,0	0,0	0,0	0,0	0,0	0,0	0,0	0,0	0,0	0,0	0,0	0,0	0,0	0,0	0,0	0,0	0,0	0,0	0,0	0,0	0,0	0,0	0,0
NDUFA12	17096	0,0	0,0	0,0	0,0	0,0	0,0	0,0	0,0	0,0	0,0	0,6	0,0	0,0	0,0	0,0	0,0	0,0	0,0	0,0	0,0	0,0	0,0	0,0	0,0	0,0	0,0	0,0	0,0	0,0	0,0	0,0	0,0	0,0	0,0	0,0	0,0
NDUFA10	40732	0,0	0,0	1,4	0,0	0,0	0,0	0,0	0,0	0,0	0,0	0,0	0,0	0,0	0,0	0,0	0,0	0,0	0,7	0,0	0,0	0,0	0,0	0,0	0,0	0,0	0,0	0,0	0,0	0,0	0,0	0,0	0,0	0,0	0,0	0,0	0,0
NAV1	43386	0,0	0,0	0,0	0,0	0,0	0,0	0,0	0,0	0,0	0,0	0,0	0,0	0,0	0,0	0,0	0,0	0,0	0,0	0,0	0,0	0,0	0,0	0,0	0,0	0,0	0,0	0,0	0,0	0,7	0,0	0,0	0,0	0,0	0,0	0,0	0,0
MYO1C	118039	0,0	0,0	0,0	0,0	0,0	0,0	0,0	0,0	0,0	0,0	0,0	0,0	0,0	0,0	0,0	0,0	0,0	0,0	0,0	0,0	0,0	0,0	0,0	0,0	0,0	0,0	0,0	0,0	0,0	0,0	0,0	0,0	0,0	0,0	1,9	0,0
MOV10	116068	0,0	0,0	0,0	0,0	0,0	0,0	0,0	0,0	0,0	0,0	0,0	0,0	0,0	0,0	0,0	0,0	0,0	0,0	0,0	0,0	0,0	0,0	0,0	0,0	0,0	0,0	0,0	0,0	0,0	0,0	0,0	0,0	0,0	0,0	1,9	0,9
MECP2	52422	0,0	0,0	0,0	0,0	0,0	0,0	0,0	0,0	0,0	0,0	0,0	0,0	0,0	0,0	0,0	0,0	0,0	0,0	0,0	0,0	0,0	0,0	0,0	0,0	0,0	0,0	0,0	0,0	0,0	0,7	0,0	0,0	0,0	0,0	0,0	0,0
MACROD1	35506	0,0	0,0	1,4	0,0	0,0	0,0	0,0	0,0	0,0	0,0	0,0	0,0	0,0	0,0	0,0	0,0	0,0	0,0	0,0	0,0	0,0	0,0	0,0	0,0	0,0	0,0	0,0	0,0	0,0	0,0	0,0	0,0	0,0	0,0	0,0	0,0
LYPLA2	24738	0,0	0,0	0,0	0,0	0,0	0,0	0,0	0,0	0,0	0,0	0,0	0,0	0,0	0,0	0,0	0,0	0,0	0,0	0,0	0,0	0,0	0,0	0,0	0,0	0,0	0,0	0,0	0,0	0,0	0,0	0,0	0,0	0,0	0,0	0,9	0,0
LUC7L2	46487	0,0	0,0	0,0	0,0	0,0	0,0	0,0	0,0	0,0	0,0	0,0	0,0	0,0	0,0	0,0	0,0	0,0	0,0	0,0	0,0	0,0	0,0	0,0	0,0	0,0	0,0	0,0	0,0	0,0	0,0	0,0	0,0	0,0	0,0	0,9	1,7
LTBP4	169622	0,0	0,0	0,0	0,0	0,0	0,0	0,0	0,0	0,0	0,0	0,0	0,0	0,0	0,0	0,0	0,0	0,0	0,0	0,0	0,0	0,0	0,0	0,0	0,0	0,0	0,0	0,0	0,0	0,0	0,0	0,0	0,0	0,0	0,0	0,9	0,0
LRRC59	34931	0,0	0,0	0,0	0,0	0,0	0,0	0,0	0,0	0,0	0,0	0,0	0,0	0,0	0,0	0,0	0,0	0,0	0,0	0,0	0,0	0,0	0,0	0,0	0,0	0,0	0,0	0,0	0,0	0,0	0,0	0,0	0,0	0,0	0,0	0,9	0,0
LPP	65728	0,0	0,0	0,0	0,0	0,0	0,0	0,0	0,0	0,0	0,0	0,0	0,0	0,0	0,0	0,0	0,0	0,0	0,0	0,0	0,0	0,0	0,0	0,0	0,0	0,0	0,0	0,0	0,0	0,0	0,0	0,0	0,0	0,0	0,0	0,0	0,9
LONP1	104001	0,0	0,0	0,0	0,0	0,0	0,0	1,2	1,2	0,0	0,0	0,0	0,0	0,0	0,0	0,0	0,0	0,0	0,0	0,0	0,0	0,0	0,0	0,0	0,0	0,0	0,0	0,0	0,0	0,0	0,0	0,0	0,0	0,0	0,0	0,0	0,0
LOC392781	21070	0,0	0,0	0,0	0,0	0,0	0,0	0,0	0,0	0,0	0,0	0,0	0,0	0,0	0,0	0,0	0,0	0,0	0,0	0,0	0,0	0,0	0,0	0,0	0,0	0,0	0,0	0,0	0,0	0,0	0,0	0,0	0,0	0,0	0,0	0,9	0,0
LEPREL4	50382	0,0	0,0	0,0	0,0	0,0	0,0	0,0	0,0	0,0	0,0	0,0	0,0	0,0	0,0	0,0	0,0	0,0	0,0	1,1	0,0	0,0	0,0	0,0	0,0	0,0	0,0	0,0	0,0	0,0	0,0	0,0	0,0	0,0	0,0	0,0	0,0
LANCL2	50832	0,0	0,0	0,0	0,0	0,0	0,0	0,0	0,0	0,0	0,0	0,0	0,0	0,0	0,0	0,0	0,0	0,0	0,0	0,0	1,1	0,0	0,0	0,0	0,0	0,0	0,0	0,0	0,0	0,0	0,0	0,0	0,0	0,0	0,0	0,0	0,0
LAMB2	66700	0,0	0,0	0,0	0,0	0,0	0,0	0,0	2,4	0,0	0,0	0,0	0,0	0,0	0,0	0,0	2,9	0,0	0,0	0,0	0,0	0,0	0,0	0,0	0,0	0,0	0,0	0,0	0,0	0,0	0,0	0,0	0,0	0,0	0,0	0,0	0,0
KRT17	48106	0,0	0,0	0,0	0,0	0,0	0,0	0,0	0,0	0,0	0,0	0,0	0,0	0,0	0,0	0,0	0,0	0,0	0,0	0,0	0,0	0,0	0,0	0,0	0,0	0,0	0,0	0,0	0,0	0,7	0,0	0,0	0,0	0,0	0,0	0,0	0,0
KRT13	45866	0,0	0,0	0,0	0,0	0,0	0,0	0,0	0,0	0,0	0,0	0,0	0,0	0,0	0,0	0,0	2,9	0,0	0,0	0,0	0,0	0,0	0,0	0,0	0,0	0,0	0,0	0,0	0,0	0,0	0,0	0,0	0,0	0,0	0,0	0,0	0,0
KIF5B	109685	0,0	0,0	0,0	0,0	0,0	0,0	0,0	0,0	0,0	0,0	0,0	0,0	0,0	0,0	0,0	0,0	0,0	0,0	0,0	0,0	0,0	0,0	0,0	0,0	0,0	0,0	0,0	0,0	0,0	0,0	0,0	0,0	0,0	0,0	0,0	0,9
KIF5A	117392	0,0	0,0	0,0	0,0	0,0	0,0	0,0	0,0	0,0	0,0	0,0	0,6	0,0	0,0	0,0	0,0	0,8	0,0	0,0	0,0	0,0	0,0	0,0	0,0	0,0	0,0	0,0	0,0	0,0	0,0	0,0	0,0	0,0	0,0	0,0	0,0
KIAA1429	79326	0,0	0,0	0,0	0,0	0,0	0,0	0,0	0,0	0,0	0,0	0,0	0,0	0,0	0,0	0,0	0,0	0,0	0,0	0,0	0,0	0,0	0,0	0,0	0,0	0,0	1,3	0,0	0,0	0,0	0,0	0,0	0,0	0,0	0,0	0,0	0,0
KHSRP	73162	0,0	0,0	0,0	0,0	0,0	0,0	0,0	0,0	0,0	0,0	0,0	0,0	0,0	0,0	0,0	0,0	0,0	0,0	0,0	0,0	0,0	0,0	0,0	0,0	0,0	0,0	0,0	0,0	0,0	0,0	0,0	0,0	0,0	0,0	0,0	0,9
JDP2	18686	0,0	0,0	0,0	0,0	0,0	0,0	0,0	0,0	0,0	0,0	0,0	0,0	0,0	0,0	0,0	0,0	0,0	0,0	0,0	0,0	0,0	0,0	0,0	0,0	0,0	0,0	1,1	0,0	0,0	0,0	0,0	0,0	0,0	0,0	0,0	0,0
INPP5D	133174	0,0	0,0	0,0	0,0	0,0	0,0	0,0	0,0	0,0	0,0	0,0	0,0	0,0	0,0	0,0	0,0	0,0	0,0	0,0	0,0	0,0	0,0	0,0	0,0	0,0	0,0	0,0	0,0	0,0	0,0	0,0	0,0	0,0	0,0	0,9	1,7
IGHV3-7	14117	0,0	0,0	0,0	0,0	0,0	0,0	0,0	0,0	0,0	0,0	0,0	0,0	0,0	0,0	0,0	0,0	0,0	0,0	0,0	0,0	0,0	0,0	0,0	0,0	0,0	0,0	1,1	0,0	0,0	0,0	0,0	0,0	0,0	0,0	0,0	0,0
HS24/P52	29465	0,0	0,0	0,0	0,0	0,0	0,0	0,0	1,2	0,0	0,0	0,0	0,0	0,0	0,0	0,0	0,0	0,0	0,0	0,0	0,0	0,0	0,0	0,0	0,0	0,0	0,0	0,0	0,0	0,0	0,0	0,0	0,0	0,0	0,0	0,0	0,0
HOGA1	34905	0,0	0,0	0,0	0,0	0,0	0,0	0,0	0,0	0,0	0,0	0,0	0,6	0,0	0,0	0,0	0,0	0,0	0,0	0,0	0,0	0,0	0,0	0,0	0,0	0,0	0,0	0,0	0,0	0,0	0,0	0,0	0,0	0,0	0,0	0,0	0,0
HNRNPUL2	72423	0,0	0,0	0,0	0,0	0,0	0,0	0,0	0,0	0,0	0,0	0,0	0,0	0,0	0,0	0,0	0,0	0,0	0,0	0,0	0,0	0,0	0,0	0,0	0,0	0,0	0,0	0,0	0,0	0,0	0,0	0,0	0,0	0,0	0,0	0,0	0,9
HNRNPCL1	32124	0,0	0,0	0,0	0,0	0,0	0,0	0,0	0,0	0,0	0,0	0,0	0,0	0,0	0,0	0,0	0,0	0,0	0,0	0,0	0,0	0,0	0,0	0,0	0,0	0,0	0,0	0,0	0,0	0,0	0,0	0,0	0,0	0,0	0,0	0,0	0,9
HIST2H2AA3	14096	0,0	0,0	0,0	0,0	0,0	0,0	7,2	0,0	0,0	0,0	0,0	0,0	0,0	0,0	5,0	0,0	0,0	0,0	0,0	0,0	0,0	0,0	0,0	0,0	0,0	0,0	0,0	0,0	0,0	0,0	0,0	0,0	0,0	0,0	0,0	0,0
HINT1	13804	0,0	0,0	0,0	1,4	0,0	0,0	0,0	2,4	0,0	0,0	0,0	0,0	0,0	0,0	0,0	0,0	0,0	0,0	0,0	0,0	0,0	0,0	0,0	0,0	0,0	0,0	0,0	0,0	0,0	0,0	0,0	0,0	0,0	0,0	0,0	0,0
HDHD2	28518	0,0	0,0	0,0	0,0	0,0	0,0	0,0	0,0	0,0	0,0	0,0	0,0	0,0	0,0	0,0	0,0	0,0	0,0	0,0	0,0	0,0	0,0	0,0	0,0	0,0	0,0	0,0	0,0	0,7	0,0	0,0	0,0	0,0	0,0	0,0	0,0
HCLS1	53999	0,0	0,0	0,0	0,0	0,0	0,0	0,0	0,0	0,0	0,0	0,0	0,0	0,0	0,0	0,0	0,0	0,0	0,0	0,0	0,0	0,0	0,0	0,0	0,0	0,0	0,0	0,0	0,0	0,0	0,0	0,0	0,0	0,0	0,0	0,0	0,9
HARS	57411	0,0	0,0	0,0	0,0	0,0	0,0	0,0	0,0	0,0	0,0	0,0	0,0	0,0	0,0	0,0	0,0	0,0	0,0	0,0	0,0	0,0	0,0	0,0	0,0	0,0	0,0	0,0	0,0	0,0	0,0	0,0	0,0	0,0	0,0	0,9	0,0
HAGH	28842	0,0	0,0	0,0	0,0	0,0	0,0	0,0	0,0	0,0	0,0	0,0	0,6	0,0	0,0	0,0	0,0	0,0	0,0	0,0	0,0	0,0	0,0	0,0	0,0	0,0	0,0	0,0	0,0	0,0	0,0	0,0	0,0	0,0	0,0	0,0	0,0
GSTM5	25676	0,0	0,0	0,0	0,0	0,0	0,0	0,0	0,0	0,0	0,0	0,0	0,0	0,0	0,0	0,0	0,0	0,0	0,0	0,0	0,0	0,0	0,0	0,0	0,0	0,0	0,0	0,0	0,0	0,0	0,0	0,0	0,0	0,0	0,0	0,0	0,9
GSPT2	68852	0,0	0,0	0,0	0,0	0,0	0,0	0,0	0,0	0,0	0,0	0,0	0,0	0,0	0,0	0,0	0,0	0,0	0,0	0,0	0,0	0,0	0,0	0,0	0,0	0,0	0,0	0,0	0,0	0,0	0,0	0,0	0,0	0,0	0,0	0,9	0,0
Grb2	23556	0,0	0,0	0,0	0,0	0,0	0,0	0,0	0,0	0,0	0,0	0,0	0,6	0,0	0,0	0,0	0,0	0,0	0,0	0,0	0,0	0,0	0,0	0,0	0,0	0,0	0,0	0,0	0,0	0,0	0,0	0,0	0,0	0,0	0,0	0,0	0,0
GPC6	62736	0,0	0,0	0,0	0,0	0,0	0,0	0,0	0,0	0,0	0,0	0,0	0,0	0,0	0,0	0,0	0,0	0,0	0,0	0,0	0,0	0,0	0,0	0,0	0,0	0,0	0,0	0,0	0,0	0,0	0,0	0,0	0,0	0,0	0,0	0,9	0,0
GNPDA2	31085	0,0	0,0	0,0	0,0	0,0	0,0	0,0	0,0	0,0	0,0	0,0	0,0	0,0	0,0	0,0	0,0	0,0	0,0	0,0	0,0	0,0	0,0	0,0	0,0	0,0	0,0	0,0	0,0	0,0	0,0	0,0	0,0	0,0	0,0	0,9	0,0
GNB3	37203	0,0	0,7	0,0	0,0	0,0	0,0	0,0	0,0	0,0	0,0	0,0	0,0	2,5	0,0	0,0	0,0	0,0	0,0	0,0	0,0	0,0	0,0	0,0	0,0	0,0	0,0	0,0	0,0	0,0	0,0	0,0	0,0	0,0	0,0	0,0	0,0
GLT25D1	71618	0,0	0,0	0,0	0,0	0,0	0,0	0,0	0,0	0,0	0,0	0,0	0,0	0,0	0,0	0,0	0,0	0,0	0,0	0,0	0,0	0,0	0,0	0,0	0,0	0,0	0,0	0,0	0,0	0,0	0,0	0,0	0,0	0,0	0,0	1,9	0,9
GLB1	76072	0,0	0,0	0,0	0,0	0,0	0,0	0,0	0,0	0,0	0,0	0,0	0,0	0,0	0,0	0,0	0,0	0,0	0,0	1,1	0,0	0,0	0,0	0,0	0,0	0,0	0,0	0,0	0,0	0,0	0,0	0,0	0,0	0,0	0,0	0,0	0,0
GK3P	60570	0,0	0,0	0,0	0,0	0,0	0,0	0,0	0,0	0,0	0,0	0,0	0,0	0,0	0,0	2,5	0,0	0,0	0,0	0,0	0,0	0,0	0,0	0,0	0,0	0,0	0,0	0,0	0,0	0,0	0,0	0,0	0,0	0,0	0,0	0,0	0,0
GFPT2	76912	0,0	0,0	0,0	0,0	0,0	0,0	0,0	0,0	0,0	0,0	0,0	0,0	0,0	0,0	0,0	0,0	0,0	0,0	0,0	0,0	0,0	0,0	0,0	0,0	0,0	0,0	0,0	0,0	0,0	0,0	0,0	0,0	0,0	0,0	0,0	0,9
GCN1L1	293141	0,0	0,0	0,0	0,0	0,0	0,0	0,0	0,0	0,0	0,0	0,0	0,0	0,0	0,0	0,0	0,0	0,0	0,0	0,0	0,0	0,0	0,0	0,0	0,0	0,0	0,0	0,0	0,0	0,0	0,0	0,0	0,0	0,0	0,0	0,9	0,9
GARS	77531	0,0	0,0	0,0	0,0	0,0	0,0	0,0	0,0	0,0	0,0	0,0	0,0	0,0	0,0	0,0	0,0	0,0	0,0	0,0	0,0	0,0	0,0	0,0	0,0	0,0	0,0	0,0	0,0	0,0	0,0	0,0	0,0	0,0	0,0	0,9	0,0
FBLN1	77257	0,0	0,0	0,0	0,0	0,0	0,0	0,0	0,0	0,0	0,0	0,0	0,0	0,0	0,0	0,0	0,0	0,0	0,0	0,0	0,0	0,0	0,0	0,0	0,0	0,0	0,0	0,0	0,0	0,0	0,0	0,0	0,0	0,0	0,0	0,9	1,7
FAM129A	103135	0,0	0,0	0,0	0,0	0,0	0,0	0,0	1,2	0,0	0,0	0,0	0,0	0,0	0,0	0,0	0,0	0,0	0,0	0,0	0,0	0,0	0,0	0,0	0,0	0,0	0,0	0,0	0,0	0,0	0,0	0,0	0,0	0,0	0,0	0,0	0,0
ESYT1	97131	0,0	0,0	0,0	0,0	0,0	0,0	0,0	0,0	0,0	0,0	0,0	0,0	0,0	0,0	0,0	0,0	0,0	0,0	0,0	0,0	0,0	0,0	0,0	0,0	0,0	0,0	0,0	0,0	0,0	0,0	0,0	0,0	0,0	0,0	1,9	0,9
ERAP1	108094	0,0	0,0	0,0	0,0	0,0	0,0	0,0	0,0	0,0	0,0	0,0	0,0	0,0	0,0	0,0	0,0	0,0	0,0	0,0	0,0	0,0	0,0	0,0	0,0	0,0	0,0	0,0	0,0	0,0	0,0	0,0	0,0	0,0	0,0	0,0	0,9
ELMO1	83811	0,0	0,0	0,0	0,0	0,0	0,0	0,0	0,0	0,0	0,0	0,0	0,0	0,0	0,0	0,0	0,0	0,0	0,0	0,0	0,0	0,0	0,0	0,0	0,0	0,0	0,0	0,0	0,0	0,0	0,0	0,0	0,0	0,0	0,0	0,9	0,0
EIF3L	66708	0,0	0,0	0,0	0,0	0,0	0,0	0,0	0,0	0,0	0,0	0,0	0,0	0,0	0,0	0,0	0,0	0,0	0,0	0,0	0,0	0,0	0,0	0,0	0,0	0,0	0,0	0,0	0,0	0,0	0,0	0,0	0,0	0,0	0,0	0,9	0,0
EHD1	60627	0,0	0,0	0,0	0,0	0,0	0,0	0,0	0,0	0,0	0,0	0,0	0,0	0,0	0,0	0,0	0,0	0,0	0,0	0,0	0,0	0,0	0,0	0,0	0,0	0,0	0,0	0,0	0,0	0,0	0,0	0,0	0,0	0,0	0,0	1,9	1,7
EFEMP1	43138	0,0	0,0	0,0	0,0	0,0	0,0	0,0	0,0	0,0	0,0	0,0	0,0	0,0	0,0	0,0	0,0	0,0	0,0	0,0	2,2	0,0	0,0	0,0	0,0	0,0	0,0	0,0	0,0	0,0	0,0	0,0	0,0	0,0	0,0	0,0	0,0
EEF1D	71418	0,0	0,0	0,0	0,0	0,0	0,0	1,2	0,0	0,0	0,0	0,0	0,0	0,0	0,0	0,0	0,0	0,0	0,0	0,0	0,0	0,0	0,0	0,0	0,0	0,0	0,0	0,0	0,0	0,0	0,0	0,0	0,0	0,0	0,0	0,0	0,0
ECHS1	31262	0,0	0,0	0,0	0,0	0,0	0,0	0,0	0,0	1,1	0,0	0,0	0,0	0,0	0,0	0,0	0,0	0,0	0,0	0,0	0,0	0,0	0,0	0,0	0,0	0,0	0,0	0,0	0,0	0,0	0,0	0,0	0,0	0,0	0,0	0,0	0,0
DYNC1LI1	56608	0,0	0,0	0,0	0,0	0,0	0,0	0,0	0,0	0,0	0,0	0,0	0,0	0,0	0,0	0,0	0,0	0,0	0,0	0,0	0,0	0,0	0,0	0,0	0,0	0,0	0,0	0,0	0,0	0,0	0,0	0,0	0,0	0,0	0,0	0,0	0,9
DNAJC8	29823	0,0	0,0	0,0	0,0	0,0	0,0	0,0	0,0	0,0	0,0	0,0	0,0	0,0	0,0	0,0	0,0	0,0	0,0	0,0	0,0	0,0	0,0	0,0	0,0	0,0	0,0	0,0	0,0	0,0	0,0	0,0	0,0	0,0	0,0	0,0	1,7
DKFZp762I166	31437	0,0	0,0	0,0	0,0	0,0	0,0	0,0	0,0	0,0	0,0	0,0	0,0	0,0	0,0	0,0	0,0	0,0	0,0	0,0	0,0	0,0	0,0	0,0	0,0	0,0	0,0	0,0	0,0	0,0	0,0	0,0	0,0	0,0	0,0	0,0	1,7
DKFZp686K04147	133182	0,0	0,0	0,0	0,0	0,0	0,0	0,0	0,0	0,0	0,0	0,0	0,0	0,0	0,0	0,0	0,0	0,0	0,0	0,0	0,0	0,0	0,0	0,0	0,0	0,0	0,0	0,0	0,0	0,0	0,0	0,0	0,0	0,0	0,0	0,0	0,9
DKFZp686F20250	39993	0,0	0,0	0,0	0,0	0,0	0,0	0,0	0,0	0,0	0,0	0,0	0,0	0,0	0,0	0,0	0,0	0,0	0,0	0,0	0,0	0,0	0,0	0,0	0,0	0,0	0,0	0,0	0,0	0,0	0,0	0,0	0,0	0,0	0,0	1,9	0,0
DKFZp666O0110	121702	0,0	0,0	0,0	0,0	0,0	0,0	0,0	0,0	0,0	0,0	0,0	0,0	0,0	0,0	0,0	0,0	0,0	0,0	0,0	0,0	0,0	0,0	0,0	0,0	0,0	0,0	0,0	0,0	0,0	0,0	0,0	0,0	0,0	0,0	0,0	0,9
DHX15	90914	0,0	0,0	0,0	0,0	0,0	0,0	0,0	0,0	0,0	0,0	0,0	0,0	0,0	0,0	0,0	0,0	0,0	0,0	0,0	0,0	0,0	0,0	0,0	0,0	0,0	0,0	0,0	0,0	0,0	0,0	0,0	0,0	0,0	0,0	0,0	1,7
DHRS7C	34463	0,0	0,0	0,0	0,0	0,0	0,0	0,0	0,0	0,0	0,0	0,6	0,6	0,0	0,0	0,0	0,0	1,6	0,0	0,0	0,0	0,0	0,0	0,0	0,0	0,0	0,0	0,0	0,0	0,0	0,0	0,0	0,0	0,0	0,0	0,0	0,0
DCTN1	141695	0,0	0,0	0,0	0,0	0,0	0,0	0,0	0,0	0,0	0,0	0,0	0,0	0,0	0,0	0,0	0,0	0,0	0,0	0,0	0,0	0,0	0,0	0,0	0,0	0,0	0,0	0,0	1,3	0,7	0,0	0,0	0,0	0,0	0,0	0,0	0,0
DCAKD	14928	0,0	0,0	0,0	0,0	0,0	0,0	0,0	0,0	0,0	0,0	0,0	0,6	0,0	0,0	0,0	0,0	0,0	0,0	0,0	0,0	0,0	0,0	0,0	0,0	0,0	0,0	0,0	0,0	0,0	0,0	0,0	0,0	0,0	0,0	0,0	0,0
DBNL	48295	0,0	0,0	0,0	0,0	0,0	0,0	0,0	0,0	0,0	0,0	0,0	0,0	0,0	0,0	0,0	0,0	0,0	0,0	0,0	0,0	0,0	0,0	0,0	0,0	0,0	0,0	0,0	0,0	0,0	0,0	0,0	0,0	0,0	0,0	1,9	0,9
CTNND1	108170	0,0	0,0	0,0	0,0	0,0	0,0	0,0	0,0	0,0	0,0	0,0	0,0	0,0	0,0	0,0	0,0	0,0	0,0	0,0	1,1	0,0	0,0	0,0	0,0	0,0	0,0	0,0	0,0	0,0	0,0	0,0	0,0	0,0	0,0	0,0	0,0
CSDA	40061	0,0	0,0	0,0	0,0	0,0	0,0	0,0	2,4	0,0	0,0	0,0	0,0	0,0	0,0	0,0	0,0	0,0	0,0	0,0	0,0	0,0	0,0	0,0	0,0	0,0	0,0	0,0	0,0	0,0	0,0	0,0	0,0	0,0	0,0	0,0	0,0
CRKL	33759	0,0	0,0	0,0	0,0	0,0	0,0	0,0	0,0	0,0	0,0	0,0	0,0	0,0	0,0	0,0	0,0	0,0	0,0	0,0	0,0	0,0	0,0	0,0	0,0	0,0	0,0	0,0	0,0	0,0	0,0	0,0	0,0	0,0	0,0	0,0	0,9
COX7C	7227	0,0	0,0	1,4	1,4	0,0	0,0	1,2	0,0	0,0	0,0	0,0	0,0	0,0	0,0	0,0	1,5	0,0	1,4	0,0	0,0	0,0	0,0	0,0	0,0	0,0	0,0	0,0	0,0	0,0	0,0	0,0	0,0	0,0	0,0	0,0	0,0
CORO7	100575	0,0	0,0	0,0	0,0	0,0	0,0	0,0	0,0	0,0	0,0	0,0	0,0	0,0	0,0	0,0	0,0	0,0	0,0	0,0	0,0	0,0	0,0	0,0	0,0	0,0	0,0	0,0	0,0	0,0	0,0	0,0	0,0	0,0	0,0	0,0	0,9
COPG2	97604	0,0	0,0	0,0	0,0	0,0	0,0	0,0	0,0	0,0	0,0	0,0	0,0	0,0	0,0	0,0	0,0	0,0	0,0	1,1	1,1	0,0	0,0	0,0	0,0	0,0	0,0	0,0	0,0	0,0	0,0	0,0	0,0	0,0	0,0	0,0	0,0
COPG	97700	0,0	0,0	0,0	0,0	0,0	0,0	0,0	0,0	0,0	0,0	0,0	0,0	0,0	0,0	0,0	0,0	0,0	0,0	0,0	0,0	0,0	0,0	0,0	0,0	0,0	0,0	0,0	0,0	0,0	0,0	1,2	0,0	0,0	0,0	0,9	0,0
CLPP	30162	0,0	0,0	4,2	0,0	0,0	0,0	1,2	0,0	0,0	0,0	0,0	1,2	0,0	0,0	1,2	0,0	0,0	0,7	0,0	0,0	0,0	0,0	0,0	0,0	0,0	0,0	0,0	0,0	0,0	0,0	0,0	0,0	0,0	0,0	0,0	0,0
CLEC3B	22549	0,0	0,0	0,0	0,0	0,0	0,0	0,0	0,0	0,0	0,0	0,0	0,0	0,0	0,0	0,0	0,0	0,0	0,0	0,0	0,0	0,0	0,0	0,0	0,0	0,0	0,0	0,0	0,0	0,0	0,0	0,0	0,0	0,0	0,0	0,9	0,0
CIRBP	18649	0,0	0,0	0,0	0,0	0,0	0,0	0,0	0,0	0,0	0,0	0,0	0,0	0,0	0,0	0,0	0,0	0,0	0,0	0,0	0,0	0,0	0,0	0,0	0,0	0,0	0,0	0,0	0,0	0,0	0,0	0,0	1,5	0,0	0,0	0,0	0,0
CHD4	217971	0,0	0,0	0,0	0,0	0,0	0,0	0,0	0,0	0,0	0,0	0,0	0,0	0,0	0,0	0,0	0,0	0,0	0,0	0,0	0,0	0,0	0,0	0,0	0,0	0,0	0,0	0,0	0,0	0,0	0,0	0,0	0,0	0,0	0,0	0,0	1,7
CCDC80	108155	0,0	0,0	0,0	0,0	0,0	0,0	0,0	0,0	0,0	0,0	0,0	0,0	0,0	0,0	0,0	0,0	0,0	0,0	1,1	2,2	0,0	0,0	0,0	0,0	0,0	0,0	0,0	0,0	0,0	0,0	0,0	0,0	0,0	0,0	0,0	0,0
CBX3	20812	0,0	0,0	0,0	0,0	0,0	0,0	0,0	0,0	0,0	0,0	0,0	0,0	0,0	0,0	0,0	0,0	0,0	0,0	0,0	0,0	0,0	0,0	0,0	0,0	0,0	0,0	0,0	0,0	0,0	0,0	0,0	0,0	0,0	0,0	1,9	2,6
CAPG	38499	0,0	0,0	0,0	0,0	0,0	0,0	0,0	0,0	0,0	0,0	0,0	0,0	0,0	0,0	0,0	0,0	0,0	0,0	0,0	0,0	0,0	0,0	0,0	0,0	0,0	0,0	0,0	0,0	0,0	0,0	0,0	0,0	0,0	0,0	0,0	0,9
C1QBP	31344	0,0	0,0	0,0	0,0	1,0	1,0	0,0	1,2	0,0	0,0	0,0	0,0	0,0	0,0	0,0	0,0	0,0	0,0	0,0	0,0	0,0	0,0	0,0	0,0	0,0	0,0	0,0	0,0	0,0	0,0	0,0	0,0	0,0	0,0	0,0	0,0
BTF3L4	17271	0,0	0,0	0,0	0,0	0,0	0,0	0,0	0,0	0,0	0,0	0,0	0,0	0,0	0,0	0,0	0,0	0,0	0,0	0,0	0,0	0,0	0,0	0,0	2,1	0,0	0,0	0,0	0,0	0,0	0,0	0,0	0,0	0,0	0,0	0,0	0,0
BTF3	17681	0,0	0,0	0,0	0,0	0,0	0,0	0,0	0,0	0,0	0,0	0,6	0,0	0,0	0,0	0,0	0,0	0,0	0,0	0,0	0,0	0,0	0,0	0,0	0,0	0,0	0,0	0,0	0,0	0,0	0,0	0,0	0,0	0,0	0,0	0,0	0,0
BOLA3	12115	0,0	0,0	0,0	0,0	0,0	0,0	0,0	0,0	0,0	0,0	0,0	0,0	0,0	0,0	0,0	0,0	0,0	0,0	0,0	0,0	0,0	0,0	0,0	0,0	0,0	0,0	0,0	0,0	0,7	0,0	0,0	0,0	0,0	0,0	0,0	0,0
BDH2	26679	0,0	0,0	0,0	0,0	0,0	0,0	0,0	0,0	0,0	0,0	0,0	0,0	0,0	0,0	0,0	0,0	0,0	0,7	0,0	0,0	0,0	0,0	0,0	0,0	0,0	0,0	0,0	0,0	0,0	0,0	0,0	0,0	0,0	0,0	0,0	0,0
ATP1A3	111973	0,0	0,7	0,0	0,0	0,0	0,0	0,0	0,0	0,0	0,0	0,0	0,0	0,0	0,0	0,0	0,0	0,8	0,0	0,0	0,0	0,0	0,0	0,0	0,0	0,0	0,0	0,0	0,0	0,0	0,0	0,0	0,0	0,0	0,0	0,0	0,0
ASPH	85499	0,0	0,0	0,0	0,0	0,0	0,0	0,0	0,0	0,0	0,0	0,0	0,6	0,0	0,0	0,0	0,0	0,0	0,0	0,0	0,0	0,0	0,0	0,0	0,0	0,0	0,0	0,0	0,0	0,0	0,0	0,0	0,0	0,0	0,0	0,0	0,0
ASNA1	38775	0,0	1,3	0,0	0,0	0,0	0,0	0,0	2,4	0,0	0,0	0,6	0,6	0,0	0,0	0,0	0,0	0,0	0,0	0,0	0,0	0,0	0,0	0,0	0,0	0,0	0,0	0,0	0,0	0,0	0,0	0,0	0,0	0,0	0,0	0,0	0,0
ARRB1	47066	0,0	0,0	0,0	0,0	0,0	0,0	0,0	0,0	0,0	0,0	0,0	0,0	0,0	0,0	0,0	0,0	0,0	0,0	0,0	0,0	0,0	0,0	0,0	0,0	0,0	0,0	0,0	0,0	0,0	0,0	0,0	0,0	0,0	0,0	0,9	0,0
AP2M1	49655	0,0	0,0	0,0	0,0	0,0	0,0	0,0	0,0	0,0	0,0	0,0	0,0	0,0	0,0	0,0	0,0	0,0	0,0	0,0	0,0	0,0	0,0	0,0	0,0	0,0	0,0	0,0	0,0	0,0	0,0	0,0	0,0	0,0	0,0	0,0	0,9
AOC2	80645	0,0	0,0	0,0	0,0	0,0	0,0	0,0	0,0	0,0	0,0	0,0	0,0	0,0	0,0	0,0	0,0	0,0	0,0	0,0	0,0	0,0	0,0	0,0	0,0	0,0	0,0	0,0	0,0	0,0	0,0	0,0	0,0	0,0	0,8	0,9	0,0
ALAD	36277	0,0	0,0	0,0	0,0	0,0	0,0	0,0	0,0	0,0	0,0	0,0	0,0	0,0	0,0	0,0	0,0	0,0	0,0	1,1	0,0	0,0	0,0	0,0	0,0	0,0	0,0	0,0	0,0	0,0	0,0	0,0	0,0	0,0	0,0	0,0	0,0
AKR7L	29161	0,0	0,0	0,0	0,0	0,0	0,0	0,0	0,0	0,0	0,0	0,0	0,0	2,5	0,0	0,0	0,0	0,0	0,0	0,0	0,0	0,0	0,0	0,0	0,0	0,0	0,0	0,0	0,0	0,0	0,0	0,0	0,0	0,0	0,0	0,0	0,0
ADI1	21499	0,0	0,0	0,0	0,0	0,0	0,0	0,0	0,0	0,0	0,0	0,0	0,0	0,0	0,0	0,0	0,0	0,0	0,0	0,0	0,0	0,0	0,0	1,7	0,0	0,0	0,0	0,0	0,0	0,0	0,0	0,0	0,0	0,0	0,0	0,0	0,0
ACSL5	75972	0,0	0,0	0,0	0,0	1,0	0,0	0,0	0,0	0,0	0,0	0,0	0,0	0,0	0,0	0,0	0,0	0,0	0,0	0,0	0,0	0,0	0,0	0,0	0,0	0,0	0,0	0,0	0,0	0,0	0,0	0,0	0,0	0,0	0,0	0,0	0,0
ABCE1	67559	0,0	0,0	0,0	0,0	0,0	0,0	0,0	0,0	0,0	0,0	0,0	0,0	0,0	0,0	0,0	0,0	0,0	0,0	0,0	0,0	0,0	0,0	0,0	0,0	0,0	0,0	0,0	0,0	0,0	0,0	0,0	0,0	0,0	0,0	0,0	1,7
