# Supplementary material for: Analysing omics data sets with weighted nodes networks (WNNets)
Source: Sci Rep. 2021 Jul 14;11:14447. doi: 10.1038/s41598-021-93699-3 (PMC8280138; doi:10.1038/s41598-021-93699-3)
Supplement: Supplementary file 1 — Supplementary Information 1. [file 41598_2021_93699_MOESM1_ESM.zip › after_non_zero_and_normalisation.csv]

proteinName	N	N.2	N.3	N.4	N.5	N.6	N.7	N.8	N.9	N.10	N.11	N.12	U	U.2	U.3	U.4	U.5	U.6	H	H.2	H.3	H.4	H.5	H.6
MYH7	0.00186589574649276	0.00173143292546278	0.00136703868047152	0.00125722737663036	0.00160190040787056	0.00168930124154005	0.00143337367217964	0.00135359239836852	0.00141768634305948	0.00150463896732553	0.00169692080139841	0.00158845412576756	0.000353189009905428	0.000350051544081395	0.00170050647662588	0.00166823539957868	0.000654385729012595	0.000634216305858097	0.00129756622293936	0.00125991663305096	0.00209582717045404	0.00198646407601631	0.00118999596611537	0.00116803370534714
MYH6	0.00175275474397085	0.00160479202521177	0.00122214523591337	0.00114704633334078	0.00156053731476722	0.00171297020629847	0.00128919782749603	0.00118638385373595	0.00135267428086096	0.0014519121164033	0.00151002436244161	0.00139469390491943	0.000349567510784292	0.000323640508705662	0.00162669587179544	0.00161328535347891	0.000577993339442569	0.000575311235779263	0.00125209539348696	0.00126684696363514	0.00200710757470776	0.00196061777787712	0.0012507543416553	0.00138932969759281
TTN	0.000250362694300518	0.000243067357512953	0.000126839378238342	0.00014640414507772	0.000249865284974093	0.000229471502590674	0.000256663212435233	0.00023759585492228	0.000217865284974093	0.000188518134715026	0.000223668393782383	0.000205927461139896	7.95854922279793e-06	5.96891191709845e-06	7.51088082901554e-05	7.26217616580311e-05	5.47150259067357e-06	8.4559585492228e-06	4.24455958549223e-05	3.64766839378238e-05	0.000228974093264249	0.000230134715025907	9.51709844559586e-05	0.000103626943005181
ACTA1	0.00325787120707695	0.00294159611909065	0.00183344430704842	0.0017240559307524	0.00181204223342528	0.00168838580804718	0.00168125178350614	0.00201892894511557	0.00179539617616285	0.00160277751355465	0.00360030438504708	0.00363597450775231	0.00116522400837059	0.00103205555027109	0.00481071054884429	0.00483211262246742	0.00107485969751736	0.00136973271188053	0.00518643584133929	0.00558594121563778	0.00134595263007705	0.00165033767716161	0.00260391895748121	0.00214496337867402
MYL2	0.00337709083209824	0.00341414355282659	0.00223374973533771	0.00281071352953631	0.00314418801609147	0.00298009739572306	0.00253017150116451	0.0024984120262545	0.00346707601100995	0.00333474486555156	0.00319712047427483	0.00276836756298963	0.000767520643658692	0.00052932458183358	0.00414461147575693	0.0037105653186534	0.00154562777895405	0.00152445479568071	0.00359940715646835	0.00328710565318653	0.00382172348083845	0.00348824899428329	0.00224962947279272	0.00209083209824264
ATP5B	0.00129539180293056	0.00125291994053939	0.00146315565937566	0.00137184115523466	0.00149288596304948	0.00146103206625611	0.00148439159057125	0.00162667232958165	0.00173922276491824	0.00165215544701635	0.0014865151836908	0.00139732427266936	0.00060947122531323	0.000611594818432788	0.00162242514334254	0.00212784030579741	0.000764493523040985	0.000524527500530898	0.000904650668931833	0.00100870673179019	0.00151412189424506	0.0015119983011255	0.00139944786578892	0.00146952643873434
ACTN2	0.000564917286854587	0.000601550148459492	0.000472371110168511	0.000434774225889793	0.000679635985038368	0.000619866579261944	0.000586125785678479	0.00077121813905063	0.000681564030385995	0.000684456098407434	0.000622758647283384	0.000619866579261944	0.000124358924921914	0.000156171673157753	0.000705664597231327	0.000710484710600393	0.000201480738826977	0.000237149577758069	0.000497435699687657	0.000503219835730536	0.000662283576909729	0.00084737593028188	0.000508039949099603	0.000547564878725948
MYH1	0.000256679030263936	0.000303714454657851	0.000329247970757405	0.000300578759698257	0.000361948789621746	0.0003319357092942	0.000370012005232131	0.000278180938558297	0.000325664319375011	0.000321184755147019	0.000219946603594402	0.000286244154168682	8.9591284559838e-05	5.55465964270996e-05	0.000688509021842355	0.000640577684602842	0.000126771667652171	0.000100790195129818	0.000401816911250874	0.00048110519808633	0.000339998924904585	0.000325216362952212	0.000274597287175904	0.000247271945385153
ATP5A1	0.000794129473260957	0.000834338560514676	0.00108396997721485	0.000943238171826833	0.000867846133226109	0.000802506366438815	0.00102365634633427	0.000770674172362954	0.000985122637716124	0.000869521511861681	0.000876223026403967	0.000805857123709959	0.000293191261225037	0.000325023455300898	0.000660099182415226	0.000777375686905241	0.000420520037528481	0.000465755260688916	0.000494236697493634	0.000475807532502346	0.000670151454228656	0.000777375686905241	0.000700308269668945	0.000636643881517223
DES	0.00074958045869849	0.0007216110385978	0.000628379638262167	0.000710423270557524	0.000583628566101063	0.000798060786873019	0.000781279134812605	0.000826030206973709	0.000594816334141339	0.000540742121946672	0.000710423270557524	0.000803654670893157	0.000505314189819131	0.000555659146000373	0.000451239977624464	0.000477344769718441	0.000529554353906396	0.000671266082416558	0.00130151034868544	0.00138355398098079	0.000576170054074212	0.00072906955062465	0.000479209397725154	0.000458698489651315
MYL3	0.00143743725472301	0.00128228529707037	0.000889842110066624	0.000816829424112439	0.00146025371908369	0.00140093091174592	0.00158802591950351	0.000994797846125764	0.00156064616227069	0.00148763347631651	0.00105868394633568	0.00139636761887378	0.000675367345076207	0.000561285023272794	0.0029980834169937	0.0029980834169937	0.000844209181345259	0.000949164917404399	0.00139636761887378	0.00142831066897874	0.0015743360408871	0.00157889933375924	0.00127315871132609	0.00122296248973259
ACO2	0.000350975385081797	0.000312496356152564	0.000461748347150803	0.000518883874954816	0.000376628071034619	0.000419771224682548	0.000483902939564604	0.000420937255862222	0.000390620445190704	0.000384790289292336	0.000331152855027343	0.000261190984246919	7.11279019600984e-05	8.04561513974884e-05	0.000250696703629855	0.000240202423012791	0.000145753897459218	0.000179568801669757	0.00018073483284943	0.000155082146896608	0.000321824605589953	0.000308998262613542	0.000314828418511911	0.000295005888457457
ENO3	0.000519827714243279	0.000553775646602024	0.000553775646602024	0.000598332307822877	0.000394644713670408	0.000379792493263457	0.00075321974920965	0.0006301584944092	0.000481636290339691	0.000466784069932741	0.000445566612208525	0.000513462476926015	0.000193078865290361	0.000195200611062782	0.00042434915448431	0.000275826950414801	0.000318261865863232	0.000392522967897986	0.000299166153911438	0.000282192187732066	0.000485879781884535	0.000515584222698436	0.00039676645944283	0.000481636290339691
MYH2	0.000107999103741878	0.000118754201209948	0.000132646202106207	0.00013981626708492	0.000149226977369482	0.000148330719247143	0.000129957427739189	0.000136679363656733	0.000151019493614161	0.000149675106430652	8.82814250504145e-05	0.000129509298678019	3.94353573829263e-05	2.24064530584808e-05	0.000331615505265516	0.000343714989917096	7.88707147658526e-05	6.00492941967287e-05	0.00021106878781089	0.000207931884382702	0.000150571364552991	0.000155052655164687	0.000142505041451938	0.000108447232803047
TPM1	0.000717995722578674	0.00077910174152154	0.000724106324472961	0.000565230675221509	0.000635502597005805	0.000650779101741522	0.000653834402688665	0.00074243813015582	0.000925756186984418	0.000889092575618699	0.00078826764436297	0.000766880537732967	0.000391078521234342	0.000366636113657195	0.000834097158570119	0.000702719217842958	0.000406355025970058	0.000690498014054384	0.000925756186984418	0.000849373663305836	0.000812710051940116	0.000922700886037275	0.000614115490375802	0.000608004888481515
IDH2	0.000407232731765893	0.000379387758653696	0.000405492420946381	0.000442038948156141	0.000313255947512226	0.000320217190790275	0.000407232731765893	0.000527314178312247	0.000328918744887837	0.000442038948156141	0.000247124136370756	0.000276709420302466	7.30930544195193e-05	0.000146186108839039	0.000346321853082961	0.000299333460956127	0.000160108595395138	0.000160108595395138	0.000268007866204904	0.000280190041941491	0.000288891596039053	0.00035328309636101	0.00025756600128783	0.000234941960634169
GAPDH	0.00117674746999294	0.00108849140974347	0.00141798070134149	0.000835490703694987	0.00119439868204283	0.00106495646034361	0.00117086373264297	0.00127677100494234	0.00117674746999294	0.00133560837844199	0.00106495646034361	0.000970816662744175	0.00077665333019534	0.000611908684396329	0.000511885149446929	0.00067662979524594	0.000882560602494705	0.000906095551894563	0.00157095787244057	0.00149446928689103	0.000647211108496117	0.000941397975994352	0.000953165450694281	0.000959049188044246
MDH2	0.000651311102818956	0.00055972047898504	0.0010210658434818	0.00131958343227382	0.000468129855151125	0.000861630313104244	0.00103463482479053	0.000922690728993521	0.000624173140201499	0.000865022558431426	0.000590250686929679	0.000549543743003494	0.00019675022897656	0.000257810644865837	0.00073950948132569	0.000671664574782048	5.76681705620951e-05	0.000244241663557108	0.000508836799077309	0.000539367007021948	0.000352793514026934	0.000373146985990027	0.000556328233657858	0.000556328233657858
CKMT2	0.000395964531687693	0.000410707891910108	0.000596052991849028	0.000695044124770951	0.000433876029402473	0.00045493797257735	0.000490743275974641	0.000556035299816761	0.000568672465721687	0.000425451252132522	0.00043598222371996	0.000417026474862571	4.21238863497546e-05	8.6353967016997e-05	0.000200088460161334	0.00018534509993892	0.000105309715874387	8.6353967016997e-05	0.000181132711303945	0.000206407043113798	0.000444407000989911	0.000410707891910108	0.000450725583942375	0.00047389372143474
HSPD1	0.00030866731245998	0.000287323296172854	0.000310309159866682	0.000288965143579556	0.000330011328747106	0.000318518396900192	0.000269262974699131	0.000165826588076904	0.000398968919828591	0.000349713497627531	0.00029224883839296	0.000315234702086788	0.000159259198450096	0.000185528756957328	0.000295532533206364	0.000244635263598601	8.20923703351011e-05	6.73157436747829e-05	0.000141198876976374	0.000111645623655737	0.000338220565780616	0.000366131971694551	0.000362848276881147	0.000390759682795081
COX5A	0.00110454355483909	0.000823929786852946	0.000782136246940116	0.000417935399128306	0.00103886799211893	0.000913487372380441	0.000865723326765777	0.00071049017851812	0.000835870798256612	0.000859752821063944	0.000961251417995104	0.000632873604394292	0.000292554779389814	0.000185085676756821	0.000453758433339304	0.000597050570183295	0.000298525285091647	0.000370171353513643	0.000340318825004478	0.00030449579079348	0.000579139053077796	0.000477640456146636	0.000603021075885127	0.000394053376320974
HADH	0.000523974006205726	0.000444938820912125	0.000579591358819741	0.000576664129734793	0.000638135940518705	0.000541537380715415	0.000541537380715415	0.000573736900649845	0.000600081962414379	0.000509337860780985	0.000529828464375622	0.000570809671564897	0.000137579766992565	0.000131725308822668	0.000324922428429249	0.00037175809378842	0.000122943621567824	9.07441016333938e-05	9.3671330718342e-05	0.00016099759967215	0.000368830864703472	0.000515192318950881	0.000617645336924068	0.000477138340846555
PKM	0.000305810397553517	0.000333454275298468	0.000388742030788369	0.000494134314690993	0.000409474939097082	0.000333454275298468	0.000611620795107034	0.000715285336650599	0.000506228511204409	0.000568427236130548	0.000312721366989755	0.000305810397553517	0.00026607232329515	0.000264344580936091	0.000283349746885744	0.000309265882271636	0.000431935589764854	0.000317904594066933	0.000181412947701239	0.00032654330586223	0.000544238843103716	0.000627170476338568	0.000454396240432627	0.00044402978627827
VCL	0.00013432925211975	0.000138607253779614	0.000149730058095263	0.000168553265398667	0.000108661242160562	0.00014887445776329	0.000146307656767371	0.000166842064734721	0.000138607253779614	0.000128340049795939	0.000193365675025882	0.000156574860751046	0.00022502288730888	0.000158286061414992	6.50256252299426e-05	6.33144245659967e-05	0.000242990494280312	0.000237856892288474	0.000176253668386423	0.000150585658427235	0.000117217245480291	0.000121495247140156	0.000153152459423154	0.000186520872370098
TUBB4A	0.000297954582058303	0.000267756482525366	0.000332179094862297	0.000344258334675471	0.000346271541311	0.000301980995329361	0.000342245128039942	0.00039056208729264	0.000239571589627959	0.000378482847479465	0.000273796102431954	0.000297954582058303	0.000493235625704622	0.000654292156546948	6.24094057014012e-05	9.26075052343372e-05	0.00067039780963118	0.00082340151393139	0.000658318569818006	0.000636173296827186	0.000165082944113384	0.000253664036076663	0.000213399903366081	0.000207360283459494
SPTAN1	0.00124406047516199	0.00107127429805616	0.00108855291576674	0.000596112311015119	0.00125269978401728	0.00146868250539957	0.00130453563714903	0.00109719222462203	0.00115766738660907	0.000976241900647948	0.00120086393088553	0.00126997840172786	0.000941684665226782	0.00103671706263499	0.000319654427645788	0.000336933045356371	0.00173650107991361	0.00178833693304536	0.00044060475161987	0.000483801295896328	0.000958963282937365	0.00127861771058315	0.000898488120950324	0.00100215982721382
LDHB	0.000393302925190506	0.000595416928413405	0.000685548848769563	0.000658236145631333	0.000783874580067189	0.000639117253434572	0.000565372954961352	0.000745636795673668	0.000723786633163084	0.000731980444104553	0.000360527681424631	0.000524403900254008	0.000311364815775817	0.000245814328244066	0.000942288258268921	0.000822112364460711	0.000548985333078415	0.000390571654876683	0.000570835495588998	0.000830306175402179	0.000598148198727228	0.000688280119083386	0.000636385983120749	0.000606342009668697
TPI1	0.000534979423868313	0.000542461653572765	0.000493827160493827	0.000632248410026188	0.000377852600074822	0.000317994762439207	0.000314253647586981	0.000546202768424991	0.000688365132809577	0.000695847362514029	0.000471380471380471	0.00056490834268612	0.000355405910961467	0.000202020202020202	0.00044519266741489	0.000576131687242798	0.000501309390198279	0.000190796857463524	0.00044519266741489	0.000374111485222596	0.000347923681257015	0.000254395809951366	0.000736999625888515	0.000527497194163861
VDAC1	0.000442607478764604	0.000344973476095942	0.000283138607739122	0.000182250138314837	0.000292902008005988	0.000221303739382302	0.000224558206137924	0.000367754743385296	0.000331955609073453	0.00035799134311843	0.000325446675562209	0.0002798841409835	6.50893351124418e-05	9.76340026686627e-05	0.000117160803202395	0.000149705470758616	5.53259348455756e-05	6.83438018680639e-05	3.90536010674651e-05	7.48527353793081e-05	0.0002798841409835	0.000286393074494744	0.000178995671559215	0.000257102873694145
GOT1	0.000286169205611498	0.000292624150098976	0.000380841724761167	0.00036578018762372	0.000253894483174111	0.000217316464411739	0.000305534039073931	0.000342112057836303	0.0003141406317239	0.000288320853773991	0.000346415354161288	0.000305534039073931	6.8852741199759e-05	5.16395558998193e-05	0.000111885704449608	0.000137705482399518	0.000144160426886995	0.000176435149324382	5.59428522248042e-05	7.10043893622515e-05	0.000260349427661589	0.000206558223599277	0.000395903261898614	0.000329202168861348
LDB3	0.000202429149797571	0.000216127362941767	0.000290706523393504	0.000301360689172324	0.000185686889287997	0.00024352378923016	0.000225259505037898	0.000231347599768652	0.000246567836595537	0.000275486286566619	0.000216127362941767	0.000324191044412651	3.65285683845241e-05	7.61011841344251e-06	0.000150680344586162	9.28434446439987e-05	7.61011841344251e-05	7.76232078171136e-05	5.17488052114091e-05	5.17488052114091e-05	0.000246567836595537	0.000251133907643603	0.000173510699826489	0.000138504155124654
CRYAB	0.000625931445603577	0.000571286636860407	0.000615996025832091	0.000596125186289121	0.000551415797317437	0.000367610531544958	0.000630899155489319	0.000844510680576254	0.00042722305017387	0.000402384500745156	0.000546448087431694	0.000690511674118231	0.000307998012916046	0.00035270740188773	0.000765027322404372	0.000357675111773472	0.000417287630402385	0.000407352210630899	0.00160953800298063	0.00150521609538003	0.000541480377545951	0.000968703427719821	0.000660705414803775	0.000655737704918033
IDH3A	0.000307824287840941	0.000365856735548659	0.000181666792824162	0.000320440037342618	0.000413796583655035	0.000264930739535236	0.000320440037342618	0.000224560341129867	0.000272500189236243	0.000363333585648323	0.000244745540332551	0.000224560341129867	5.04629980067116e-05	5.29861479070472e-05	0.000121111195216108	0.000151388994020135	8.32639467110741e-05	5.29861479070472e-05	0.000103449145913759	4.28935483057048e-05	0.000128680644917115	0.000103449145913759	0.000204375141927182	0.000267453889435571
SPTBN1	4.22386483632524e-05	4.51516585952008e-05	3.56843753413684e-05	2.51247132505553e-05	3.75050067363362e-05	5.60754469650075e-05	3.05866074354586e-05	5.27983104540655e-05	4.29669009212395e-05	4.91570476641299e-05	5.38906892910461e-05	7.06404981247497e-05	4.22386483632524e-05	2.43964606925682e-05	2.07551979026326e-05	8.37490441685176e-06	4.29669009212395e-05	3.02224811564651e-05	2.76735972035102e-05	3.64126278993555e-05	4.44234060372137e-05	4.18745220842588e-05	3.20431125514328e-05	3.75050067363362e-05
FH	0.000216329932917874	0.000259992855158179	0.000387012265311793	0.000301671099114833	0.00026594689000913	0.000224268646052475	0.000285793672845632	0.000168697654110269	0.000212360576350574	0.000289763029412932	0.000230222680903426	0.000198467828365022	4.16782439566546e-05	2.18314611201524e-05	0.000146866192990116	0.000230222680903426	6.74790616441075e-05	8.33564879133093e-05	7.54177747787084e-05	2.58008176874529e-05	0.000198467828365022	0.000204421863215973	0.000244115428888977	0.000299686420831183
MDH1	0.000288026333836236	0.000255109038540667	0.000364833356192566	0.000408723083253326	0.000408723083253326	0.000364833356192566	0.000422438622959813	0.000348374708544781	0.000384035111781649	0.000444383486490193	0.000266081470305857	0.000252365930599369	0.000156357152653957	0.000148127828830064	0.000359347140309971	0.000348374708544781	0.000411466191194623	0.000282540117953641	0.000167329584419147	0.000164586476477849	0.000441640378548896	0.000501988753257441	0.000441640378548896	0.000386778219722946
HSPA8	0.000192526963120806	0.000170096637320324	0.000259817940522253	0.000334585693190527	0.000192526963120806	0.000171965831137031	0.000179442606403858	0.000181311800220565	0.000179442606403858	0.000252341165255425	0.000168227443503617	0.000209349707471168	0.000216826482737995	0.000207480513654461	0.000106544047552291	0.00013084356716948	0.000220564870371409	0.000271033103422494	0.000142058730069721	9.34596908353427e-05	0.000186919381670685	0.000192526963120806	0.000216826482737995	0.000218695676554702
GPI	0.00016157903907995	0.000179004229568964	0.000269298398466583	0.000280387156050501	0.000253457316203843	0.00017742012134269	0.00031523753702853	0.000210686394094445	0.000281971264276775	0.000231279801036007	0.000142569740364662	0.000167915471985046	0.00012989687455447	0.000196429420057978	0.000118808116970551	0.000114055792291729	0.000133065091007018	0.00012989687455447	0.00012989687455447	8.7125952445071e-05	0.000164747255532498	8.7125952445071e-05	0.000266130182014035	0.000283555372503049
ETFA	0.000276721909685267	0.000261517409153109	0.000422685114793979	0.000367948912878212	0.000322335411281739	0.000209822107343774	0.000255435608940246	0.000310171810856013	0.000279762809791698	0.000352744412346054	0.000206781207237342	0.000225026607875931	4.2572601490041e-05	0.000106431503725103	0.000106431503725103	0.000170290405960164	0.000127717804470123	6.08180021286301e-05	6.38589022350616e-05	0.00010034970351224	0.000367948912878212	0.000288885510110993	0.000215903907556637	0.000179413106279459
TPM2	0.000248897951839746	0.000275886886376586	6.29741805859598e-05	0.000104956967643266	0.000173928689237413	0.000188922541757879	7.4969262602333e-05	0.000146939754700573	0.000305874591417519	0.000344858607970732	0.000290880738897052	0.000326865984946172	0.000248897951839746	9.59606561309863e-05	0.000191921312261973	0.000209913935286533	0.000377845083515759	0.000557771313761358	0.000239901640327466	0.000257894263352026	0.000290880738897052	0.000257894263352026	0.000215911476294719	0.000278885656880679
ANXA5	0.000228170738494073	0.000272691858200234	0.000464689186933051	0.000345038677722745	0.000317212977906394	0.000255996438310423	0.000300517558016584	0.000303300127998219	0.000328343257832935	0.000250431298347153	0.000214257888585898	8.06945294674161e-05	0.000587122266124993	0.00071233791529857	9.18248093939563e-05	4.17385497245256e-05	9.46073793755913e-05	0.000172519338861372	0.000531470866492292	0.000662251655629139	6.12165395959708e-05	0.000105737659302131	0.000264344148255329	0.000286604708108409
HSPB1	0.000353048860218803	0.000392276511354226	0.000749683999476965	0.000466373185721135	0.000326897092795188	0.00044022141829752	0.000422786906681777	0.000697380464629735	0.000305103953275509	0.000331255720699124	0.000265876302140086	0.000309462581179445	0.000244083162620407	0.000326897092795188	0.000414069650873905	0.000274593557947958	0.000143834720829883	0.000178703744061369	0.000549187115895916	0.00054482848799198	0.000252800418428279	0.000270234930044022	0.000414069650873905	0.000366124743930611
HBB	0.000501051589756279	0.000433007546702957	0.00161449956699245	0.00188667573920574	0.00122479277495979	0.00128665099591736	0.00100828900160831	0.00130520846220463	0.00147841148088581	0.00133613757268341	0.00139799579364097	0.00124335024124706	0.00770134850921687	0.00673636026227886	0.011406655944575	0.0122850426821725	0.00283929234195225	0.00304342447111221	0.00296919460596313	0.00318569837931461	0.00157738463441791	0.00149696894717308	0.00492391438822219	0.00502907336385006
HSP90AA1	9.43674432320849e-05	0.000113240931878502	0.000195812444706576	0.00016632261869655	0.000117959304040106	0.000167502211736951	9.6726629312887e-05	0.000207608375110587	0.000101445001474491	0.000176938956060159	0.000114420524918903	0.000139191978767325	0.000101445001474491	0.000125036862282513	9.90858153936892e-05	9.90858153936892e-05	0.000147449130050133	4.83633146564435e-05	0.000193453258625774	0.000245355352403421	7.43143615452669e-05	0.000119138897080507	0.00013329401356532	0.000132114420524919
HIST1H2BN	0.000560224089635854	0.000667959491488903	0.000754147812971342	0.000718236012353659	0.000775694893341952	0.000538677009265245	0.000474035768153415	0.000560224089635854	0.000703871292106586	0.000847518494577318	0.000560224089635854	0.000509947568771098	0.00137183078359549	0.00151547798606622	0.000560224089635854	0.000711053652230123	0.000955253896430367	0.00117790706026	0.00189614307261366	0.00158730158730159	0.000588953530130001	0.000402212166918049	0.00063204769087122	0.000603318250377074
HIST1H2BC	0.000538135897251919	0.000559661333141996	0.00060271220492215	0.000695989093779149	0.000739039965559303	0.000516610461361843	0.000430508717801535	0.000523785606658535	0.000688813948482457	0.000803616273229533	0.00050943531606515	0.000466384444284997	0.00144220420463514	0.00160005740116237	0.000530960751955227	0.000774915692042764	0.000846667145009686	0.00104039606802038	0.00219559446078783	0.00170768458061276	0.000559661333141996	0.000365932410131305	0.000588361914328765	0.000588361914328765
MT-CO2	0.00027054833669931	0.000251495636931753	0.000342948595816027	0.000381053995351141	0.000369622375490607	0.000655412872003963	0.000449643714514347	0.000392485615211676	0.000373432915444118	0.00040391723507221	0.000342948595816027	0.00027054833669931	0.000171474297908014	0.000182905917768548	0.000327706436001981	0.000228632397210685	0.000125747818465877	7.62107990702283e-05	0.000281979956559845	0.000281979956559845	0.000266737796745799	0.000320085356094959	0.000285790496513356	0.000194337537629082
HIST1H4J	0.000624560168895144	0.000756509500351865	0.000659746657283603	0.0011347642505278	0.000853272343420127	0.000853272343420127	0.000694933145672062	0.000906052076002815	0.000668543279380718	0.000624560168895144	0.000791695988740324	0.000677339901477832	0.00135467980295566	0.000844475721323012	0.000343068261787474	0.000404644616467277	0.000589373680506685	0.00108198451794511	0.00371217452498241	0.00333391977480647	0.000105559465165376	0.000369458128078818	0.000774102744546094	0.000510204081632653
TUBA1B	0.000141569628329877	0.000119636305630882	0.000358908916892646	0.000340963471048014	0.000215345350135588	0.000193412027436593	0.000235284734407402	0.000129605997766789	0.000195405965863774	0.000163502951028872	0.000103684798213431	0.000105678736640613	0.000289121071941298	0.000342957409475195	3.19030148349019e-05	7.97575370872547e-05	0.000464587653533259	0.00061213909714468	0.000273169564523848	0.000293108948795661	0.000185436273727867	0.000195405965863774	0.000111660551922157	0.000127612059339608
SOD2	0.000282919731630426	0.000254627758467383	0.000533505779645946	0.00040012933473446	0.000194002101689435	0.000278878021178563	0.000258669468919247	0.000359712230215827	0.00026271117937111	0.000282919731630426	0.000246544337563657	0.00026271117937111	0.000117209603104034	8.08342090372646e-05	0.000303128283889742	0.0002748363107267	3.23336836149058e-05	4.04171045186323e-05	6.46673672298117e-05	8.8917629940991e-05	0.000234419206208067	0.000246544337563657	0.000254627758467383	0.00025058604801552
TUBB	0.000895563516120143	0.000854229815376137	0.000964453017360154	0.000950675117112152	0.000992008817856159	0.000923119316616148	0.00117112152108019	0.00133645632405621	0.000730228713144117	0.00108845411959217	0.000757784513640121	0.000895563516120143	0.00159823642876826	0.00206668503720033	0.000289335905208046	0.000206668503720033	0.00197023973546432	0.00228713144116837	0.00210801873794434	0.0019013502342243	0.000537338109672086	0.000620005511160099	0.000744006613392119	0.000606227610912097
ACTC1	0.000152308424559733	0.000173726796763446	0.000178486435030938	0.000271299381247025	0.000102332222751071	0.000102332222751071	0.000157068062827225	0.000216563541170871	0.000128510233222275	0.000195145168967158	0.000123750594954783	0.000183246073298429	8.56734888148501e-05	0.0001142313184198	3.80771061399334e-05	4.75963826749167e-05	0.000159447881960971	0.000145168967158496	4.99762018086625e-05	4.99762018086625e-05	0.000221323179438363	0.000166587339362208	0.000104712041884817	0.000138029509757258
ACTG2	0.00014804909499021	0.000171927981278953	0.000133721763216964	0.000231625197000812	9.79034337838483e-05	9.79034337838483e-05	0.000143273317732461	0.000174315869907827	0.000126558097330341	0.000159988538134581	9.31276565260996e-05	0.000155212760876833	0.000176703758536702	0.000186255313052199	3.82062180619896e-05	7.40245474951048e-05	0.000119394431443717	0.00014804909499021	0.000212522087969817	0.000179091647165576	0.000186255313052199	0.000152824872247958	0.000145661206361335	0.00016476431539233
PGK1	0.000125676069929756	0.000163827734015575	0.000163827734015575	0.000206467829170313	8.30359747750174e-05	9.4257052447317e-05	0.000143629794205436	8.52801903094773e-05	9.6501267981777e-05	0.000116699207791916	0.000136897147602056	7.85475437060975e-05	0.000150362440808815	0.000148118225274355	9.87454835162369e-05	4.48843106891986e-05	9.4257052447317e-05	2.24421553445993e-05	0.000125676069929756	0.000123431854395296	0.000103233914585157	9.20128369128571e-05	0.000152606656343275	0.000154850871877735
ACTN1	0.000659868026394721	0.00153569286142771	0.000923815236952609	0.000743851229754049	0.00124775044991002	0.000923815236952609	0.00100779844031194	0.000947810437912418	0.00103179364127175	0.000671865626874625	0.00100779844031194	0.00137972405518896	0.00227954409118176	0.00291541691661668	0.00161967606478704	0.00139172165566887	0.00261547690461908	0.0029754049190162	0.00277144571085783	0.00266346730653869	0.00134373125374925	0.00101979604079184	0.00136772645470906	0.00141571685662867
CLTC	2.87035394073502e-05	1.72221236444101e-05	7.30635548550732e-06	2.13971839218429e-05	1.0959533228261e-05	2.13971839218429e-05	6.26259041614913e-06	6.26259041614913e-06	1.6700241109731e-05	1.77440061790892e-05	2.03534188524847e-05	1.51345935056937e-05	9.91576815890279e-05	5.21882534679094e-05	4.17506027743276e-06	7.82823802018642e-06	3.49661298234993e-05	2.1919066456522e-05	4.64475455864394e-05	1.98315363178056e-05	1.14814157629401e-05	2.66160092686338e-05	2.13971839218429e-05	1.40908284363356e-05
CFL2	0.000261514650157442	0.000229492448097347	0.000229492448097347	0.000266851683834125	0.000224155414420665	8.539253882692e-05	0.000202807279713935	0.000336233121630998	0.000288199818540855	0.000186796178683887	0.00025617761648076	0.000144099909270427	0.000154773976623793	7.4718471473555e-05	0.00014943694294711	5.3370336766825e-05	9.07295725036025e-05	0.000112077707210332	0.000117414740887015	5.87073704435075e-05	0.000122751774563697	0.00010674067353365	0.000208144313390617	0.000160111010300475
YWHAZ	0.000176602032725438	0.000212643263893895	0.000364016434801413	0.000252288618179197	0.00026670511064658	0.000187414402075975	0.000180206155842284	0.000180206155842284	0.000270309233763425	0.000165789663374901	0.000172997909608592	0.000255892741296043	0.000407265912203561	0.000299142218698191	0.000201830894543358	0.000180206155842284	0.00048295249765732	0.000446911266488863	0.000252288618179197	0.000165789663374901	0.000410870035320407	0.00024147624882866	0.000338787572983493	0.000299142218698191
HSPA5	6.63839703033341e-05	4.06432471244903e-05	0.000127348840990069	0.000132767940606668	5.69005459742864e-05	1.35477490414968e-05	4.19980220286399e-05	5.8255320878436e-05	2.16763984663948e-05	3.79336973161909e-05	5.28362212618373e-05	6.36744204950347e-05	0.000144960914744015	0.000147670464552315	1.62572988497961e-05	1.62572988497961e-05	0.00024927858236354	0.000279083630254833	0.000102962892715375	0.000111091542140273	6.23196455908851e-05	0.000108381992331974	0.000109736767236124	0.000153089564168913
TPM4	0.00016127335834239	0.000220874382077622	8.06366791711952e-05	0.000298005118676156	0.000185814956351015	0.000406689338428637	0.000136731760333766	0.000245415980086246	0.000283981348385513	0.000262945692949549	0.000227886267222943	0.000403183395855976	0.000613539950215615	0.000413701223573958	0.000473302247309189	0.000350594257266066	0.000410195281001297	0.000361112084984048	0.00058198646706167	0.000490831960172492	0.00031904077411212	0.000238404094940925	0.000497843845317814	0.000403183395855976
PDLIM1	9.52986022871665e-05	1.48242270224481e-05	2.96484540448962e-05	4.44726810673444e-05	2.32952138924185e-05	2.32952138924185e-05	0.00012282930961457	8.04743752647183e-05	1.05887335874629e-05	2.54129606099111e-05	5.50614146548073e-05	1.90597204574333e-05	6.1414654807285e-05	2.11774671749259e-05	2.54129606099111e-05	2.96484540448962e-05	5.29436679373147e-05	4.23549343498518e-05	6.1414654807285e-05	4.65904277848369e-05	3.81194409148666e-05	5.71791613722999e-05	0.000116476069462092	7.62388818297332e-05
HIST1H1D	0.000189813350205631	0.000103945406064988	6.77904822162968e-05	3.16355583676052e-05	4.9713020291951e-05	0.000167216522800199	0.000112984137027161	5.87517512541239e-05	4.9713020291951e-05	2.71161928865187e-05	7.23098476973833e-05	0.000144619695394767	0.000198852081167804	0.00020337144664889	0.000144619695394767	9.49066751028156e-05	0.000225968274054323	4.51936548108646e-05	0.000329913680119311	0.000302797487232793	0.000131061598951507	6.32711167352104e-05	7.23098476973833e-05	7.23098476973833e-05
YWHAE	0.000140622856358897	0.00017835093977226	0.00024008780353958	4.8017560707916e-05	0.000246947455069282	0.000246947455069282	0.000164631636712855	0.000250377280834134	0.000366991356839073	0.000425298394841542	0.000264096583893538	0.000322403621896008	0.000216079023185622	0.000421868569076691	0.000168061462477706	0.000212649197420771	0.000517903690492523	0.000356701879544519	0.000219508848950473	0.000301824667306901	0.000192070242831664	0.000353272053779668	0.000349842228014817	0.000425298394841542
HIST1H4A	0.000360661505981703	0.000519000703729768	0.000492610837438424	0.000967628430682618	0.000633356790992259	0.000536593947923997	0.000633356790992259	0.000853272343420127	0.000562983814215341	0.000492610837438424	0.000457424349049965	0.000360661505981703	0.00130190007037298	0.000782899366643209	0.000219915552427868	0.000404644616467277	0.000589373680506685	0.00091484869809993	0.00291168191414497	0.00187368050668543	9.67628430682618e-05	0.000334271639690359	0.000536593947923997	0.000483814215341309
TPM3	0.000130885544036097	0.00020321702889815	0.000192883959632143	0.000216994454586161	8.95532669720663e-05	0.000196328316054145	0.000123996831192092	0.000254882375228189	0.000220438811008163	0.000213550098164158	0.00018943960321014	0.00016188475183412	0.000134329900458099	5.51097027520408e-05	0.000316880790824234	0.000151551682568112	0.000289325939448214	0.000354768711466263	0.000275548513760204	0.000117108118348087	0.000251438018806186	0.000227327523852168	0.000272104157338201	0.000220438811008163
VIM	0.000664219542038105	0.000961370389791994	0.00134591854570879	0.00169550777836043	0.000734137388568432	0.00071665792693585	0.000419507079181961	0.000419507079181961	0.000279671386121307	0.000594301695507778	0.000559342772242615	0.000769096311833596	0.00475441356406223	0.00473693410242965	0.000367068694284216	0.000209753539590981	0.00499912602691837	0.0034434539416186	0.00464953679426674	0.00424750917671736	0.00164306939346268	0.000664219542038105	0.000943890928159413	0.00071665792693585
HP	9.09492503183224e-05	5.19710001818985e-05	7.79565002728477e-05	0.00018449705064574	0.000140321700491126	8.31536002910376e-05	0.000101343450354702	0.000135124600472936	0.000140321700491126	0.000213081100745784	0.000116934750409272	0.000137723150482031	0.000236468050827638	0.00034820570121872	0.000161110100563885	0.000155913000545695	0.000519710001818985	0.000426162201491568	0.000192292700673024	0.000246862250864018	0.000304030351064106	0.000254657900891303	0.000293636151027727	0.000301431801055011
HSPA1A	4.99293855832466e-05	3.85169545927902e-05	0.000105564986661721	7.13276936903522e-05	3.85169545927902e-05	2.99576313499479e-05	2.85310774761409e-05	4.56497239618254e-05	3.85169545927902e-05	3.42372929713691e-05	8.55932324284227e-06	2.99576313499479e-05	3.2810739097562e-05	4.85028317094395e-05	3.85169545927902e-05	2.42514158547198e-05	0.000118403971525985	8.84463401760368e-05	1.56920926118775e-05	2.28248619809127e-05	2.56779697285268e-05	3.99435084665972e-05	3.99435084665972e-05	6.5621478195124e-05
UBA52	0.000237626451218684	0.000176522506619594	0.000251205105574038	0.000380202321949895	0.000217258469685654	0.000359834340416865	0.000257994432751714	0.000257994432751714	0.000257994432751714	8.14719261321203e-05	0.000325887704528481	6.11039445990902e-05	0.000325887704528481	0.000414148957838278	0.000271573087107068	0.000332677031706158	0.000509199538325752	0.000556724828569489	0.000305519722995451	0.000339466358883835	0.000468463575259692	0.000190101160974947	0.000264783759929391	0.000359834340416865
TUBA1C	6.75420648006516e-05	5.76094082123205e-05	0.000166868630683963	0.000150976380142633	0.000103299628518644	9.13804406126462e-05	9.53535032479787e-05	5.95959395299867e-05	7.35016587536503e-05	6.75420648006516e-05	5.16498142593218e-05	4.76767516239893e-05	0.000137070660918969	9.93265658833111e-05	1.58922505413298e-05	3.77440950356582e-05	0.000266195196567274	0.000288047041061602	0.000139057192236636	0.000148989848824967	5.56228768946542e-05	6.35690021653191e-05	5.3636345576988e-05	6.75420648006516e-05
EEF1A2	6.7390787282962e-05	6.54087053040514e-05	0.000249742329342742	0.000218029017680171	0.000103068262903354	0.000120907000713549	0.000166494886228494	0.000144691984460477	0.000170459050186316	8.91936890509792e-05	7.73011971775153e-05	6.93728692618727e-05	2.18029017680171e-05	2.18029017680171e-05	9.71220169666217e-05	2.97312296836597e-05	3.3695393641481e-05	4.16237215571236e-05	0.000101086180924443	4.95520494727662e-05	8.72116070720685e-05	7.53191151986046e-05	8.12653611353365e-05	6.7390787282962e-05
ACTG1	0.000108795430591915	9.17961445619284e-05	7.8196715737939e-05	7.13970013259443e-05	0.000108795430591915	9.17961445619284e-05	8.83962873559311e-05	0.000132594431033897	3.73984292659708e-05	4.07982864719682e-05	8.83962873559311e-05	8.15965729439363e-05	0.000292387719715772	0.000360384863835719	4.07982864719682e-05	7.8196715737939e-05	0.000339985720599735	0.000346785435011729	0.000285588005303777	0.000394383435895692	0.000156393431475878	0.000118995002209907	0.000105395573385918	0.000118995002209907
PGAM1	0.000107620204825551	0.000183995834056587	0.00037840652664468	0.000246484985245617	0.000128449921888561	0.000149279638951571	0.000156222877972574	0.000263843082798125	0.000149279638951571	0.000243013365735115	0.000166637736504079	0.000204825551119597	0.000100676965804548	8.33188682520396e-05	0.000166637736504079	0.000208297170630099	0.000291616038882139	0.000319388994966152	0.000100676965804548	0.000138864780420066	0.000159694497483076	0.000118035063357056	0.000232598507203611	0.00027425794132963
ACTB	6.92072422030228e-05	7.36722255709597e-05	0.00016073940124573	7.81372089388967e-05	5.80447837831804e-05	0.000104927109146518	0.000111624584198424	9.59971424106445e-05	2.45574085236533e-05	2.45574085236533e-05	4.24173419954011e-05	7.14397338869913e-05	0.000221016676712879	0.000328176277543366	6.47422588350858e-05	3.34873752595272e-05	0.000430870895005916	0.000299153885651776	0.000573750362779899	0.000531333020784498	0.000189761793137321	0.00016073940124573	9.8229634094613e-05	0.000107159600830487
HSPA1L	3.41180484476288e-05	2.84317070396907e-05	6.11281701353349e-05	3.98043898555669e-05	4.40691459115205e-05	2.27453656317525e-05	4.40691459115205e-05	3.55396337996133e-05	5.40202433754123e-05	3.26964630956443e-05	1.84806095757989e-05	2.55885363357216e-05	4.2647560559536e-05	4.54907312635051e-05	2.84317070396907e-05	2.70101216877061e-05	9.52462185829637e-05	7.39224383031957e-05	1.70590242238144e-05	1.56374388718299e-05	1.56374388718299e-05	2.84317070396907e-05	5.68634140793813e-05	3.41180484476288e-05
WDR1	3.17340385341897e-05	3.02228938420854e-05	6.34680770683793e-05	6.1956932376275e-05	3.17340385341897e-05	4.68454854552323e-05	1.81337363052512e-05	3.62674726105025e-05	6.49792217604836e-05	5.13789195315451e-05	2.87117491499811e-05	3.62674726105025e-05	8.00906686815262e-05	4.98677748394409e-05	1.20891575368342e-05	1.20891575368342e-05	0.000101246694370986	9.36909709104647e-05	7.70683792973177e-05	5.74234982999622e-05	3.32451832262939e-05	3.9289761994711e-05	7.25349452210049e-05	6.1956932376275e-05
PRDX6	6.78967968687595e-05	1.19817876827223e-05	8.78664430066299e-05	8.38725137790558e-05	0.000127805735282371	1.99696461378704e-05	0.000151769310647815	0.000103842159916926	0.000127805735282371	7.18907260963336e-05	5.19210799584631e-05	7.18907260963336e-05	0.000115823947599649	0.000119817876827223	7.98785845514817e-05	9.58543014617781e-05	0.000167745027558112	0.000203690390606278	9.1860372234204e-05	4.7927150730889e-05	9.1860372234204e-05	5.59150091860372e-05	0.000139787522965093	0.000131799664509945
MT-ATP6	5.59105431309904e-05	0.000107827476038339	5.99041533546326e-05	0.000115814696485623	0.00012779552715655	0.000171725239616613	5.19169329073482e-05	5.19169329073482e-05	0.000215654952076677	0.000139776357827476	0.00012779552715655	9.58466453674121e-05	7.18849840255591e-05	7.58785942492013e-05	0.000123801916932907	0.00018370607028754	6.78913738019169e-05	0.000163738019169329	8.38658146964856e-05	8.38658146964856e-05	0.000139776357827476	0.000223642172523962	9.98402555910543e-05	7.58785942492013e-05
ALDOA	8.30909846281678e-05	0.000191109264644786	0.000473618612380557	0.000415454923140839	0.000216036560033236	0.000307436643124221	0.000216036560033236	0.000315745741587038	0.000265891150810137	0.000240963855421687	0.000157872870793519	0.000365600332363939	9.14000830909846e-05	9.14000830909846e-05	0.000174491067719152	0.000216036560033236	6.64727877025343e-05	0.000348982135438305	0.000282509347735771	0.000191109264644786	0.00023265475695887	0.000382218529289572	0.000448691316992106	0.000390527627752389
